# Supplementary material for: Elucidating the clinical and immunological value of m6A regulator-mediated methylation modification patterns in adrenocortical carcinoma
Source: Oncol Res. 2023 Jul 21;31(5):819–31. doi: 10.32604/or.2023.029414 (PMC10398396; doi:10.32604/or.2023.029414)
Supplement: Table S1 [file OncolRes-31-29414-s001.xlsx]

## Sheet: S1
Table-S1: Spearman correlation analysis of the 23 m6A modification regulators
from	to	cor	pvalue	weight
FTO	ALKBH5	0.43224	1.94515e-06	2.59344
FTO	YTHDC1	0.600081	2.70207e-12	3.60048
FTO	YTHDC2	0.622256	2.41423e-13	3.73354
FTO	YTHDF1	0.549742	3.43705e-10	3.29845
FTO	YTHDF2	0.412519	6.19342e-06	2.47512
FTO	YTHDF3	0.572129	4.40729e-11	3.43278
FTO	HNRNPC	0.480881	8.02523e-08	2.88528
FTO	FMR1	0.50039	1.93176e-08	3.00234
FTO	LRPPRC	0.45908	3.56074e-07	2.75448
FTO	HNRNPA2B1	0.48011	8.47453e-08	2.88066
FTO	METTL3	0.435912	1.55513e-06	2.61547
FTO	METTL14	0.614599	5.67851e-13	3.6876
FTO	WTAP	0.396173	1.53257e-05	2.37704
FTO	VIRMA	0.650748	8.06828e-15	3.90449
FTO	ZC3H13	0.595844	4.19762e-12	3.57507
FTO	RBM15B	0.385426	2.71038e-05	2.31256
ALKBH5	YTHDC1	0.643972	1.8703e-14	3.86383
ALKBH5	YTHDC2	0.373177	5.069e-05	2.23906
ALKBH5	YTHDF1	0.59962	2.83562e-12	3.59772
ALKBH5	YTHDF2	0.533941	1.34042e-09	3.20365
ALKBH5	YTHDF3	0.526866	2.4109e-09	3.16119
ALKBH5	HNRNPC	0.580259	2.01055e-11	3.48156
ALKBH5	FMR1	0.477958	9.85888e-08	2.86775
ALKBH5	LRPPRC	0.601351	2.36463e-12	3.60811
ALKBH5	HNRNPA2B1	0.561964	1.1415e-10	3.37178
ALKBH5	METTL3	0.480642	8.16162e-08	2.88385
ALKBH5	METTL14	0.576027	3.03326e-11	3.45616
ALKBH5	WTAP	0.527021	2.38034e-09	3.16213
ALKBH5	VIRMA	0.516486	5.56841e-09	3.09892
ALKBH5	ZC3H13	0.48258	7.11403e-08	2.89548
ALKBH5	RBM15	0.527022	2.38013e-09	3.16213
ALKBH5	RBM15B	0.685347	7.74034e-17	4.11208
YTHDC1	YTHDC2	0.604429	1.70767e-12	3.62657
YTHDC1	YTHDF1	0.700506	8.20503e-18	4.20303
YTHDC1	YTHDF2	0.741118	9.40646e-21	4.44671
YTHDC1	YTHDF3	0.64746	1.2165e-14	3.88476
YTHDC1	HNRNPC	0.780664	3.37622e-24	4.68398
YTHDC1	FMR1	0.620887	2.81808e-13	3.72532
YTHDC1	LRPPRC	0.684481	8.76263e-17	4.10689
YTHDC1	HNRNPA2B1	0.774318	1.34228e-23	4.64591
YTHDC1	METTL3	0.692019	2.9318e-17	4.15211
YTHDC1	METTL14	0.749189	2.10279e-21	4.49513
YTHDC1	WTAP	0.677332	2.40219e-16	4.06399
YTHDC1	VIRMA	0.70591	3.56205e-18	4.23546
YTHDC1	ZC3H13	0.652647	6.35091e-15	3.91588
YTHDC1	RBM15	0.650411	8.41752e-15	3.90246
YTHDC1	RBM15B	0.603565	1.8716e-12	3.62139
YTHDC2	YTHDF1	0.453217	5.22467e-07	2.7193
YTHDC2	YTHDF2	0.504354	1.43051e-08	3.02612
YTHDC2	YTHDF3	0.492873	3.37937e-08	2.95724
YTHDC2	HNRNPC	0.537728	9.7355e-10	3.22637
YTHDC2	FMR1	0.488584	4.622e-08	2.93151
YTHDC2	LRPPRC	0.442531	1.0319e-06	2.65519
YTHDC2	HNRNPA2B1	0.551972	2.82039e-10	3.31183
YTHDC2	METTL3	0.499206	2.11155e-08	2.99524
YTHDC2	METTL14	0.513474	7.06258e-09	3.08084
YTHDC2	WTAP	0.367349	6.7686e-05	2.2041
YTHDC2	VIRMA	0.524339	2.9634e-09	3.14604
YTHDC2	ZC3H13	0.448057	7.27859e-07	2.68834
YTHDC2	RBM15	0.437841	1.38109e-06	2.62705
YTHDF1	YTHDF2	0.602881	2.01218e-12	3.61729
YTHDF1	YTHDF3	0.450236	6.33162e-07	2.70142
YTHDF1	HNRNPC	0.627084	1.39093e-13	3.7625
YTHDF1	FMR1	0.508459	1.04384e-08	3.05075
YTHDF1	LRPPRC	0.660306	2.37572e-15	3.96184
YTHDF1	HNRNPA2B1	0.568312	6.32468e-11	3.40987
YTHDF1	METTL3	0.498215	2.27432e-08	2.98929
YTHDF1	METTL14	0.61756	4.09069e-13	3.70536
YTHDF1	WTAP	0.555325	2.08895e-10	3.33195
YTHDF1	VIRMA	0.575239	3.27266e-11	3.45143
YTHDF1	ZC3H13	0.56426	9.23311e-11	3.38556
YTHDF1	RBM15	0.467869	1.97731e-07	2.80721
YTHDF1	RBM15B	0.571495	4.68155e-11	3.42897
YTHDF2	YTHDF3	0.618415	3.71858e-13	3.71049
YTHDF2	HNRNPC	0.80338	1.61285e-26	4.82028
YTHDF2	FMR1	0.507543	1.12031e-08	3.04526
YTHDF2	LRPPRC	0.756726	4.92541e-22	4.54036
YTHDF2	HNRNPA2B1	0.741302	9.09579e-21	4.44781
YTHDF2	METTL3	0.671876	5.08959e-16	4.03126
YTHDF2	METTL14	0.555598	2.03816e-10	3.33359
YTHDF2	WTAP	0.701572	6.9697e-18	4.20943
YTHDF2	VIRMA	0.615017	5.42269e-13	3.6901
YTHDF2	ZC3H13	0.546282	4.65861e-10	3.27769
YTHDF2	RBM15	0.799733	3.98188e-26	4.7984
YTHDF2	RBM15B	0.667943	8.65982e-16	4.00766
YTHDF3	HNRNPC	0.646747	1.32889e-14	3.88048
YTHDF3	FMR1	0.508307	1.05618e-08	3.04984
YTHDF3	LRPPRC	0.509058	9.96607e-09	3.05435
YTHDF3	HNRNPA2B1	0.629429	1.06043e-13	3.77657
YTHDF3	METTL3	0.599283	2.93721e-12	3.5957
YTHDF3	METTL14	0.51201	7.92109e-09	3.07206
YTHDF3	WTAP	0.650377	8.45349e-15	3.90226
YTHDF3	VIRMA	0.850901	1.57077e-32	5.10541
YTHDF3	ZC3H13	0.581485	1.78284e-11	3.48891
YTHDF3	RBM15	0.648497	1.06929e-14	3.89098
YTHDF3	RBM15B	0.59979	2.78554e-12	3.59874
HNRNPC	FMR1	0.461788	2.97568e-07	2.77073
HNRNPC	LRPPRC	0.725444	1.48066e-19	4.35267
HNRNPC	HNRNPA2B1	0.846528	6.79694e-32	5.07917
HNRNPC	METTL3	0.728208	9.23462e-20	4.36925
HNRNPC	METTL14	0.533286	1.41606e-09	3.19972
HNRNPC	WTAP	0.725397	1.49259e-19	4.35238
HNRNPC	VIRMA	0.666705	1.02193e-15	4.00023
HNRNPC	ZC3H13	0.581133	1.84558e-11	3.4868
HNRNPC	RBM15	0.826402	3.34231e-29	4.95841
HNRNPC	RBM15B	0.637765	3.96661e-14	3.82659
FMR1	LRPPRC	0.491321	3.78674e-08	2.94793
FMR1	HNRNPA2B1	0.496099	2.66271e-08	2.97659
FMR1	METTL3	0.428017	2.50818e-06	2.5681
FMR1	METTL14	0.604775	1.64593e-12	3.62865
FMR1	WTAP	0.447506	7.53829e-07	2.68504
FMR1	VIRMA	0.500761	1.87858e-08	3.00456
FMR1	ZC3H13	0.543323	6.02581e-10	3.25994
FMR1	RBM15	0.422441	3.49011e-06	2.53465
FMR1	RBM15B	0.495427	2.79875e-08	2.97256
LRPPRC	HNRNPA2B1	0.686294	6.75406e-17	4.11777
LRPPRC	METTL3	0.57136	4.74185e-11	3.42816
LRPPRC	METTL14	0.551181	3.02566e-10	3.30709
LRPPRC	WTAP	0.61642	4.64322e-13	3.69852
LRPPRC	VIRMA	0.588784	8.62381e-12	3.5327
LRPPRC	ZC3H13	0.584727	1.29414e-11	3.50836
LRPPRC	RBM15	0.638271	3.73307e-14	3.82963
LRPPRC	RBM15B	0.611845	7.68096e-13	3.67107
HNRNPA2B1	METTL3	0.727773	9.95136e-20	4.36664
HNRNPA2B1	METTL14	0.487201	5.10855e-08	2.9232
HNRNPA2B1	WTAP	0.725083	1.57426e-19	4.3505
HNRNPA2B1	VIRMA	0.672255	4.83329e-16	4.03353
HNRNPA2B1	ZC3H13	0.601876	2.23752e-12	3.61126
HNRNPA2B1	RBM15	0.746585	3.43066e-21	4.47951
HNRNPA2B1	RBM15B	0.571051	4.88276e-11	3.42631
IGFBP2	WTAP	0.411809	6.4486e-06	2.47085
IGFBP2	RBM15	0.437355	1.42314e-06	2.62413
METTL3	METTL14	0.425971	2.8333e-06	2.55583
METTL3	WTAP	0.559101	1.48376e-10	3.3546
METTL3	VIRMA	0.569183	5.82657e-11	3.4151
METTL3	ZC3H13	0.609841	9.55099e-13	3.65905
METTL3	RBM15	0.630835	9.0019e-14	3.78501
METTL3	RBM15B	0.505869	1.27407e-08	3.03521
METTL14	WTAP	0.458338	3.7393e-07	2.75003
METTL14	VIRMA	0.516788	5.4365e-09	3.10073
METTL14	ZC3H13	0.538736	8.93548e-10	3.23241
METTL14	RBM15	0.40265	1.07637e-05	2.4159
METTL14	RBM15B	0.450144	6.36904e-07	2.70087
WTAP	VIRMA	0.611755	7.75684e-13	3.67053
WTAP	ZC3H13	0.555965	1.97187e-10	3.33579
WTAP	RBM15	0.70919	2.12692e-18	4.25514
WTAP	RBM15B	0.671024	5.71458e-16	4.02614
VIRMA	ZC3H13	0.578977	2.27888e-11	3.47386
VIRMA	RBM15	0.639169	3.35138e-14	3.83501
VIRMA	RBM15B	0.650986	7.83068e-15	3.90592
ZC3H13	RBM15	0.454775	4.72171e-07	2.72865
ZC3H13	RBM15B	0.529759	1.89943e-09	3.17856
RBM15	RBM15B	0.621127	2.74269e-13	3.72676

## Sheet: S2
Table-S2: Basic information of datasets included in this study for identifying distinct m6A methylation modification patterns
Accession number /Source	Platform	Number of patients	Survival data
GEO: GSE33371	Affymetrix Human Genome U133 Plus 2.0 Array	33	OS
TCGA: ACC	Illumina RNAseq	92	OS

## Sheet: S3
Table-S3: Estimating relative abundance of tumor microenvironment cells in ACC patients by the Single-Sample Gene-Set Enrichment Analysis (ssGSEA)
ID	Activated.B.cellna	Activated.CD4.T.cellna	Activated.CD8.T.cellna	Activated.dendritic.cellna	CD56bright.natural.killer.cellna	CD56dim.natural.killer.cellna	Eosinophilna	Gamma.delta.T.cellna	Immature..B.cellna	Immature.dendritic.cellna	MDSCna	Macrophagena	Mast.cellna	Monocytena	Natural.killer.T.cellna	Natural.killer.cellna	Neutrophilna	Plasmacytoid.dendritic.cellna	Regulatory.T.cellna	T.follicular.helper.cellna	Type.1.T.helper.cellna	Type.17.T.helper.cellna	Type.2.T.helper.cellna
TCGA_TCGA-OR-A5JJ	0.248096	0.499851	0.617372	0.591615	0.717488	0.71531	0.352356	0.680863	0.219521	0.721287	0.530034	0.320789	0.403146	0.797084	0.473274	0.552163	0.00391416	0.809794	0.42422	0.579928	0.461574	0.404159	0.591507
TCGA_TCGA-OR-A5LT	0.104946	0.444781	0.555449	0.588407	0.724363	0.821878	0.326834	0.699764	0.258279	0.739523	0.49998	0.405919	0.368999	0.827817	0.467008	0.607071	0.0660962	0.846847	0.477478	0.491421	0.477066	0.387671	0.522455
TCGA_TCGA-OR-A5LH	0.202837	0.434056	0.624932	0.62381	0.739671	0.725254	0.328706	0.725143	0.306403	0.76386	0.665647	0.342774	0.359229	0.814232	0.500924	0.626281	0.227811	0.836915	0.518671	0.59773	0.466918	0.418821	0.437325
TCGA_TCGA-OR-A5K0	0.067668	0.41124	0.515503	0.620055	0.75047	0.727509	0.469976	0.711822	0.3034	0.665958	0.582211	0.346987	0.39909	0.769868	0.530014	0.641965	0.117137	0.829775	0.416483	0.526586	0.439649	0.428778	0.540863
TCGA_TCGA-OR-A5K9	0.0824113	0.514072	0.485477	0.640048	0.737114	0.811946	0.337455	0.721071	0.233533	0.724933	0.474372	0.28868	0.399339	0.79224	0.558386	0.616268	0.0865523	0.800915	0.47207	0.596474	0.453789	0.388765	0.63544
TCGA_TCGA-OR-A5LD	0.109025	0.482907	0.459315	0.588439	0.702251	0.779332	0.391411	0.672152	0.20465	0.762478	0.473855	0.286409	0.387621	0.850463	0.567563	0.575339	0.129703	0.794855	0.366254	0.530296	0.405551	0.376799	0.574556
TCGA_TCGA-OR-A5JK	0.500662	0.609407	0.850332	0.695387	0.767507	0.70848	0.419368	0.721349	0.471203	0.853366	0.834493	0.416769	0.552152	0.824037	0.612254	0.69769	0.229227	0.848589	0.543763	0.679243	0.552823	0.424465	0.502033
TCGA_TCGA-OR-A5K4	0.0791123	0.471675	0.533628	0.59769	0.741328	0.720422	0.189886	0.669014	0.243476	0.743815	0.484056	0.290869	0.388121	0.824546	0.531451	0.559611	0.122461	0.790936	0.30952	0.505582	0.414272	0.329451	0.46954
TCGA_TCGA-P6-A5OF	0.103622	0.444812	0.490101	0.64458	0.684225	0.755242	0.411157	0.675362	0.272826	0.717953	0.609062	0.338015	0.491608	0.801127	0.556504	0.646424	0.160234	0.83457	0.491821	0.59753	0.504967	0.384978	0.478602
TCGA_TCGA-OR-A5JV	0.172332	0.596013	0.631485	0.768295	0.749153	0.724428	0.462382	0.710355	0.520929	0.842908	0.842689	0.519733	0.665868	0.791457	0.608484	0.697381	0.154753	0.847935	0.679881	0.657742	0.547321	0.397798	0.463522
TCGA_TCGA-OR-A5J5	0.0568609	0.497173	0.484237	0.653236	0.721591	0.818803	0.155997	0.675137	0.176643	0.6908	0.534927	0.404149	0.367639	0.845916	0.560541	0.593536	0.0925274	0.794503	0.311623	0.492253	0.442295	0.39897	0.45877
TCGA_TCGA-PK-A5H8	0.149653	0.554103	0.520923	0.683585	0.776858	0.764267	0.350971	0.702559	0.373673	0.803726	0.674194	0.395775	0.478341	0.781467	0.574638	0.641601	0.194939	0.810313	0.484441	0.620014	0.44639	0.424193	0.458598
TCGA_TCGA-OR-A5JG	0.132577	0.543843	0.538509	0.650945	0.730543	0.759476	0.351697	0.727542	0.268165	0.690754	0.533766	0.360673	0.409282	0.790814	0.589026	0.632031	0.102902	0.79836	0.470312	0.580872	0.47136	0.350759	0.524543
TCGA_TCGA-OR-A5LA	0.421119	0.473079	0.788338	0.682729	0.765401	0.752005	0.281307	0.771727	0.414906	0.773266	0.788491	0.497694	0.572659	0.835827	0.539446	0.679071	0.290984	0.841535	0.580824	0.649529	0.51791	0.467721	0.498085
TCGA_TCGA-OR-A5JY	0.0841941	0.56808	0.481891	0.654935	0.72836	0.790616	0.408696	0.776406	0.329943	0.834224	0.738154	0.341938	0.44391	0.784693	0.500158	0.654148	0.247152	0.807755	0.590143	0.620575	0.463534	0.373481	0.601049
TCGA_TCGA-OR-A5LM	0.105528	0.458528	0.538435	0.634476	0.743642	0.775881	0.234683	0.752977	0.310517	0.776745	0.629648	0.387673	0.341992	0.808679	0.543399	0.585608	0.102569	0.800194	0.415842	0.5581	0.43121	0.3786	0.444551
TCGA_TCGA-OR-A5LP	0.266916	0.431046	0.623881	0.684503	0.741918	0.833034	0.319938	0.704622	0.427549	0.80971	0.713051	0.412046	0.511786	0.825047	0.537169	0.705134	0.157926	0.889045	0.581967	0.618628	0.548546	0.505562	0.478928
TCGA_TCGA-OR-A5JW	0.0644048	0.388809	0.475348	0.637821	0.712608	0.746162	0.334857	0.706242	0.304654	0.747854	0.520475	0.311071	0.360792	0.768622	0.456009	0.653951	0.144218	0.845358	0.433567	0.606053	0.470248	0.421194	0.47399
TCGA_TCGA-OR-A5J7	0.0905565	0.553381	0.501129	0.579713	0.7953	0.832365	0.392341	0.778409	0.198551	0.742293	0.469477	0.252371	0.386269	0.784834	0.539273	0.594869	0.109736	0.785078	0.427072	0.560141	0.443227	0.424272	0.635039
TCGA_TCGA-PK-A5H9	0.183946	0.362305	0.581027	0.678443	0.66442	0.660039	0.352986	0.676299	0.346716	0.783056	0.599275	0.415565	0.562564	0.821572	0.490062	0.760952	0.33302	0.838886	0.536289	0.587268	0.492748	0.353283	0.493946
TCGA_TCGA-OR-A5JI	0.352262	0.442217	0.74217	0.675301	0.756244	0.780011	0.277976	0.7447	0.356479	0.740064	0.704686	0.458577	0.460384	0.841733	0.523738	0.69055	0.162244	0.849165	0.562589	0.603963	0.567837	0.52436	0.499424
TCGA_TCGA-OR-A5L6	0.0620746	0.531432	0.652948	0.662663	0.75972	0.801895	0.267182	0.755717	0.308705	0.795327	0.665001	0.345812	0.355371	0.802187	0.592164	0.6138	0.205019	0.856508	0.425563	0.54864	0.464987	0.471431	0.528889
TCGA_TCGA-OR-A5KZ	0.141446	0.629742	0.570964	0.614592	0.729142	0.732855	0.363226	0.718135	0.283565	0.722733	0.547713	0.279055	0.5118	0.780243	0.549592	0.661133	0.123626	0.799403	0.508725	0.611905	0.491803	0.381016	0.664244
TCGA_TCGA-OR-A5KT	0.439702	0.421948	0.681226	0.696578	0.733006	0.926625	0.344568	0.828191	0.418081	0.782592	0.859401	0.54382	0.577089	0.858159	0.567433	0.725679	0.394437	0.864504	0.729206	0.664077	0.55432	0.418824	0.53363
TCGA_TCGA-OR-A5JB	0.289746	0.785145	0.868618	0.768532	0.805691	0.785796	0.365851	0.814775	0.480167	0.874159	0.953389	0.614351	0.557137	0.798337	0.644423	0.788335	0.342323	0.813489	0.759795	0.653012	0.623004	0.447152	0.687445
TCGA_TCGA-OR-A5LR	0.245544	0.402198	0.565455	0.668157	0.716702	0.739532	0.297997	0.674636	0.312022	0.775737	0.614271	0.389263	0.460801	0.811327	0.545049	0.644336	0.141027	0.875888	0.476868	0.574812	0.479226	0.428543	0.472506
TCGA_TCGA-OR-A5JL	0.208228	0.451462	0.54629	0.637188	0.747517	0.744894	0.287287	0.745441	0.31672	0.763761	0.590745	0.334566	0.35272	0.824104	0.518917	0.576125	0.151758	0.821642	0.456717	0.624955	0.442853	0.376315	0.475928
TCGA_TCGA-OR-A5K2	0.146253	0.549496	0.521847	0.638028	0.722666	0.748737	0.478667	0.72136	0.302477	0.757001	0.665827	0.359725	0.504584	0.809452	0.578846	0.65606	0.111813	0.820555	0.519829	0.607388	0.465808	0.355977	0.525813
TCGA_TCGA-OR-A5JM	0.00292214	0.608798	0.457309	0.545983	0.690334	0.720094	0.350912	0.722923	0.175563	0.746774	0.433589	0.250586	0.447607	0.831018	0.569905	0.667277	0.017164	0.789612	0.368516	0.548364	0.411446	0.357364	0.66637
TCGA_TCGA-OR-A5L8	0.101128	0.328252	0.482783	0.601288	0.740354	0.680629	0.359085	0.644073	0.210946	0.820335	0.409011	0.292434	0.333531	0.809207	0.442307	0.61402	0.0157687	0.819229	0.428466	0.525638	0.452282	0.471748	0.566137
TCGA_TCGA-OR-A5L3	0.124681	0.273527	0.54179	0.616113	0.745885	0.806001	0.4174	0.665314	0.208291	0.830556	0.605529	0.239532	0.412436	0.82983	0.46151	0.595366	0.205151	0.798341	0.490167	0.532866	0.429044	0.401257	0.405989
TCGA_TCGA-OR-A5JQ	0.409465	0.530578	0.777358	0.660406	0.733551	0.753099	0.309275	0.701932	0.402072	0.80265	0.690068	0.441213	0.50783	0.816099	0.515165	0.707743	0.125883	0.839212	0.576795	0.58249	0.552062	0.488686	0.546891
TCGA_TCGA-OR-A5KO	0.0258654	0.514198	0.483536	0.568011	0.684076	0.701986	0.293214	0.723857	0.18933	0.750917	0.415008	0.291501	0.38692	0.763497	0.545145	0.656481	0.0952022	0.846023	0.349746	0.508394	0.456072	0.430154	0.534355
TCGA_TCGA-OU-A5PI	0.0718262	0.375844	0.546416	0.619245	0.705029	0.760248	0.379321	0.691784	0.265249	0.756095	0.509684	0.322767	0.348476	0.810339	0.451489	0.645004	0.00258062	0.820545	0.44938	0.536133	0.486049	0.358131	0.451918
TCGA_TCGA-OR-A5J9	0.0831108	0.445764	0.527365	0.602836	0.690964	0.748715	0.469771	0.688103	0.242631	0.74912	0.490512	0.342752	0.400382	0.850741	0.513851	0.627476	0.084532	0.814256	0.423367	0.5775	0.440491	0.391084	0.53521
TCGA_TCGA-OR-A5LL	0.166065	0.294174	0.517231	0.61635	0.777894	0.795735	0.403299	0.725269	0.290897	0.725513	0.518767	0.266094	0.411464	0.768313	0.463863	0.654808	0.11368	0.864384	0.437746	0.619126	0.472456	0.431079	0.449775
TCGA_TCGA-OR-A5LN	0.277864	0.454836	0.788112	0.698941	0.780766	0.736908	0.285986	0.727364	0.44161	0.811328	0.771614	0.410499	0.515847	0.831596	0.563787	0.703175	0.187574	0.851251	0.547015	0.597414	0.555845	0.440783	0.469589
TCGA_TCGA-PK-A5HA	0.204969	0.489954	0.665964	0.693322	0.743197	0.760097	0.361062	0.791713	0.428954	0.804224	0.809514	0.55477	0.504474	0.830524	0.525942	0.686759	0.146104	0.861681	0.680199	0.65994	0.533675	0.43133	0.404808
TCGA_TCGA-OR-A5LG	0.14742	0.434156	0.611665	0.672525	0.739034	0.786455	0.378995	0.693119	0.333544	0.824814	0.762389	0.402008	0.504926	0.847285	0.564089	0.694147	0.196818	0.837895	0.515095	0.635997	0.450434	0.423487	0.488022
TCGA_TCGA-OR-A5L4	0.1704	0.520696	0.555857	0.643944	0.719697	0.792353	0.298895	0.725592	0.35738	0.779922	0.617307	0.355928	0.385588	0.802126	0.568051	0.658767	0.245156	0.834703	0.491612	0.626285	0.458203	0.370492	0.538709
TCGA_TCGA-OR-A5L9	0.421896	0.520936	0.76393	0.701032	0.738073	0.785261	0.240535	0.722027	0.397636	0.789414	0.776688	0.508282	0.519361	0.850544	0.555948	0.653419	0.22898	0.826088	0.578	0.65171	0.485382	0.425263	0.429879
TCGA_TCGA-OR-A5JP	0.138973	0.535743	0.482084	0.641378	0.722373	0.813163	0.32719	0.724447	0.187139	0.769222	0.523952	0.308785	0.392294	0.80765	0.60202	0.646149	0.0724268	0.804113	0.463986	0.540939	0.493555	0.384714	0.693202
TCGA_TCGA-OR-A5L5	0.390749	0.413773	0.730986	0.672403	0.769259	0.726885	0.265017	0.759169	0.405848	0.861204	0.733697	0.489461	0.57013	0.819849	0.536527	0.665312	0.152445	0.872088	0.624789	0.62728	0.526738	0.472353	0.50566
TCGA_TCGA-OR-A5J2	0.297503	0.488153	0.50911	0.620975	0.689221	0.733807	0.363523	0.716566	0.307383	0.871513	0.546115	0.360933	0.458574	0.807717	0.552063	0.626753	0.0706639	0.823491	0.528135	0.585522	0.505873	0.369255	0.596064
TCGA_TCGA-OR-A5LE	0.0435253	0.513276	0.482424	0.542185	0.7087	0.729147	0.404193	0.693297	0.201619	0.819541	0.408893	0.185701	0.399943	0.829185	0.537503	0.575603	0.0345074	0.782697	0.386055	0.576353	0.412773	0.338102	0.539303
TCGA_TCGA-PK-A5HB	0.0983092	0.537837	0.483223	0.620012	0.754806	0.803375	0.328294	0.774277	0.235611	0.754049	0.561712	0.284909	0.350208	0.771652	0.49612	0.636302	0.197322	0.785901	0.479493	0.559656	0.500404	0.445799	0.601091
TCGA_TCGA-OR-A5LB	0.0667442	0.368617	0.510696	0.591931	0.695273	0.764413	0.349896	0.721565	0.215511	0.744929	0.444273	0.292286	0.330453	0.792125	0.497438	0.592694	0.0456518	0.831926	0.389692	0.546783	0.426538	0.415939	0.437099
TCGA_TCGA-OR-A5JC	0.212687	0.49681	0.548057	0.658422	0.703775	0.740566	0.305445	0.691403	0.336067	0.804865	0.628821	0.365632	0.422246	0.806948	0.52907	0.640854	0.13737	0.829123	0.464148	0.58	0.453381	0.453913	0.492589
TCGA_TCGA-OR-A5KY	0.154269	0.579092	0.548764	0.651356	0.724254	0.820382	0.4711	0.69852	0.278068	0.746417	0.633511	0.363163	0.418902	0.824372	0.558738	0.657518	0.0868706	0.82224	0.519012	0.62767	0.460922	0.380279	0.62855
TCGA_TCGA-OR-A5K5	0.0582611	0.435321	0.541314	0.639086	0.740288	0.733783	0.2995	0.722372	0.238923	0.799007	0.531678	0.33948	0.450502	0.825123	0.568606	0.620439	0.0981	0.780082	0.513517	0.597252	0.473957	0.349974	0.578292
TCGA_TCGA-OR-A5JS	0.125716	0.480513	0.53989	0.605835	0.722606	0.798485	0.448777	0.704092	0.19569	0.750467	0.50528	0.242783	0.451785	0.80328	0.501108	0.630118	0.0942274	0.85723	0.427271	0.555769	0.429625	0.415128	0.563045
TCGA_TCGA-OR-A5LJ	0.11863	0.519006	0.603995	0.611182	0.725203	0.788217	0.393364	0.683717	0.315575	0.751182	0.530237	0.309625	0.456229	0.815078	0.485926	0.578028	0.048275	0.835444	0.448244	0.623594	0.478478	0.45296	0.5367
TCGA_TCGA-OR-A5JD	0.19089	0.470327	0.722396	0.679569	0.715801	0.822112	0.373522	0.650961	0.390163	0.792553	0.710103	0.387407	0.508262	0.844675	0.492396	0.653152	0.160554	0.836979	0.588467	0.620567	0.565362	0.468091	0.449307
TCGA_TCGA-OR-A5JX	0.178797	0.379218	0.548828	0.661005	0.731646	0.753614	0.500869	0.656988	0.24267	0.796335	0.653358	0.334472	0.489763	0.825312	0.541193	0.689062	0.180645	0.841358	0.40735	0.562202	0.441967	0.5162	0.4053
TCGA_TCGA-OR-A5JF	0.0633754	0.325253	0.523306	0.608969	0.697357	0.76927	0.364366	0.691079	0.192316	0.767404	0.4946	0.259599	0.374322	0.808221	0.509861	0.646148	0.138881	0.846148	0.403882	0.558513	0.42688	0.45537	0.438527
TCGA_TCGA-OR-A5JA	0.0510297	0.5345	0.517716	0.635924	0.717281	0.835348	0.260025	0.735516	0.238242	0.72185	0.549406	0.289473	0.488462	0.784145	0.520439	0.607702	0.178556	0.818464	0.452628	0.55573	0.450683	0.398671	0.499048
TCGA_TCGA-OR-A5JR	0.137487	0.49424	0.64581	0.66603	0.741358	0.756432	0.310184	0.700394	0.374615	0.781776	0.63086	0.417472	0.451153	0.79976	0.550431	0.633906	0.204508	0.843834	0.496407	0.601675	0.494403	0.415949	0.458652
TCGA_TCGA-OR-A5KV	0.0844262	0.30039	0.514087	0.552328	0.718103	0.876194	0.374914	0.615561	0.194987	0.730631	0.433923	0.245055	0.338939	0.818264	0.506464	0.614326	0.081062	0.75378	0.447446	0.489238	0.429279	0.331028	0.497266
TCGA_TCGA-OR-A5J1	0.0957838	0.401516	0.591517	0.656738	0.706857	0.73877	0.479803	0.649224	0.393229	0.804186	0.62723	0.336064	0.461836	0.808324	0.518221	0.648443	0.0747948	0.841035	0.500496	0.587884	0.478238	0.44189	0.514617
TCGA_TCGA-P6-A5OG	0.397782	0.829971	0.844928	0.815159	0.734696	0.802158	0.48353	0.861667	0.43278	0.915205	0.962515	0.675627	0.647787	0.837144	0.674214	0.793955	0.590604	0.881419	0.801135	0.645433	0.634672	0.481359	0.656244
TCGA_TCGA-OR-A5K3	0.17825	0.494072	0.578511	0.675652	0.750513	0.768092	0.310444	0.716451	0.373231	0.827321	0.676076	0.405746	0.471664	0.804782	0.582535	0.626388	0.137891	0.837387	0.474979	0.554889	0.453802	0.387104	0.475357
TCGA_TCGA-OR-A5JO	0.452827	0.530635	0.853893	0.742069	0.78608	0.719381	0.381322	0.830002	0.514086	0.844923	0.938727	0.697111	0.79366	0.885832	0.607787	0.791737	0.244955	0.876505	0.781859	0.689132	0.630441	0.375734	0.537887
TCGA_TCGA-OR-A5J8	0.400032	0.713682	0.798251	0.738035	0.769216	0.767104	0.423203	0.843645	0.515276	0.761328	0.974006	0.747583	0.590258	0.84855	0.696046	0.839679	0.266242	0.856341	0.860203	0.71071	0.640367	0.440517	0.618697
TCGA_TCGA-OR-A5LS	0.186659	0.423775	0.498586	0.613902	0.716509	0.680493	0.288843	0.718541	0.248236	0.74327	0.423659	0.33247	0.303795	0.820536	0.477885	0.487285	0.111192	0.794931	0.399031	0.521854	0.439545	0.395045	0.489678
TCGA_TCGA-OR-A5K8	0.154638	0.482035	0.569772	0.611702	0.749903	0.801054	0.286973	0.719787	0.27225	0.727978	0.53538	0.313759	0.438375	0.776215	0.537978	0.594609	0.184017	0.836627	0.372912	0.547687	0.443079	0.456608	0.492079
TCGA_TCGA-OR-A5JT	0.11937	0.438439	0.559602	0.650585	0.725123	0.758899	0.243974	0.70942	0.296016	0.715486	0.547252	0.328122	0.396355	0.798903	0.520921	0.5742	0.165916	0.859725	0.402431	0.570846	0.475628	0.408277	0.49616
TCGA_TCGA-OR-A5J6	0.292241	0.349073	0.596391	0.688086	0.780457	0.670602	0.270346	0.791181	0.51817	0.794457	0.713515	0.458734	0.456209	0.820581	0.567292	0.644371	0.152694	0.828602	0.658163	0.68385	0.518043	0.376612	0.453276
TCGA_TCGA-PA-A5YG	0.304494	0.537669	0.755261	0.6918	0.765833	0.827962	0.390998	0.719759	0.481018	0.821242	0.807215	0.441151	0.59577	0.82207	0.53474	0.704319	0.100876	0.865163	0.653263	0.633433	0.571085	0.464964	0.486995
TCGA_TCGA-OR-A5KX	0.0310585	0.385997	0.506135	0.633024	0.697971	0.78306	0.217893	0.723289	0.249624	0.748418	0.600396	0.372361	0.468549	0.806896	0.58289	0.59938	0.131526	0.823176	0.413576	0.511231	0.425477	0.409099	0.481458
TCGA_TCGA-OR-A5KW	0.0933282	0.457167	0.517756	0.617052	0.690953	0.758968	0.278955	0.717728	0.267111	0.700096	0.496849	0.323811	0.380803	0.837887	0.567178	0.583627	0.117549	0.82272	0.415974	0.53824	0.439899	0.362831	0.500268
TCGA_TCGA-OR-A5LC	0.0973491	0.547632	0.540917	0.647422	0.741913	0.804983	0.43392	0.670208	0.250536	0.736789	0.555178	0.308929	0.441349	0.830312	0.524686	0.656558	0.114281	0.850911	0.470174	0.555361	0.468426	0.384904	0.60422
TCGA_TCGA-OR-A5K6	0.116373	0.413295	0.579299	0.671623	0.735616	0.786436	0.453007	0.726399	0.289995	0.797747	0.635548	0.422242	0.516414	0.80533	0.544659	0.624249	0.140531	0.793058	0.54557	0.593522	0.46171	0.397372	0.463663
TCGA_TCGA-OR-A5K1	0.265313	0.489045	0.637328	0.631473	0.727268	0.749809	0.328607	0.743279	0.317806	0.784603	0.634032	0.329976	0.411724	0.812941	0.537706	0.63562	0.165134	0.851391	0.454717	0.585637	0.472187	0.392178	0.527872
TCGA_TCGA-OR-A5J3	0.0705397	0.334988	0.539051	0.626863	0.747142	0.804008	0.30169	0.711569	0.17658	0.726215	0.547715	0.274393	0.398675	0.784948	0.534414	0.658081	0.217011	0.807712	0.419754	0.549218	0.429876	0.435405	0.529164
TCGA_TCGA-OR-A5KU	0.119645	0.363688	0.525843	0.587504	0.703288	0.766664	0.333611	0.71851	0.198631	0.807683	0.499188	0.263995	0.365686	0.792855	0.448922	0.650194	0.16468	0.840627	0.374588	0.511344	0.45335	0.478885	0.510016
TCGA_TCGA-OR-A5LO	0.0191181	0.399537	0.486519	0.530474	0.735346	0.78338	0.265218	0.689077	0.182033	0.744733	0.41581	0.297569	0.340416	0.789689	0.417654	0.581308	0.0193377	0.834707	0.427027	0.50634	0.419765	0.401906	0.448633
TCGA_TCGA-OR-A5JE	0.12578	0.555171	0.530979	0.656056	0.741093	0.77268	0.355348	0.713232	0.299722	0.737977	0.665316	0.418415	0.475687	0.83842	0.541039	0.673194	0.0909295	0.798711	0.539208	0.63375	0.476115	0.375119	0.53376
TCGA_TCGA-OR-A5JZ	0.166637	0.474431	0.569616	0.71611	0.681023	0.710686	0.226987	0.713791	0.336451	0.799503	0.655778	0.39817	0.449313	0.810464	0.579214	0.665945	0.223371	0.847597	0.486273	0.613265	0.469661	0.462987	0.464592
TCGA_TCGA-OR-A5LK	0.402535	0.531906	0.807072	0.714185	0.759095	0.798513	0.363422	0.767893	0.529791	0.858258	0.894228	0.571412	0.629501	0.845218	0.570998	0.724413	0.210736	0.882418	0.676609	0.662955	0.588125	0.428737	0.446562
GSE33371_GSM825399	0.157695	0.512529	0.543869	0.661755	0.746127	0.752147	0.339536	0.690486	0.315134	0.755657	0.573511	0.353963	0.444337	0.801794	0.602105	0.62189	0.183433	0.84248	0.543165	0.636507	0.490776	0.35784	0.550509
GSE33371_GSM825400	0.0927979	0.386311	0.544709	0.643459	0.737727	0.760189	0.292239	0.697087	0.250649	0.745484	0.505975	0.321474	0.411551	0.81801	0.494324	0.638783	0.229152	0.82963	0.511273	0.579266	0.438944	0.402034	0.488678
GSE33371_GSM825401	0.156121	0.60225	0.562688	0.632479	0.741625	0.783426	0.385079	0.757145	0.283375	0.7477	0.589351	0.348296	0.4067	0.816863	0.579594	0.676601	0.181824	0.826284	0.51176	0.631717	0.458927	0.385391	0.604684
GSE33371_GSM825402	0.159951	0.418309	0.544018	0.618828	0.737447	0.73789	0.210396	0.680892	0.203635	0.749793	0.653379	0.355012	0.303673	0.792163	0.522581	0.60995	0.176695	0.811515	0.448539	0.575352	0.426374	0.448787	0.403797
GSE33371_GSM825403	0.0985177	0.427836	0.50053	0.661619	0.706285	0.832762	0.385893	0.751498	0.258743	0.766652	0.551374	0.323185	0.500052	0.81811	0.629255	0.712815	0.170508	0.812163	0.424574	0.576383	0.495124	0.429736	0.487234
GSE33371_GSM825404	0.113946	0.380977	0.59987	0.626342	0.715938	0.763428	0.287245	0.685905	0.291441	0.71505	0.577412	0.289855	0.364853	0.821835	0.512633	0.623584	0.0964474	0.777122	0.422951	0.520693	0.440568	0.414202	0.414101
GSE33371_GSM825405	0.0864311	0.302777	0.564103	0.619584	0.743342	0.859911	0.283839	0.738491	0.252523	0.7657	0.652739	0.354888	0.376086	0.819255	0.521933	0.669492	0.216976	0.816421	0.432981	0.531677	0.457125	0.413185	0.414688
GSE33371_GSM825406	0.102015	0.406634	0.579641	0.635604	0.728483	0.805165	0.240151	0.703522	0.322161	0.794836	0.584832	0.351196	0.363363	0.800226	0.476885	0.592832	0.108181	0.826688	0.463643	0.526661	0.458978	0.398757	0.407105
GSE33371_GSM825407	0.12368	0.615695	0.527067	0.60414	0.677189	0.768004	0.379004	0.716864	0.302287	0.781289	0.542003	0.374849	0.42966	0.782014	0.516879	0.672589	0.048385	0.836126	0.474352	0.599436	0.472388	0.3647	0.613092
GSE33371_GSM825408	0.343747	0.475836	0.64319	0.688997	0.677724	0.804231	0.481091	0.710663	0.368531	0.826075	0.767395	0.417764	0.541184	0.803268	0.556364	0.664797	0.227405	0.854766	0.619575	0.596911	0.536221	0.484435	0.481756
GSE33371_GSM825409	0.241175	0.429133	0.73149	0.684803	0.72673	0.84709	0.420186	0.667572	0.347944	0.795106	0.690544	0.424134	0.501988	0.811213	0.504942	0.688848	0.22343	0.833349	0.462195	0.552515	0.507533	0.49583	0.452468
GSE33371_GSM825410	0.259808	0.465742	0.639101	0.642263	0.725331	0.737285	0.301192	0.743844	0.293048	0.793191	0.667969	0.346983	0.427342	0.798357	0.515435	0.62772	0.13468	0.847775	0.50457	0.568715	0.466894	0.398006	0.491205
GSE33371_GSM825411	0.153964	0.430682	0.670871	0.683046	0.779456	0.753394	0.214801	0.685394	0.309959	0.804569	0.676906	0.38702	0.4953	0.779438	0.5475	0.608119	0.142379	0.822917	0.497196	0.578855	0.488515	0.455491	0.407652
GSE33371_GSM825412	0.187545	0.489698	0.532902	0.680632	0.707113	0.684437	0.423852	0.760438	0.266857	0.752034	0.537841	0.334417	0.564617	0.816383	0.531712	0.662726	0.133843	0.854477	0.505404	0.561164	0.440694	0.41668	0.671691
GSE33371_GSM825413	0.182306	0.493413	0.635445	0.703988	0.747335	0.788076	0.29377	0.783751	0.403578	0.807302	0.773972	0.436972	0.550119	0.804884	0.598256	0.646338	0.199142	0.858626	0.584082	0.614979	0.53123	0.350946	0.492825
GSE33371_GSM825414	0.0913443	0.438801	0.489665	0.600733	0.713885	0.763641	0.362505	0.656473	0.221369	0.73478	0.431066	0.314088	0.397099	0.789048	0.506098	0.558286	0.0170215	0.839205	0.365677	0.560797	0.442808	0.427859	0.515227
GSE33371_GSM825415	0.296419	0.44409	0.711455	0.729791	0.751724	0.736384	0.344233	0.732104	0.509757	0.828032	0.928552	0.57835	0.590615	0.837678	0.553951	0.69391	0.187219	0.860992	0.650461	0.636737	0.573352	0.404711	0.411219
GSE33371_GSM825416	0.393173	0.733678	0.852212	0.686673	0.703572	0.757785	0.326239	0.743634	0.463424	0.717078	0.73895	0.447692	0.361691	0.82512	0.576521	0.624276	0.094875	0.824866	0.639237	0.552548	0.496579	0.383741	0.452867
GSE33371_GSM825417	0.169978	0.612547	0.590565	0.79188	0.781402	0.6718	0.428744	0.802988	0.377292	0.836322	0.885511	0.55672	0.621971	0.838533	0.651387	0.732416	0.4232	0.871908	0.718877	0.618986	0.584374	0.414945	0.514266
GSE33371_GSM825418	0.159764	0.544356	0.54336	0.626291	0.720748	0.721457	0.309857	0.706994	0.32254	0.7002	0.549374	0.284783	0.466367	0.775587	0.604941	0.60743	0.188592	0.811523	0.459234	0.606167	0.486181	0.416132	0.59847
GSE33371_GSM825419	0.13991	0.431846	0.530762	0.637486	0.71932	0.796119	0.349991	0.67548	0.259385	0.77615	0.568472	0.26387	0.453857	0.80301	0.490415	0.59238	0.153196	0.836638	0.441287	0.546891	0.461509	0.396227	0.579116
GSE33371_GSM825420	0.142249	0.53949	0.493445	0.64163	0.73285	0.774694	0.379198	0.734944	0.252046	0.782897	0.544135	0.309208	0.472841	0.812893	0.535068	0.676896	0.11119	0.838719	0.559908	0.643615	0.461632	0.386098	0.688035
GSE33371_GSM825421	0.11136	0.381125	0.488857	0.638031	0.719004	0.792427	0.372473	0.720053	0.247969	0.820992	0.561777	0.295995	0.524755	0.799468	0.538544	0.652238	0.0864438	0.85122	0.449782	0.593946	0.429508	0.423021	0.496069
GSE33371_GSM825422	0.146512	0.462498	0.585357	0.714364	0.71713	0.763596	0.365471	0.757634	0.287967	0.759726	0.627472	0.407049	0.446477	0.801065	0.516749	0.649385	0.0383667	0.789928	0.60183	0.633545	0.493603	0.361224	0.520667
GSE33371_GSM825423	0.134709	0.457924	0.517552	0.624966	0.746956	0.828422	0.294214	0.743193	0.258188	0.698092	0.482429	0.300731	0.393431	0.778238	0.550635	0.632302	0.103767	0.80518	0.440912	0.58364	0.472751	0.397666	0.619294
GSE33371_GSM825424	0.0735081	0.517887	0.472805	0.636414	0.769965	0.735186	0.144762	0.71508	0.263733	0.762494	0.471143	0.334866	0.481158	0.805549	0.559638	0.603466	0.125219	0.808326	0.349475	0.515185	0.448486	0.463358	0.516335
GSE33371_GSM825425	0.107376	0.471011	0.522219	0.561178	0.7097	0.696868	0.339459	0.715321	0.212015	0.73759	0.444432	0.240336	0.345367	0.800446	0.493651	0.611032	0	0.807485	0.377066	0.55441	0.440191	0.373259	0.601263
GSE33371_GSM825426	0.0453115	0.423407	0.557367	0.596188	0.785816	0.725572	0.332065	0.652138	0.235078	0.74849	0.497426	0.247542	0.396772	0.781101	0.423591	0.640311	0.135388	0.831716	0.383874	0.505703	0.416187	0.422651	0.506239
GSE33371_GSM825427	0.128355	0.397019	0.535979	0.591474	0.727382	0.807812	0.323542	0.698197	0.276176	0.756246	0.573086	0.335812	0.497763	0.822502	0.514679	0.645436	0.112514	0.835236	0.425938	0.555845	0.451655	0.38266	0.475607
GSE33371_GSM825428	0.124016	0.44303	0.478206	0.503857	0.736868	0.896727	0.322628	0.667803	0.288684	0.750709	0.399474	0.314039	0.399807	0.782185	0.491466	0.638774	0.0309465	0.793881	0.370688	0.542302	0.465903	0.40834	0.600835
GSE33371_GSM825429	0.137274	0.449314	0.54292	0.695573	0.751217	0.732534	0.414017	0.71966	0.308249	0.761878	0.640439	0.376063	0.432954	0.784918	0.571969	0.690945	0.0326516	0.815535	0.486761	0.63377	0.494548	0.36431	0.548857
GSE33371_GSM825430	0.408766	0.684785	0.832835	0.740058	0.781578	0.88616	0.510633	0.833068	0.540475	0.848163	1	0.676372	0.66134	0.919429	0.649918	0.722441	0.252147	0.863296	0.859846	0.715528	0.636662	0.420542	0.579031
GSE33371_GSM825431	0.117111	0.52295	0.520853	0.59887	0.719853	0.75219	0.316586	0.693362	0.220004	0.758053	0.500158	0.30308	0.362742	0.844224	0.492278	0.629924	0.0559969	0.818907	0.390545	0.627907	0.429192	0.391924	0.547514

## Sheet: S4
Table-S4: The activation states of biological pathways by GSVA enrichment analysis
id	TCGA_TCGA-OR-A5JJ	TCGA_TCGA-OR-A5LT	TCGA_TCGA-OR-A5LH	TCGA_TCGA-OR-A5K0	TCGA_TCGA-OR-A5K9	TCGA_TCGA-OR-A5LD	TCGA_TCGA-OR-A5JK	TCGA_TCGA-OR-A5K4	TCGA_TCGA-P6-A5OF	TCGA_TCGA-OR-A5JV	TCGA_TCGA-OR-A5J5	TCGA_TCGA-PK-A5H8	TCGA_TCGA-OR-A5JG	TCGA_TCGA-OR-A5LA	TCGA_TCGA-OR-A5JY	TCGA_TCGA-OR-A5LM	TCGA_TCGA-OR-A5LP	TCGA_TCGA-OR-A5JW	TCGA_TCGA-OR-A5J7	TCGA_TCGA-PK-A5H9	TCGA_TCGA-OR-A5JI	TCGA_TCGA-OR-A5L6	TCGA_TCGA-OR-A5KZ	TCGA_TCGA-OR-A5KT	TCGA_TCGA-OR-A5JB	TCGA_TCGA-OR-A5LR	TCGA_TCGA-OR-A5JL	TCGA_TCGA-OR-A5K2	TCGA_TCGA-OR-A5JM	TCGA_TCGA-OR-A5L8	TCGA_TCGA-OR-A5L3	TCGA_TCGA-OR-A5JQ	TCGA_TCGA-OR-A5KO	TCGA_TCGA-OU-A5PI	TCGA_TCGA-OR-A5J9	TCGA_TCGA-OR-A5LL	TCGA_TCGA-OR-A5LN	TCGA_TCGA-PK-A5HA	TCGA_TCGA-OR-A5LG	TCGA_TCGA-OR-A5L4	TCGA_TCGA-OR-A5L9	TCGA_TCGA-OR-A5JP	TCGA_TCGA-OR-A5L5	TCGA_TCGA-OR-A5J2	TCGA_TCGA-OR-A5LE	TCGA_TCGA-PK-A5HB	TCGA_TCGA-OR-A5LB	TCGA_TCGA-OR-A5JC	TCGA_TCGA-OR-A5KY
KEGG_N_GLYCAN_BIOSYNTHESIS	0.0639027	0.206384	-0.183564	0.18526	0.214437	-0.401253	-0.516682	0.146116	0.0957372	-0.270854	-0.478381	-0.338908	0.337987	-0.444324	-0.0132296	-0.474626	-0.152688	0.146572	0.336153	0.211863	-0.292231	-0.423655	0.377749	0.266096	0.381412	-0.146508	0.295953	0.168237	0.262278	-0.164483	-0.512449	0.291446	0.265844	-0.199108	0.0892329	0.315607	-0.485595	-0.323084	-0.0685816	-0.146018	-0.546252	0.340159	-0.182454	0.244241	0.456085	0.419658	0.191584	-0.39949	0.0382999
KEGG_OTHER_GLYCAN_DEGRADATION	-0.672855	0.584505	-0.0444103	0.427863	0.144738	-0.558219	-0.153592	-0.0275376	-0.305478	0.366699	-0.529956	-0.290533	-0.523469	0.0212708	0.170923	-0.346652	0.306301	-0.11036	0.397962	0.195579	-0.0385305	0.257244	-0.117157	0.310788	0.0538124	-0.249595	0.433519	-0.500448	0.431697	-0.455581	0.00591736	0.329735	0.11039	-0.387817	-0.301222	0.69412	0.256064	0.443317	0.434816	-0.367024	-0.369238	-0.256222	0.509131	0.5183	-0.0594007	-0.0174746	0.249826	-0.464695	-0.658826
KEGG_O_GLYCAN_BIOSYNTHESIS	-0.209988	-0.0188757	0.386035	-0.115977	-0.0912132	0.0161308	0.169193	-0.100293	-0.163184	-0.0391398	0.0828368	-0.208225	0.0423577	0.13445	0.25012	0.358465	0.123523	-0.0715659	0.19013	0.0917089	0.300831	-0.279577	-0.161668	0.171137	-0.174668	-0.174327	0.254676	-0.0401013	0.0180327	-0.322355	0.244154	0.0178626	0.00875767	0.108699	-0.163066	-0.18322	-0.255631	-0.0023688	-0.25982	0.115667	0.258035	0.169196	-0.0866651	-0.150361	-0.0273192	0.117459	-0.0561252	-0.152165	-0.128834
KEGG_GLYCOSAMINOGLYCAN_DEGRADATION	-0.254878	0.436345	-0.283838	0.220331	0.164325	-0.39579	-0.045455	-0.166234	0.252553	0.156373	-0.355709	-0.373891	0.0111523	-0.0458132	0.451468	-0.285398	0.263896	-0.394779	0.236796	0.031388	0.440344	0.300082	-0.206465	0.271246	0.0716767	-0.364866	-0.103701	-0.211674	0.213487	-0.22681	0.09864	0.438739	-0.389813	-0.342085	0.183386	0.346528	0.151589	-0.274102	0.152943	-0.267091	-0.215779	-0.0243459	0.108538	0.453305	0.109931	0.365174	0.00117595	-0.287205	-0.188433
KEGG_GLYCOSAMINOGLYCAN_BIOSYNTHESIS_KERATAN_SULFATE	-0.289445	-0.388446	-0.337387	-0.416749	0.29953	-0.0536714	-0.0334812	0.270523	-0.137341	-0.0621256	-0.159982	-0.208747	0.165504	0.135662	-0.662624	-0.395936	-0.0599231	-0.198645	-0.0325195	0.00634958	0.0224234	-0.144513	-0.0219777	0.199717	0.0691569	0.0634066	-0.252691	-0.195236	-0.307262	0.251727	-0.39682	0.474256	0.391167	-0.132845	0.115401	-0.0904279	-0.282262	0.0546122	0.00336342	0.352739	-0.0335376	-0.122124	-0.351048	0.465004	-0.0510364	0.234777	-0.31651	-0.147611	-0.400512
KEGG_GLYCEROLIPID_METABOLISM	0.0832488	-0.0531482	0.30906	0.193567	0.272429	-0.0356467	-0.0959091	-0.201705	0.0111276	0.000662827	-0.085909	-0.161303	-0.093804	0.257509	-0.119287	0.152918	-0.173833	-0.0122167	0.342854	0.0415805	0.021133	0.0659271	-0.237669	-0.0587417	-0.123475	-0.141867	0.391975	0.0613977	0.287989	-0.32535	0.21862	-0.0917606	0.00101013	0.239266	-0.0853223	-0.201657	-0.103193	-0.264661	-0.21583	0.00531346	-0.140385	0.129383	-0.051544	-0.301021	0.264707	-0.162355	0.184948	-0.0282368	-0.0823761
KEGG_GLYCOSYLPHOSPHATIDYLINOSITOL_GPI_ANCHOR_BIOSYNTHESIS	0.195503	0.470484	-0.273217	0.3211	0.186025	-0.439588	-0.350513	0.387091	0.186666	-0.213539	-0.537962	-0.0652868	0.138152	-0.520715	0.0527096	-0.529956	-0.0662027	-0.194392	0.167651	0.502524	0.0337117	-0.290734	0.37187	-0.115552	0.257858	0.0616268	0.09138	0.106152	0.275463	-0.185375	-0.544668	0.505188	0.410758	0.0147833	0.203187	0.521374	-0.420973	-0.382511	-0.153486	-0.257309	-0.53754	-0.173042	0.00864145	0.465534	-0.152825	0.453955	0.18033	-0.351789	-0.469841
KEGG_GLYCEROPHOSPHOLIPID_METABOLISM	-0.10732	0.0523291	0.083609	0.15575	-0.159959	0.0612092	-0.0135198	0.307461	0.275819	0.000131781	-0.0429345	0.00465901	-0.33541	0.15919	-0.00538668	-0.207978	-0.0480917	-0.2762	0.0423004	0.158346	-0.168938	-0.0199977	0.0507511	0.0183565	-0.122204	0.169962	0.132813	0.0637484	0.130092	-0.268072	-0.0813454	0.155923	-0.157358	-0.057869	0.0205591	-0.0195164	-0.119611	-0.15356	-0.0956047	-0.0599737	-0.0506927	0.00195446	0.158944	0.11449	0.0785599	-0.205777	-0.0668927	-0.192331	-0.192293
KEGG_ETHER_LIPID_METABOLISM	-0.282392	0.213429	0.201537	0.142655	-0.260517	0.100686	0.0529115	-0.145343	0.224252	0.245864	0.128598	-0.250799	-0.0981871	0.327076	-0.0981886	-0.0714038	0.00322077	-0.391184	0.147908	-0.0182158	0.221867	-0.231918	0.00949796	0.197479	-0.188	-0.0751122	0.287111	0.10308	-0.0132857	-0.312656	-0.09654	0.266521	-0.260955	-0.187161	-0.0509916	-0.130346	0.116961	0.117678	0.00341328	-0.000964376	0.167803	-0.251489	0.158121	0.458404	0.0814575	0.0863934	-0.0905985	0.0412328	0.153331
KEGG_ARACHIDONIC_ACID_METABOLISM	-0.089091	0.164694	-0.0839605	-0.0637866	-0.230072	0.130577	0.423425	-0.395604	0.00264173	0.223698	0.45605	-0.214813	-0.0744161	0.523656	-0.258938	-0.101653	0.0311609	-0.403759	-0.165897	0.0744155	0.375078	0.201591	-0.345377	0.288859	-0.0490932	-0.09977	-0.113702	-0.115258	-0.260497	-0.405383	0.524654	0.0294529	-0.493335	-0.169396	-0.460054	-0.20354	0.443657	0.152419	0.416487	-0.0766199	0.450553	-0.186224	0.503855	-0.0219939	-0.435005	-0.38724	-0.404202	0.177951	-0.0640484
KEGG_LINOLEIC_ACID_METABOLISM	-0.407388	0.473965	0.241754	-0.0914955	-0.494494	0.49729	0.559217	-0.191836	-0.109503	0.293105	0.613447	-0.1564	0.118345	0.583952	-0.300506	0.276963	0.19198	-0.387755	-0.316416	-0.11806	0.376315	0.399039	-0.469331	-0.0930514	-0.41428	0.0332929	0.186437	-0.136647	-0.00823936	-0.438968	0.559779	-0.301493	-0.441398	-0.426961	-0.588188	-0.0981574	0.641828	0.15192	0.0372386	-0.296103	0.603182	-0.293422	0.488648	0.118014	-0.39544	-0.0828033	-0.410345	0.412261	-0.120082
KEGG_ALPHA_LINOLENIC_ACID_METABOLISM	-0.128209	0.350455	0.192219	0.297992	-0.411194	0.329814	0.418567	-0.0976237	0.125463	0.203067	0.331834	-0.178669	-0.119594	0.518242	-0.130039	-0.110615	-0.197176	-0.332172	-0.215112	-0.228652	0.169447	-0.0973341	-0.0617166	0.227965	-0.314991	-0.0156701	0.377513	0.166423	0.0229392	-0.467482	0.433926	0.0466388	-0.395892	-0.358638	-0.283923	0.0706237	0.373433	-0.397451	0.433729	-0.136849	0.312882	0.068228	0.241932	0.459668	-0.317017	-0.239402	-0.322877	0.166128	0.262924
KEGG_SPHINGOLIPID_METABOLISM	-0.187712	0.235095	0.0629408	0.374738	0.194406	-0.0364476	-0.370718	0.0502586	-0.12268	0.0860654	-0.176209	-0.297335	-0.154767	-0.2316	0.15014	-0.0593803	0.333981	0.0312947	-0.0778851	0.234586	0.126602	-0.213684	-0.263334	0.0280389	-0.06052	-0.223903	-0.031674	-0.0814056	0.241369	-0.115054	0.156585	-0.0109668	0.104625	0.217152	-0.051806	0.431329	-0.0480768	0.109397	-0.0487647	0.0948492	-0.410149	-0.0606774	-0.0742046	0.257229	0.221967	0.200166	0.050254	-0.367779	-0.223607
KEGG_GLYCOSPHINGOLIPID_BIOSYNTHESIS_LACTO_AND_NEOLACTO_SERIES	-0.165574	-0.0881174	0.036881	-0.0332989	0.122906	0.325357	-0.0758301	-0.24771	-0.135865	-0.0884356	0.236603	-0.0924542	-0.167702	0.143988	-0.370784	0.0241754	0.202703	-0.335189	-0.0166937	0.0253066	0.342005	0.0446857	0.121111	0.135077	0.0540257	-0.120522	-0.140715	0.232564	-0.268099	-0.272604	0.275312	0.280801	-0.0798907	-0.0766024	-0.0803362	-0.2289	0.0539971	-0.0935272	-0.0451067	-0.111023	0.327129	-0.0572174	-0.0104744	0.0637441	-0.0305684	0.159101	-0.3127	-0.150106	-0.032876
KEGG_GLYCOSPHINGOLIPID_BIOSYNTHESIS_GLOBO_SERIES	0.284855	0.212347	-0.0638624	-0.259363	-0.244331	-0.0334695	0.247683	-0.238563	0.0925436	-0.0626203	-0.123728	-0.263812	-0.119402	0.0974294	-0.410137	0.0428819	0.0749385	-0.115012	0.366697	-0.383477	0.210918	-0.0232678	-0.15956	-0.0511105	0.0353675	-0.25827	-0.0785423	-0.0365301	0.165252	-0.345975	0.182991	0.156849	0.105567	0.122106	0.13581	0.11267	-0.113106	-0.212005	0.44232	-0.383604	0.171018	-0.176224	0.071159	0.275798	-0.0363714	-0.00547446	0.0617224	0.0812575	0.187128
KEGG_GLYCOSPHINGOLIPID_BIOSYNTHESIS_GANGLIO_SERIES	-0.0508252	-0.0172632	-0.111279	0.377955	0.36627	-0.0170305	-0.287003	0.0713284	0.377989	-0.394983	-0.094141	-0.615218	0.0457182	-0.216397	-0.147335	-0.322722	-0.132364	0.214229	0.39779	-0.262849	-0.127408	-0.153173	-0.256158	-0.0208923	-0.204604	-0.362229	0.0826799	0.213989	0.0828149	-0.268759	0.204415	0.262088	0.233302	-0.0100906	0.272368	0.437878	-0.314542	-0.55964	0.166687	-0.469952	-0.255204	-0.168407	-0.000229702	-0.026876	0.195547	0.0527637	0.435588	-0.390798	0.196652
KEGG_RIBOFLAVIN_METABOLISM	-0.189367	0.109565	-0.00926158	0.0952431	0.340074	-0.249802	-0.382426	-0.252089	0.00498783	-0.147921	-0.443577	0.454857	-0.310599	-0.149665	0.516952	-0.24136	-0.0283801	-0.314476	0.320844	0.294895	-0.297541	-0.238822	-0.136197	-0.00360875	0.141763	0.0546664	0.418927	0.0532199	0.456274	-0.296681	-0.0191324	0.358314	-0.144517	-0.500526	-0.391164	0.470135	-0.306436	-0.0594271	0.202094	0.175285	-0.176025	0.276311	0.0954738	0.123563	0.321383	0.13746	0.175769	0.0450251	-0.163173
KEGG_NICOTINATE_AND_NICOTINAMIDE_METABOLISM	-0.0786543	0.0533957	0.419902	0.0801392	-0.0556313	-0.255409	-0.0386696	-0.121143	-0.101166	0.0939676	-0.348021	0.203209	-0.0853547	0.020007	0.0822894	0.11344	0.280673	0.0817881	0.289901	0.0808675	-0.0739274	0.0538985	-0.37832	0.243651	0.115907	0.0938679	0.326106	-0.201104	0.040577	-0.0172972	-0.0866709	0.159537	-0.0832119	-0.163574	-0.314705	0.264675	-0.137047	0.237852	-0.00791046	0.372751	-0.112582	-0.100993	0.345742	-0.114059	-0.295026	0.00143182	-0.250842	-0.229111	-0.426056
KEGG_PANTOTHENATE_AND_COA_BIOSYNTHESIS	-0.0701477	-0.123374	0.283489	-0.109851	-0.107546	-0.357505	-0.113427	0.0240582	0.0620101	0.178411	-0.298446	0.434877	0.167942	0.185329	0.325014	0.239418	0.342829	0.559827	-0.0324705	0.502008	-0.175463	0.144614	-0.243094	0.222254	-0.194486	0.0488103	0.454252	0.246194	-0.0528534	-0.469932	-0.254971	0.125976	-0.481477	-0.235674	-0.417003	0.310556	0.0316159	-0.16364	-0.110071	0.507341	-0.421187	-0.108567	0.280065	-0.42147	0.0655913	0.108662	-0.163053	0.0240003	-0.200069
KEGG_AMINOACYL_TRNA_BIOSYNTHESIS	0.187164	-0.246914	0.222223	0.264969	0.345776	-0.323469	-0.550686	0.460809	-0.376631	-0.0177782	-0.617147	0.29967	0.469308	-0.475998	0.30849	0.0609558	-0.317785	0.265332	0.380088	0.537193	-0.649889	-0.459702	0.47746	-0.327176	-0.147505	-0.171756	0.489349	0.343463	0.218793	0.42998	-0.453588	-0.353363	0.0228095	0.0592145	0.394336	0.403239	-0.588694	-0.408356	0.176422	0.335113	-0.699064	0.420803	-0.389657	0.0100762	0.451601	0.594403	0.381139	-0.226764	-0.116169
KEGG_BASAL_TRANSCRIPTION_FACTORS	-0.0714202	-0.281079	-0.249897	0.243644	0.328272	-0.266081	-0.320053	0.130177	0.153479	-0.0578645	-0.449445	0.387102	0.120727	-0.505324	0.251662	-0.0558106	-0.188101	0.301787	0.144104	0.14672	-0.383098	-0.466876	0.557703	-0.26348	0.259003	-0.0611769	0.274014	-0.126504	0.404531	0.36257	-0.442507	-0.173947	0.435838	-0.0508508	0.348661	0.321529	-0.340337	-0.144596	-0.0166397	0.237581	-0.481652	0.354687	-0.281913	0.0971315	0.417555	0.498087	0.347202	-0.0217915	0.110774
KEGG_NON_HOMOLOGOUS_END_JOINING	-0.0979356	-0.109262	-0.312226	0.388018	0.571464	-0.492705	-0.398835	0.389879	0.275548	-0.0778724	-0.50496	0.093692	0.215779	-0.514628	0.391431	-0.438139	-0.175191	0.433028	0.354792	0.143433	-0.6858	-0.458104	0.0961029	0.135471	0.096288	-0.0706893	0.265111	0.0331613	0.527947	0.483199	-0.41913	-0.447872	0.425251	0.435824	-0.43203	0.563769	-0.474704	-0.105216	0.00443612	-0.271998	-0.446778	-0.0204029	-0.554559	0.230849	0.295217	0.435664	0.54902	-0.486784	-0.00195534
KEGG_SNARE_INTERACTIONS_IN_VESICULAR_TRANSPORT	-0.274663	-0.221356	0.179071	0.178665	-0.114404	-0.350421	-0.375714	0.431654	0.27058	0.211206	-0.33725	0.356582	0.136403	-0.271037	-0.106404	-0.128792	0.00284135	-0.0538673	-0.0167946	0.140103	-0.47829	-0.234941	0.231922	-0.00927481	0.0543306	0.0646457	0.203568	-0.255456	0.0799172	-0.0440806	-0.442636	0.14297	0.245959	0.224607	-0.0261994	0.426478	-0.503828	-0.0584362	0.118082	0.107675	-0.540092	-0.15426	0.058959	0.109838	0.127879	0.146541	0.277859	-0.275351	-0.30744
KEGG_LYSOSOME	-0.230496	0.109946	0.10703	0.159465	0.00886798	-0.528728	-0.216171	0.190658	0.0719114	0.3105	-0.371371	-0.144764	-0.0768563	-0.116707	0.18831	-0.233679	0.315507	-0.173349	0.101135	-0.0248277	-0.122124	-0.250155	-0.121653	0.429589	-0.010979	0.14002	0.302092	-0.109824	0.194047	-0.269815	-0.246007	0.252597	-0.0830741	-0.115071	-0.157417	0.341393	-0.230736	0.161073	9.92438e-05	-0.0055333	-0.366712	-0.100544	0.181157	0.299995	0.128836	0.30272	-0.147168	-0.243587	-0.213806
KEGG_CARDIAC_MUSCLE_CONTRACTION	-0.0384182	-0.156939	0.303321	0.01921	-0.196959	0.244849	0.120448	-0.0604728	-0.207402	0.0207164	0.238215	0.0819929	-0.12197	0.44874	-0.195213	0.322514	0.112704	-0.39326	-0.115404	-0.197535	0.0378907	0.106275	-0.196499	-0.116224	-0.221086	-0.162049	0.0884012	0.326265	-0.110378	-0.102233	0.194867	-0.144318	-0.238645	-0.441415	-0.0351964	-0.093877	0.156885	-0.0797741	0.211164	0.0380169	0.151878	0.0113864	0.306536	-0.220589	0.359867	-0.133809	-0.35487	0.313269	-0.100172
KEGG_RENIN_ANGIOTENSIN_SYSTEM	-0.0368916	0.244701	-0.162121	-0.411335	-0.0834889	0.16316	0.316244	-0.269862	-0.51981	0.178277	-0.296873	0.00313118	-0.113842	0.358782	0.208939	0.129653	0.54503	-0.229763	-0.374336	0.334534	0.511094	0.368446	-0.00164646	0.172307	0.1228	0.321861	-0.133318	-0.381767	-0.191587	-0.214125	0.118595	0.446054	-0.230904	-0.50705	-0.337748	-0.430957	0.394854	0.39568	-0.383677	0.215827	0.533092	-0.129763	0.376033	0.203579	-0.11918	-0.180492	-0.400066	0.168235	-0.34182
KEGG_CIRCADIAN_RHYTHM_MAMMAL	0.318438	0.289778	-0.26118	0.283364	0.681642	-0.258117	-0.565109	0.538334	0.47608	-0.154005	-0.461776	-0.369728	-0.406961	-0.455151	0.710181	-0.518266	-0.14518	0.49673	-0.394847	0.265251	-0.566656	-0.397572	-0.0102862	0.0436904	0.160228	-0.184593	-0.00219834	-0.0804501	0.388229	0.162313	-0.287208	0.0244087	-0.0358624	0.142105	-0.127965	0.642109	-0.0938354	-0.102743	0.419189	0.205747	-0.590459	0.0637871	-0.269795	0.41863	0.396526	0.250365	0.355541	-0.703355	-0.182968
KEGG_TASTE_TRANSDUCTION	-0.00747438	0.189325	-0.343971	-0.0785633	-0.190611	0.464611	0.334065	-0.0317799	0.0795054	-0.133083	0.448168	0.171585	-0.00244838	0.336383	-0.00110416	0.0121923	0.270668	-0.0340535	-0.186196	-0.197942	0.40822	0.420345	-0.312107	-0.169701	-0.242774	0.0801155	-0.349529	-0.0958244	-0.334566	-0.0481252	0.450542	-0.178005	-0.303303	-0.317247	-0.029493	-0.342003	0.43765	0.188878	-0.0989247	-0.170171	0.573145	-0.119595	0.365954	-0.0194719	-0.283957	-0.379571	-0.270711	0.286584	0.220874
KEGG_PROXIMAL_TUBULE_BICARBONATE_RECLAMATION	-0.18827	0.136514	0.0751008	0.0806375	0.149065	0.171009	-0.014238	0.0316284	-0.136561	-0.215557	0.0474515	-0.285761	-0.102301	0.361779	-0.0280383	-0.209059	0.209212	-0.261238	0.148266	0.457278	0.0725001	0.00556071	-0.18986	-0.193548	-0.346411	0.294415	0.0932336	0.136761	0.221329	-0.193207	0.359675	0.246846	-0.326812	-0.146535	0.267022	-0.0153646	0.00961551	-0.242659	-0.0495031	0.00675947	0.0630787	0.25659	0.454379	0.0932303	0.128575	0.159926	-0.431104	-0.112733	-0.440352
KEGG_PATHOGENIC_ESCHERICHIA_COLI_INFECTION	-0.164699	-0.171886	-0.124431	-0.00632327	0.156814	-0.267458	-0.24308	-0.0671949	0.0445494	-0.108286	-0.268372	-0.258516	-0.256971	-0.19131	0.190135	-0.412287	0.131795	-0.155266	0.261179	0.216794	0.0527422	-0.132654	0.0848226	0.332951	0.465203	0.0994452	0.0133106	0.188523	0.149295	-0.231784	-0.353806	0.284695	0.153353	-0.0220807	-0.173829	-0.144576	-0.0834767	0.382194	0.142872	0.190855	-0.209989	-0.0570982	-0.0338299	0.374281	0.0541448	0.165732	-0.265586	-0.179575	0.186238
KEGG_SYSTEMIC_LUPUS_ERYTHEMATOSUS	-0.270527	0.0629129	0.0824891	0.278943	-0.413399	-0.173994	0.658717	-0.634361	-0.205759	0.469283	0.218246	0.0841987	-0.00932655	0.584623	-0.0923476	0.151791	0.443798	-0.373382	-0.423768	0.0447655	0.497099	0.32279	-0.194398	0.430038	0.481901	-0.0672083	-0.389569	-0.0186777	-0.581768	-0.615177	0.0415748	0.452535	-0.543979	-0.312477	-0.575348	-0.241536	0.48536	0.432249	0.488822	0.22266	0.447858	-0.319573	0.567112	-0.359057	-0.532056	-0.486537	-0.66231	0.227144	0.322064
KEGG_PRIMARY_IMMUNODEFICIENCY	0.155943	-0.250759	0.238154	-0.109584	-0.520224	-0.183173	0.711635	-0.369553	-0.503118	0.450797	-0.0119106	-0.272821	-0.385306	0.550263	0.0292289	0.0421692	0.341177	-0.398418	-0.326795	0.069463	0.537671	0.439329	-0.0985572	0.487227	0.510064	0.129656	-0.0978234	-0.26917	-0.503458	-0.41072	0.0466945	0.554861	-0.53748	-0.257196	-0.362807	-0.42409	0.626961	0.475747	0.021782	-0.266612	0.45327	-0.359541	0.620619	0.050408	-0.456738	-0.443389	-0.493564	0.121477	-0.325821
KEGG_HYPERTROPHIC_CARDIOMYOPATHY_HCM	-0.220046	-0.020236	0.0926376	-0.0224617	-0.149369	0.124676	0.232011	-0.354559	0.0518447	0.0733946	0.12376	-0.354247	-0.331859	0.220832	0.16624	-0.104889	0.298647	0.0189204	-0.00946237	-0.0519325	0.343426	-0.0369522	-0.0145121	0.00367498	-0.0234914	0.014649	-0.171451	-0.190529	-0.0226084	-0.0470618	0.0963681	0.132962	-0.217445	-0.136405	-0.078949	-0.16466	0.110229	0.185199	0.0230227	-0.0203464	0.252883	-0.166949	0.120425	0.375278	0.0849934	-0.217155	-0.141211	0.0483262	-0.0753545
KEGG_ARRHYTHMOGENIC_RIGHT_VENTRICULAR_CARDIOMYOPATHY_ARVC	-0.169808	-0.0519205	-0.104059	0.0379036	-0.18666	0.201864	0.119369	-0.313977	0.123739	-0.018034	0.133211	-0.436866	-0.365471	0.207198	0.160609	-0.247351	0.428767	-0.0191188	-0.0657685	-0.0920967	0.42552	-0.0267012	0.0201162	-0.129215	-0.0606278	-0.0103446	-0.361866	-0.219828	-0.00484802	0.07428	0.126774	0.318811	-0.167087	0.114221	0.097609	-0.13201	0.172071	0.273649	-0.0994826	-0.0224687	0.251857	-0.0126809	0.173308	0.392162	-0.0699161	-0.170405	-0.126207	0.021477	0.0453345
KEGG_DILATED_CARDIOMYOPATHY	-0.163686	-0.109114	0.0224425	-0.00626981	-0.179137	0.153675	0.285949	-0.361937	0.0278285	0.0546849	0.173096	-0.288625	-0.368632	0.253799	0.070539	-0.0761404	0.335097	-0.0773832	-0.0673836	-0.0377745	0.380768	0.019582	-0.0221481	0.0274706	-0.113066	0.066098	-0.184562	-0.216652	-0.124568	0.00401787	0.0929161	0.150114	-0.163821	-0.016131	-0.0906472	-0.207263	0.151314	0.163716	0.0268297	0.0146111	0.317765	-0.197846	0.196255	0.367512	0.0629202	-0.086162	-0.145342	0.17025	-0.142758
KEGG_GLYCOLYSIS_GLUCONEOGENESIS	-0.0925821	0.145388	0.204003	-0.0914966	0.241216	-0.365478	-0.0657117	0.128914	-0.141346	0.217481	-0.240582	-0.321483	-0.226805	0.352084	0.0347235	0.449525	0.0170783	-0.0913182	-0.197862	-0.0614158	0.101541	-0.00892146	-0.216491	0.080065	-0.105946	0.204984	0.232665	0.14677	0.0979571	-0.415927	0.25657	-0.135215	-0.326441	-0.0480579	-0.386656	-0.161889	-0.0394854	-0.320394	-0.140201	0.254375	0.181729	-0.0464413	0.293267	-0.392931	0.0143811	-0.175949	-0.212807	0.121582	0.0971565
KEGG_CITRATE_CYCLE_TCA_CYCLE	-0.0946322	-0.447079	0.461127	0.252476	0.202019	-0.554537	-0.403364	0.361123	-0.337281	0.401005	-0.679679	-0.264972	0.375417	-0.072513	0.408178	0.195101	0.306682	0.103546	0.169437	0.56997	-0.601714	-0.522268	-0.00601443	0.175346	-0.23603	0.00773073	0.623157	0.347276	0.190156	-0.0527106	-0.376059	-0.402019	-0.327364	0.0350727	-0.274459	0.183032	-0.41624	-0.340566	0.085741	0.562387	-0.552701	0.518272	0.129937	-0.0924685	0.524204	0.450617	0.123885	-0.47492	0.10284
KEGG_PENTOSE_PHOSPHATE_PATHWAY	0.163088	0.0907677	0.0693471	0.0584382	0.218392	-0.426318	-0.476969	0.17951	-0.321708	-0.0753083	-0.513972	0.0578706	-0.221505	0.113608	-0.0863704	0.39884	0.181196	0.0666358	0.288456	-0.256408	-0.0384988	-0.231551	0.000351951	0.342892	0.253186	-0.0730918	0.12338	0.401972	0.176208	-0.289649	-0.365694	0.0740066	-0.0412182	0.080986	-0.290036	-0.34801	-0.267681	-0.0813916	-0.138665	0.576138	-0.199021	0.197221	0.21828	-0.500217	-0.0531981	0.0244024	-0.000582532	-0.0608707	0.248659
KEGG_PENTOSE_AND_GLUCURONATE_INTERCONVERSIONS	-0.0914584	0.44133	0.0396557	0.328083	0.073363	0.0336172	-0.140475	-0.341577	-0.429	-0.0133757	-0.327586	-0.349645	0.159368	0.341084	0.247718	-0.00346217	0.32662	-0.00346997	0.192395	0.29135	0.295468	-0.184344	-0.222798	0.0974016	0.0651	-0.351725	0.255139	0.0572677	0.181592	-0.41369	0.400185	-0.160168	-0.185404	-0.254073	-0.51997	0.291891	0.385563	0.29871	0.179919	0.225654	0.1852	-0.0729402	0.171779	-0.124982	-0.129312	0.216322	-0.316942	-0.463762	-0.364125
KEGG_FRUCTOSE_AND_MANNOSE_METABOLISM	-0.157185	0.0237352	0.0242807	0.0129353	0.240869	-0.537784	-0.361146	0.118639	0.0943132	0.193829	-0.322319	0.159655	-0.282362	0.0428038	0.175414	0.211604	0.184961	-0.0563656	-0.0329331	-0.138533	-0.270029	-0.0236867	-0.177582	0.392937	0.098448	0.0790832	0.226249	0.134871	0.0923638	-0.311514	-0.0826016	-0.211534	0.00917701	-0.0573713	-0.423801	-0.00219101	-0.156917	-0.0642052	-0.0810101	0.23663	-0.256927	-0.163997	0.127797	-0.394244	0.125697	0.10329	0.0167433	-0.202352	-0.261429
KEGG_GALACTOSE_METABOLISM	-0.118195	0.288023	-0.187667	0.369173	0.471466	-0.359984	-0.114531	-0.0161561	-0.198386	0.0658329	-0.0814818	-0.0912806	-0.126698	0.246572	0.198477	-0.12418	0.225379	-0.069012	0.0911734	-0.055708	0.0924157	0.000813156	0.0513384	0.310474	0.32756	-0.388064	0.014121	0.120548	0.132011	-0.376508	0.0225216	0.0911287	-0.0581398	-0.147128	-0.245523	0.12396	0.0459215	0.118404	-0.0277199	0.0375001	-0.146184	-0.0241106	-0.0911157	-0.19898	0.098199	0.405918	-0.240029	-0.149943	-0.231367
KEGG_ASCORBATE_AND_ALDARATE_METABOLISM	-0.0522056	0.413161	0.253862	-0.0415794	-0.00798807	0.122727	0.0612331	-0.0922581	-0.401051	0.134318	-0.123719	-0.508842	0.250532	0.476075	0.135191	0.033426	0.453963	0.171219	-0.168606	0.454873	0.26088	0.0654958	-0.456398	-0.314709	-0.38562	0.123146	0.410173	-0.071285	-0.232051	-0.126763	0.435882	0.115219	-0.377016	-0.0052172	-0.351689	0.359393	0.373295	0.113422	0.269461	-0.132064	0.27026	-0.094044	0.394199	-0.0809158	-0.102477	0.149305	-0.266749	0.0811823	0.107851
KEGG_FATTY_ACID_METABOLISM	-0.257914	0.0788492	0.333644	-0.104578	0.165427	-0.220133	-0.0100438	0.310252	-0.253996	0.312271	-0.504951	-0.435351	-0.12889	0.226237	-0.370777	-0.042178	-0.0755014	0.0367872	0.0696766	0.425527	-0.0352286	-0.303647	-0.0947873	0.0974877	-0.445311	0.304113	0.511355	0.196081	-0.014138	0.242186	0.250746	0.127953	-0.273794	0.172835	0.0217696	-0.0227915	-0.256541	-0.463408	0.139797	0.0317098	-0.290772	0.157218	0.263049	-0.0937786	0.177052	-0.193307	-0.158396	0.139721	0.14858
KEGG_STEROID_BIOSYNTHESIS	-0.214745	-0.702118	0.530708	-0.400714	0.703225	0.235908	0.1143	-0.22511	-0.0222662	-0.0589993	-0.600643	0.193621	-0.460997	-0.0474681	0.522552	0.452162	-0.560021	0.380188	0.75003	-0.616311	-0.655163	-0.422688	-0.375851	0.515761	-0.636753	-0.381857	0.462719	0.66357	0.645609	-0.548916	0.589067	-0.621212	-0.104026	0.366424	-0.215281	-0.290196	0.266198	-0.425995	0.461734	0.527375	0.189663	0.53696	-0.410843	-0.289963	0.603301	-0.574041	0.172958	-0.0133126	0.568659
KEGG_PRIMARY_BILE_ACID_BIOSYNTHESIS	0.103565	0.405307	0.475568	-0.236155	-0.612567	-0.0941972	-0.0287689	0.182519	0.102246	0.445656	-0.103615	0.210298	-0.00914235	0.49735	-0.188886	0.386386	0.385129	-0.013693	-0.471362	0.108045	0.513806	0.333596	-0.679724	-0.350093	-0.526773	0.258356	0.247213	-0.395089	-0.311884	0.068486	0.309923	0.224229	-0.0572815	-0.338329	-0.0177611	-0.12506	0.413558	-0.0726794	-0.255475	0.196408	0.441655	-0.250342	0.585363	-0.414638	-0.48631	-0.43727	-0.111158	0.207018	-0.308682
KEGG_STEROID_HORMONE_BIOSYNTHESIS	-0.283005	0.0153973	0.371446	0.0296772	-0.197159	0.337882	0.519794	-0.231319	-0.273977	-0.196365	0.094217	0.232746	0.107291	0.477983	0.0467075	0.242925	0.0353198	0.00500007	-0.156967	0.288186	0.382365	0.279592	-0.552519	0.101898	-0.411495	0.0885692	0.329834	0.104348	0.0107273	-0.407802	0.535548	-0.387361	-0.00460129	-0.235144	-0.470409	-0.0436454	0.448568	0.00623385	0.135145	0.302906	0.512538	-0.230527	0.494848	-0.498862	-0.0915343	-0.218096	-0.218267	0.379146	-0.215069
KEGG_OXIDATIVE_PHOSPHORYLATION	0.0365694	-0.410483	0.333845	0.0637305	-0.0928239	-0.268628	-0.318902	0.311906	-0.463537	0.104734	-0.338137	0.234923	0.295773	0.253983	-0.16498	0.477552	-0.245824	-0.293998	0.171731	-0.29245	-0.382062	0.00916339	-0.00365036	0.242753	-0.119129	-0.321396	0.481683	0.537237	-0.147922	-0.120821	0.00538221	-0.25357	-0.0655188	-0.278702	0.10058	0.131075	-0.176731	-0.34513	0.338971	0.337188	-0.420719	0.326637	0.171144	-0.459688	0.372199	0.182596	-0.0728448	0.303766	0.0574524
KEGG_PURINE_METABOLISM	0.0771655	-0.14065	-0.106346	-0.0129228	0.22458	-0.130622	-0.153947	-0.0348199	-0.16823	-0.224173	-0.144667	0.00208932	0.142774	-0.192059	0.0732103	0.0149182	-0.190022	-0.0717278	0.300207	-0.111389	-0.160429	-0.153383	0.265388	0.187519	0.201659	-0.158524	0.127439	0.113141	0.114878	0.0361561	-0.143901	0.007728	0.0855905	-0.0253351	-0.0340369	-0.133701	-0.317867	-0.139899	0.0220737	0.176184	-0.282367	0.213625	-0.149648	-0.20141	0.157535	0.295389	-0.068823	0.0551687	0.090653
KEGG_PYRIMIDINE_METABOLISM	0.189225	-0.153767	0.0280048	0.0615761	0.316355	-0.169024	-0.343618	0.22902	-0.089531	-0.174116	-0.316808	0.18959	0.272695	-0.312398	0.227548	-0.0877551	-0.204253	-0.170114	0.256947	-0.0230011	-0.467197	-0.207691	0.394622	0.181555	0.414374	-0.131878	0.156736	0.273365	0.304474	-0.129392	-0.421609	0.122023	0.161077	-0.157131	0.152127	-0.0640014	-0.421785	-0.344317	0.119346	0.194728	-0.481206	0.19243	-0.293012	-0.20733	0.265637	0.265304	-0.12906	-0.14855	0.164777
KEGG_ALANINE_ASPARTATE_AND_GLUTAMATE_METABOLISM	-0.199423	0.190686	0.0627109	0.0404579	0.30289	-0.265823	0.0732484	0.366574	-0.414102	0.100344	-0.266815	0.129659	0.0137044	0.292756	-0.011783	0.20516	0.412487	-0.0340563	-0.0396521	0.124137	-0.0201299	0.0911534	-0.124914	-0.161676	-0.173794	0.128614	0.144153	-0.0328769	0.0363885	-0.342118	0.197376	0.069366	-0.341739	-0.0321569	-0.268507	-0.0454733	0.00745838	0.0498422	-0.199236	0.404862	-0.0555141	-0.129827	0.0712449	-0.263954	-0.0334538	0.174827	-0.065811	-0.137941	-0.20708
KEGG_GLYCINE_SERINE_AND_THREONINE_METABOLISM	0.275307	0.048761	0.263216	-0.061265	-0.00725041	-0.0476064	0.00841498	-0.292207	-0.131676	-0.332526	-0.158257	0.0444377	0.115473	0.38041	-0.260331	-0.00568299	0.0813247	0.090024	0.163835	0.314521	-0.0884654	-0.209811	-0.317433	0.0715479	-0.243946	-0.235135	0.244747	-0.0731748	-0.144664	-0.207055	0.390553	0.0769951	0.0150427	0.122455	-0.442196	-0.155004	0.122144	-0.351238	0.169804	0.149273	0.0979795	-0.201177	0.359698	-0.0759918	-0.339978	-0.000410398	-0.0965674	-0.344592	0.0582683
KEGG_CYSTEINE_AND_METHIONINE_METABOLISM	0.247545	-0.0628823	0.0588379	0.00598287	0.229461	-0.317727	-0.021781	0.109279	-0.0534683	0.0204344	-0.284368	-0.0717056	0.000635418	-0.11471	-0.0429456	0.36792	-0.244364	0.251379	0.259106	0.117197	-0.286408	-0.18779	-0.0145019	-0.4232	-0.0599191	-0.261312	0.335457	0.120168	0.368363	-0.0537589	-0.158502	-0.248461	-0.0691664	0.411216	0.0443311	0.0839956	-0.36098	-0.390539	-0.368419	-0.10089	-0.284987	-0.000523029	0.0110692	-0.244921	0.37406	0.228924	0.329873	0.0223764	0.16127
KEGG_VALINE_LEUCINE_AND_ISOLEUCINE_DEGRADATION	-0.0440288	-0.00531066	0.436809	-0.0813934	0.154513	-0.39414	-0.462732	0.289799	-0.332709	0.370539	-0.539845	-0.310206	0.297122	0.0341471	0.00572651	0.145939	0.137191	0.22941	0.355476	0.285754	-0.39973	-0.41153	-0.207639	-0.035342	-0.493189	-0.0397454	0.569012	0.212792	-0.0339639	0.308123	0.102973	-0.0430306	-0.334339	0.407068	0.0478285	0.134836	-0.389504	-0.546436	0.201053	0.151272	-0.578637	0.142645	0.166576	-0.146929	0.437688	0.100986	0.353989	-0.367932	0.256823
KEGG_LYSINE_DEGRADATION	-0.0541152	0.0377409	-0.0308341	0.0217582	0.286619	-0.238384	-0.443511	0.314866	-0.117855	0.202221	-0.37216	-0.377991	0.0104731	-0.285456	0.11022	0.050477	-0.168209	0.268379	0.251822	0.327503	-0.521365	-0.464068	0.230503	-0.250538	-0.0913538	-0.0260286	0.319993	0.0635769	0.226485	0.2935	-0.412204	-0.164579	0.059883	0.400952	0.259062	0.273654	-0.429162	-0.338078	0.270752	-0.051852	-0.557152	0.248589	-0.322906	0.276569	0.293988	0.261862	0.315208	-0.121289	0.171798
KEGG_ARGININE_AND_PROLINE_METABOLISM	-0.0231852	0.0454192	0.340099	-0.111091	0.046337	-0.299663	-0.0729859	0.158347	-0.110637	0.108038	-0.18275	-0.304568	0.0374691	0.240101	-0.109201	0.294348	0.188945	-0.0620121	0.205556	0.0935384	0.0440165	-0.275359	-0.00729114	-0.0296003	-0.107682	0.162391	0.305375	-0.0849154	-0.116526	0.113998	0.125039	-0.0158539	-0.179199	0.354524	-0.0404591	-0.0464489	-0.181048	-0.261459	0.00562947	-0.0309755	-0.237972	0.0215471	0.281199	-0.253517	-0.00330252	-0.0175056	0.0304362	0.0836296	0.17593
KEGG_HISTIDINE_METABOLISM	-0.229237	0.113088	0.241952	-0.0358264	-0.280613	-0.191794	-0.0322603	-0.243577	-0.18935	0.229969	0.0530306	0.0225891	0.28806	0.385638	-0.392711	0.198467	0.0789527	-0.142133	-0.236919	0.424925	0.351483	0.127104	-0.387029	0.0242679	-0.142508	0.0307751	0.528015	-0.365391	-0.417998	-0.267023	0.320235	0.333543	-0.210028	-0.0445502	-0.386306	0.301939	0.150411	-0.045066	0.230833	0.00367465	0.0533776	-0.518516	0.352573	-0.156278	-0.294519	-0.325522	-0.164239	0.302483	-0.26042
KEGG_TYROSINE_METABOLISM	-0.161195	-0.0549088	0.223156	-0.0784961	-0.276031	-0.106488	0.296994	0.127264	-0.240143	0.00098391	-0.0327299	0.00538469	0.0469075	0.404758	-0.367608	0.232781	0.00538513	0.0389873	-0.382502	0.294998	0.330813	-0.0678247	-0.416008	0.0533519	-0.301168	0.286365	0.358979	-0.0230719	-0.322721	-0.233727	0.493128	-0.0325336	-0.0740256	-0.0678402	-0.407982	0.117466	0.225201	-0.287409	0.218788	0.184926	0.272523	-0.293854	0.385477	-0.316242	-0.0903916	-0.329354	-0.269573	0.0406532	-0.174072
KEGG_PHENYLALANINE_METABOLISM	0.0910155	0.0572261	0.0459518	-0.1445	0.0551859	-0.206323	0.185309	-0.274334	-0.0448865	-0.147546	0.242038	-0.188039	0.278901	0.508575	-0.221075	0.308389	0.0962816	0.352076	-0.335175	0.369661	0.247695	-0.126922	-0.552763	-0.06834	-0.17633	0.0276284	0.251251	0.0923103	-0.141054	-0.557256	0.588274	-0.0606507	-0.0493318	0.0323184	-0.500864	0.186232	-0.0297276	-0.308033	0.383427	0.297092	0.112644	-0.371094	0.184124	-0.428969	-0.279249	-0.333016	-0.317787	0.0627164	0.0963842
KEGG_TRYPTOPHAN_METABOLISM	-0.228107	0.0979119	0.295043	-0.0763626	-0.130681	-0.138943	0.145636	-0.206358	-0.200826	0.282323	-0.159986	-0.347679	0.226535	0.321166	-0.279849	0.191604	0.246888	0.0518639	-0.0298381	0.187181	0.249253	-0.282321	-0.282223	-0.105352	-0.193721	-0.0930173	0.367751	0.096212	-0.164251	-0.188767	0.186352	0.0466391	-0.410606	0.095649	-0.336974	0.0801425	0.00826117	-0.153247	0.157525	0.125285	-0.0530145	-0.114763	0.238765	-0.116424	-0.159049	-0.140637	-0.176076	0.239897	0.373862
KEGG_BETA_ALANINE_METABOLISM	0.034277	-0.317932	0.297305	-0.222491	-0.0240934	0.136331	0.0985054	0.128334	-0.208176	0.246228	-0.164275	-0.0325347	0.017525	0.476675	-0.195973	0.263717	-0.185345	0.314852	-0.0926162	0.397752	-0.135526	-0.104563	-0.43804	-0.31948	-0.305338	0.434665	0.456408	0.134332	-0.0132965	0.145949	0.264053	-0.131082	-0.327344	0.386498	0.187598	0.215432	-0.329312	-0.56992	0.0866219	0.0712637	-0.0914406	0.0728086	0.373796	-0.295781	0.212257	0.162704	-0.265576	0.403669	0.0837903
KEGG_TAURINE_AND_HYPOTAURINE_METABOLISM	0.464462	-0.0511486	0.181524	0.00578832	0.125491	0.606002	0.534752	-0.241506	0.029425	-0.43306	0.507207	0.193984	-0.444636	0.16515	0.396012	0.300802	-0.395427	-0.0933153	-0.340308	-0.0843514	0.179854	-0.130023	-0.366249	-0.23733	-0.35442	0.0807416	0.0625813	0.0866092	0.0108422	-0.324347	0.420239	-0.562627	-0.62503	0.297489	0.0644974	-0.0495959	0.137354	-0.31339	0.380437	-0.164199	0.323622	-0.375047	0.547773	0.103447	-0.258067	-0.392976	0.0697447	0.477059	-0.20018
KEGG_SELENOAMINO_ACID_METABOLISM	0.00692256	-0.216912	0.197205	0.393544	0.197866	-0.305323	-0.206581	0.0404181	0.0170701	0.206459	-0.462108	0.300069	0.0573762	-0.206342	0.0442394	0.219886	-0.226724	0.00191156	0.154032	0.364515	-0.44865	-0.375315	0.00427566	-0.0612711	-0.0160309	-0.260818	0.576752	0.0356839	0.0842154	-0.000527884	-0.260588	-0.120432	-0.130656	0.342416	-0.0983705	0.343252	-0.457916	-0.393308	0.0450227	0.21494	-0.410032	-0.256344	0.0774636	0.0285038	0.304235	0.296608	0.385403	-0.370964	-0.336587
KEGG_GLUTATHIONE_METABOLISM	-0.0551988	-0.396987	0.3356	-0.0600105	-0.0300961	-0.254676	-0.241837	-0.221827	-0.332755	0.0745982	-0.295234	-0.190483	-0.228727	0.288051	0.0594162	-0.105167	-0.108599	-0.414533	-0.0950084	0.0973159	-0.0861154	-0.144089	0.252864	0.383827	0.295889	-0.0840886	0.237047	0.230468	0.18911	-0.147938	0.193296	0.0763263	-0.125849	0.00627112	-0.0767397	-0.312118	-0.0369043	-0.221514	0.444556	0.110564	-0.0079768	0.0368865	0.228517	-0.0747366	0.0946159	-0.198763	-0.181202	0.0433395	0.033562
KEGG_STARCH_AND_SUCROSE_METABOLISM	-0.02973	0.409283	-0.096116	0.109427	0.139959	-0.00587858	0.115519	-0.156954	-0.207637	0.218245	-0.321729	-0.208971	-0.124491	0.145286	0.20141	0.22563	0.496638	-0.0352464	-0.192901	0.283339	0.372616	-0.0358841	-0.0880496	-0.0095497	0.0242679	-0.267167	-0.0107612	-0.136863	0.0695366	-0.349502	0.167043	0.0206086	-0.318343	-0.192248	-0.397844	-0.147212	0.282223	0.27354	-0.170806	0.198622	0.254971	0.0598501	0.144893	-0.140634	-0.049132	0.337527	-0.419942	-0.0336319	-0.117301
KEGG_AMINO_SUGAR_AND_NUCLEOTIDE_SUGAR_METABOLISM	-0.00488626	0.227925	0.285248	0.0534918	0.306146	-0.662695	-0.349823	0.0545037	-0.0734265	0.206136	-0.498485	-0.231506	0.272449	-0.106928	0.273307	-0.120169	0.311639	-0.166916	0.108781	0.129715	-0.25179	-0.223124	0.163111	0.336472	0.267187	-0.0640638	0.289847	0.0211618	0.187772	-0.230789	-0.308857	0.304322	-0.157844	-0.186402	-0.274978	0.148877	-0.357747	-0.161428	-0.0888266	-0.0689388	-0.3888	0.133063	0.0645772	0.0946806	0.129987	0.404035	0.0733319	-0.473551	-0.149299
KEGG_GLYCOSAMINOGLYCAN_BIOSYNTHESIS_CHONDROITIN_SULFATE	-0.247429	-0.254117	0.0694055	0.0805	-0.0640452	-0.299976	-0.0831786	-0.0966656	0.126312	-0.197627	0.166641	-0.0796688	-0.127533	-0.137915	-0.11566	0.0724445	-0.0943991	0.218803	-0.215071	-0.108296	0.254682	-0.166704	-0.0895147	0.2605	0.210262	-0.0817927	0.259037	-0.158409	-0.384327	-0.162842	-0.586218	0.192977	0.33385	0.134272	0.248434	0.0361242	-0.358775	0.28266	-0.111692	0.304937	-0.192439	0.0762688	-0.371191	0.357419	-0.179035	0.313324	-0.127261	-0.146877	-0.174782
KEGG_GLYCOSAMINOGLYCAN_BIOSYNTHESIS_HEPARAN_SULFATE	-0.140534	0.0670472	-0.165304	0.433444	0.0368651	0.0244264	-0.155581	-0.0426138	0.386557	-0.108506	-0.124436	-0.256675	-0.0763519	-0.0427668	0.0856279	-0.327803	0.13752	-0.11225	-0.18908	0.0451955	0.132024	-0.268425	0.0125815	0.000737774	-0.114226	0.131173	-0.213689	-0.116536	-0.0601568	0.336257	-0.0349701	0.0687763	-0.0823237	0.234164	0.2435	-0.0830643	-0.272935	0.000405947	0.0890041	-0.0326043	-0.0561639	-0.0120667	0.195484	0.173853	0.0581027	0.10574	-0.0701686	-0.0046345	-0.0101373
KEGG_INOSITOL_PHOSPHATE_METABOLISM	-0.147318	0.232616	-0.307486	0.239276	0.094273	-0.313078	-0.206803	0.0183789	0.298404	0.193726	-0.10348	-0.298539	-0.247581	-0.383117	0.0878555	-0.398191	0.198979	0.315669	-0.0108626	0.279448	-0.214523	-0.320488	-0.165918	-0.0951896	-0.148448	-0.0984692	-0.185648	-0.181614	0.186827	0.253021	-0.242949	0.253916	-0.0650665	0.42849	0.184493	0.382099	-0.37253	-0.0383283	0.0631581	-0.191513	-0.332282	0.0176256	-0.282836	0.389893	0.0314778	0.287673	0.173863	-0.294756	0.0707503
KEGG_PYRUVATE_METABOLISM	0.0412604	-0.0708063	0.187788	-0.0297382	0.253363	-0.347266	-0.285678	0.127028	-0.131674	-0.0597061	-0.334889	-0.296869	0.0454222	0.169443	0.172835	0.376075	-0.0422847	0.224208	0.412393	0.0353724	-0.383638	-0.1989	-0.287855	-0.0343058	-0.446045	0.0201452	0.362339	0.415278	0.48402	-0.0956008	0.320099	-0.285201	-0.184613	0.241636	-0.311269	0.280806	-0.213918	-0.527991	0.122535	0.138435	-0.393348	0.121429	0.169307	-0.336678	0.358861	-0.0997413	0.0831359	-0.022959	0.259414
KEGG_GLYOXYLATE_AND_DICARBOXYLATE_METABOLISM	0.411453	-0.336082	0.249906	-0.110876	0.48775	-0.396294	-0.568213	0.123276	0.0450291	0.179654	-0.649112	0.110326	0.595529	-0.213479	0.35963	-0.00602441	0.0514164	0.285939	0.41747	0.0983031	-0.573751	-0.403857	0.111561	0.590913	0.18908	-0.418266	0.455572	0.438899	0.205876	-0.374259	-0.260542	-0.634178	-0.123494	-0.0701899	-0.541034	-0.186349	-0.552278	-0.133881	-0.1963	0.489722	-0.554327	0.502406	-0.381936	-0.070673	0.404171	0.456881	0.113069	-0.445517	0.463705
KEGG_PROPANOATE_METABOLISM	-0.163329	-0.205714	0.309415	-0.317628	0.128698	-0.344922	-0.464591	0.352766	-0.290998	0.402903	-0.55288	-0.398438	-0.0370658	0.264777	-0.0552197	0.353811	-0.0227369	0.168977	0.349912	0.339717	-0.467998	-0.244085	-0.114386	-0.191958	-0.533946	0.286587	0.602131	0.313813	0.37594	0.213284	0.23489	-0.105205	-0.309546	0.398872	0.0437381	0.338653	-0.385282	-0.581418	0.167676	0.0391364	-0.474506	0.15389	0.323737	-0.042901	0.371411	-0.118035	0.114206	-0.136662	0.198494
KEGG_BUTANOATE_METABOLISM	-0.185157	0.140246	0.536714	-0.352576	0.137922	-0.206565	-0.0786912	0.387969	-0.31754	0.379623	-0.203371	-0.116867	0.0225197	0.346678	-0.0638792	0.46735	-0.0440705	0.0786629	0.0512493	0.141116	-0.124258	-0.199862	-0.393351	-0.20099	-0.521792	0.324974	0.579994	0.169389	-0.0675349	-0.127213	0.21362	-0.0384168	-0.175815	0.313142	-0.224206	-0.0302432	-0.175448	-0.423266	0.259945	0.267081	-0.0500753	-0.0818432	0.279362	-0.325308	0.116363	-0.127559	0.0542525	0.156231	0.108633
KEGG_ONE_CARBON_POOL_BY_FOLATE	0.462571	-0.177701	-0.310496	0.0451238	0.50968	-0.152762	-0.374836	0.333026	-0.051592	0.123049	-0.298252	0.152452	0.286288	-0.512712	0.335139	-0.208334	-0.427417	-0.044356	0.364024	0.208352	-0.507147	-0.0525351	0.356482	0.028495	0.311008	-0.311351	0.183576	-0.0618043	0.332035	-0.0457876	-0.194704	-0.483431	0.0166347	-0.029319	-0.242304	-0.197225	-0.483169	-0.174451	0.165247	0.180036	-0.515918	-0.00843886	-0.353746	0.374943	0.521905	0.281388	0.142593	-0.188582	0.278184
KEGG_FOLATE_BIOSYNTHESIS	0.64653	-0.587153	0.177467	-0.0848024	0.290803	0.152292	0.378009	-0.418308	-0.26224	-0.0105964	0.373867	-0.204034	0.241961	-0.00386036	0.222712	0.107075	-0.563249	-0.292722	0.620167	-0.607899	-0.339574	0.17141	-0.232108	-0.00629774	0.345249	-0.248916	0.382443	0.624189	0.392565	-0.327819	0.35884	-0.366353	0.0762701	-0.49722	-0.156635	0.0380607	-0.574616	-0.471675	0.196104	-0.0652454	-0.0625514	0.444586	-0.31116	-0.305985	0.39146	0.254865	-0.101647	0.423441	0.299634
KEGG_RETINOL_METABOLISM	-0.283348	0.185177	0.360354	-0.174936	-0.162971	0.218902	0.484001	-0.0357499	-0.316574	0.23293	0.388076	-0.145634	0.00889817	0.525856	-0.0946006	0.236366	0.127157	-0.168109	-0.308152	0.432988	0.496841	0.108276	-0.448137	0.194778	-0.434936	0.336563	0.186937	-0.241583	-0.23104	-0.340231	0.493522	-0.27733	-0.37349	-0.36324	-0.491733	-0.0874018	0.514682	0.04771	-0.10832	0.0521732	0.623613	0.0604973	0.511636	-0.416524	-0.187641	-0.195462	-0.4102	0.281	-0.272731
KEGG_PORPHYRIN_AND_CHLOROPHYLL_METABOLISM	-0.145362	0.182062	0.433105	0.224142	-0.135166	-0.179388	-0.0187962	0.00488853	-0.299432	0.0800332	-0.449279	-0.0308278	0.141546	0.245779	0.0893017	0.348779	0.157886	-0.264786	0.273089	0.190826	-0.10397	0.0218565	-0.368191	0.309791	-0.00934138	-0.137398	0.00527173	0.395301	-0.0923451	-0.278143	0.350403	0.0373679	-0.205863	-0.0984413	-0.279855	0.245892	-0.128617	0.145754	0.22064	0.205253	-0.0320453	-0.261017	0.204942	-0.114164	-0.190094	-0.0465383	-0.0651452	-0.0668442	0.0294549
KEGG_TERPENOID_BACKBONE_BIOSYNTHESIS	-0.276447	-0.443101	0.39199	-0.0785696	0.571785	-0.14416	-0.169678	-0.0526587	-0.204551	0.154429	-0.71292	-0.0256769	-0.156595	-0.349114	0.324634	0.424697	-0.541122	0.19461	0.670681	-0.429297	-0.631419	-0.445945	-0.106812	0.543332	-0.430962	-0.555986	0.64445	0.630244	0.707517	-0.456235	0.416879	-0.62259	-0.138738	0.345954	-0.206403	0.0414183	-0.262153	-0.640038	0.231107	0.614247	-0.442213	0.541625	-0.429471	-0.18607	0.56188	-0.0870838	0.294192	-0.171594	0.601408
KEGG_NITROGEN_METABOLISM	-0.305505	0.292181	0.334618	-0.0537208	0.234822	0.111486	0.28673	0.0561264	-0.273691	0.207495	0.110558	-0.157169	-0.18522	0.422463	-0.0147125	0.0728621	0.066267	-0.0474523	-0.0321249	-0.0603524	0.0161572	0.138924	-0.205136	0.0627941	-0.247275	0.361237	0.212391	-0.227137	-0.0419971	-0.102735	0.285472	-0.0852497	-0.254149	-0.132388	-0.431089	-0.171017	0.349766	0.111589	-0.289688	0.0671727	0.319881	-0.457416	0.317718	-0.0392873	0.106355	0.0308979	-0.149297	0.0185689	-0.466344
KEGG_SULFUR_METABOLISM	0.00162412	0.283009	0.478762	-0.1747	-0.270569	-0.412197	0.0064763	-0.177444	-0.0142882	-0.0881571	-0.295084	-0.33211	0.164739	0.513105	-0.296996	0.339354	-0.421573	0.306952	0.0774706	0.27712	-0.0364843	0.07471	-0.167497	-0.231382	-0.466384	0.278935	0.637555	0.0460562	-0.418468	-0.426097	0.229281	-0.306608	0.149504	-0.322633	-0.24941	0.289179	-0.301849	-0.324677	0.378632	0.0862386	-0.120589	0.0963451	0.214938	0.000831857	-0.401843	0.00125446	-0.419692	0.00383392	0.137112
KEGG_METABOLISM_OF_XENOBIOTICS_BY_CYTOCHROME_P450	-0.471467	0.0363888	0.398958	-0.199089	-0.424279	0.186067	0.412191	-0.00168035	-0.396286	0.298585	0.334386	-0.299592	-0.206545	0.574506	-0.431217	0.13945	-0.0337907	-0.227597	-0.209183	0.26698	0.528663	0.389288	-0.387674	0.111561	-0.120393	0.272759	0.307268	0.251217	-0.231989	-0.310742	0.592553	-0.283825	-0.163757	-0.171299	-0.430222	-0.201829	0.537744	0.195081	0.259049	0.0393814	0.579785	-0.233967	0.465585	-0.301495	-0.367428	-0.413676	-0.330523	0.434361	-0.236383
KEGG_DRUG_METABOLISM_CYTOCHROME_P450	-0.445041	0.186992	0.499498	-0.320919	-0.39064	0.0673917	0.398768	-0.0304153	-0.283548	0.298273	0.281474	-0.0532458	-0.229744	0.581709	-0.415536	0.0901648	0.069409	-0.0747313	-0.254403	0.313484	0.535757	0.344357	-0.426174	0.175439	-0.339008	0.362815	0.361347	-0.0147228	-0.279657	-0.290674	0.596986	-0.136538	-0.0412109	-0.261999	-0.476095	0.00609586	0.518394	0.184718	0.220333	0.0816084	0.594915	-0.313447	0.467548	-0.348508	-0.343266	-0.47398	-0.423361	0.358011	-0.338925
KEGG_DRUG_METABOLISM_OTHER_ENZYMES	-0.0849966	0.196302	0.186628	-0.13377	-0.115605	0.175814	0.165266	0.00798835	-0.243956	0.138486	0.0846466	0.26095	0.158599	0.3528	-0.0776378	0.0690097	0.17031	0.00536433	-0.1357	0.226756	0.205263	0.392026	-0.218705	0.35585	0.0634278	0.0592886	0.13341	-0.169026	-0.163615	-0.373187	0.218279	-0.175698	0.0815353	-0.301899	-0.383819	-0.152447	0.260387	0.330585	0.115849	0.317565	0.178494	-0.206805	0.169264	-0.386475	-0.233929	-0.0297705	-0.408006	0.140218	-0.257055
KEGG_BIOSYNTHESIS_OF_UNSATURATED_FATTY_ACIDS	0.162741	-0.0991445	0.196598	-0.0780342	0.327123	-0.153423	-0.318987	0.170541	0.0361243	-0.113287	-0.402679	0.180227	-0.525924	-0.298962	0.0844742	0.27108	-0.456862	0.287772	0.573519	-0.00925033	-0.208217	-0.280534	0.176071	0.195212	-0.272212	0.340138	0.248747	0.582195	0.552581	-0.32533	0.0335997	-0.00915861	0.251496	-0.042372	-0.0507818	0.0250746	-0.450942	-0.60116	0.381316	-0.157567	-0.399708	0.437941	-0.129158	-0.366165	0.284579	-0.00765694	-0.00318184	0.200072	0.347118
KEGG_ABC_TRANSPORTERS	-0.0283355	0.281437	0.154548	-0.0354392	0.113528	-0.210392	-0.176636	-0.0402776	0.0722108	-0.137652	-0.049595	-0.15726	-0.110824	0.10478	0.22012	0.077773	0.0982134	0.272347	0.0356586	0.225202	-0.0131517	0.277069	-0.237287	0.118216	-0.250881	-0.0516017	0.30301	-0.206544	-0.0351951	-0.0404519	0.22089	0.0871096	-0.147136	0.159404	-0.207688	0.150033	0.0647035	-0.110447	-0.363427	-0.166711	0.173761	0.145942	0.180154	-0.173777	-0.211003	-0.00127495	0.144973	-0.09083	0.0923062
KEGG_RIBOSOME	0.0992809	-0.561052	-0.78362	0.384287	0.569909	0.354315	-0.530928	-0.398939	-0.364708	-0.724311	-0.389505	0.561289	0.66657	-0.352478	-0.486916	-0.415266	-0.510823	-0.510149	0.443237	-0.683092	-0.490203	-0.473463	0.70307	0.56491	0.641256	-0.537095	-0.684921	0.662247	-0.108107	0.510792	-0.53412	-0.381072	-0.447717	-0.792659	-0.272779	-0.5354	-0.543696	0.29128	0.566919	0.657885	-0.514515	0.576923	0.299101	-0.211399	0.475443	0.548822	0.051817	0.612053	0.165044
KEGG_RNA_DEGRADATION	0.245367	-0.344301	-0.124214	0.201473	0.540898	-0.150446	-0.389411	0.406643	-0.130861	-0.060145	-0.447873	0.29817	0.399763	-0.46692	0.144239	0.0698319	-0.403972	0.16478	0.190742	-0.0283618	-0.585044	-0.290844	0.540671	-0.0476989	0.311992	0.0659629	0.0116177	0.193415	0.425251	0.347155	-0.620086	-0.11175	0.436917	0.0844024	0.156246	0.098009	-0.54302	-0.350736	0.174283	0.0137995	-0.626331	0.377252	-0.356505	-0.0903453	0.456984	0.318381	0.19414	-0.0715927	0.0334349
KEGG_RNA_POLYMERASE	0.293362	-0.525211	-0.00286471	0.142528	0.440959	-0.066035	-0.443392	0.315887	-0.205437	-0.361869	-0.364948	0.201646	0.415347	-0.342137	-0.121246	0.023582	-0.44626	-0.248032	0.425297	-0.225409	-0.635129	-0.517457	0.594431	0.239633	0.437532	-0.165231	0.208124	0.383909	0.186085	0.278937	-0.41636	0.0937033	-0.000142335	-0.0901823	0.411438	0.184502	-0.514194	-0.504219	0.389187	-0.121249	-0.586132	0.423073	-0.476731	-0.120671	0.473978	0.309099	0.0703402	0.0228637	0.385729
KEGG_DNA_REPLICATION	0.543795	-0.0226393	-0.484417	0.258309	0.546394	-0.0674761	-0.514741	0.432035	-0.224277	-0.298408	-0.23422	0.339001	0.421149	-0.50829	0.556145	-0.400399	-0.38327	-0.365364	0.547858	-0.477095	-0.598061	0.0844505	0.63637	-0.237249	0.575931	-0.415498	-0.196696	0.413027	0.570307	-0.122479	-0.62528	0.290475	0.640941	0.0972391	0.217513	-0.478839	-0.636903	-0.434328	-0.131151	0.139483	-0.54753	0.111598	-0.579614	-0.238654	0.339452	0.395794	-0.228076	-0.0662004	0.546203
KEGG_SPLICEOSOME	0.351135	-0.360346	-0.312528	0.362402	0.435675	-0.170116	-0.442483	0.361204	-0.22767	-0.343331	-0.411839	0.268432	0.465631	-0.544453	-0.0805468	0.160948	-0.509078	0.126566	0.240284	-0.0709389	-0.615755	-0.416965	0.656459	0.0310266	0.522541	-0.0614626	-0.0541322	0.337788	0.411092	0.336222	-0.618823	-0.209475	0.34959	0.0472659	0.331178	0.188889	-0.604675	-0.392924	0.308474	0.0721521	-0.639729	0.411516	-0.396511	-0.245373	0.480431	0.42369	0.316146	0.0623119	0.266884
KEGG_PROTEASOME	0.0454698	-0.253385	0.0965925	0.223583	0.181168	-0.45174	-0.38263	-0.0727688	-0.519245	-0.474626	-0.564802	-0.0910649	0.271156	-0.378845	0.162054	0.30183	-0.493828	-0.117234	0.528514	-0.0945497	-0.514948	-0.323152	0.416901	0.38496	0.576811	-0.316701	0.539877	0.710042	0.37423	-0.143336	-0.253097	-0.145995	0.112162	-0.115512	0.0414737	0.345018	-0.592112	-0.570364	0.263921	0.154313	-0.648861	0.453302	-0.0510843	-0.590368	0.596577	0.0638683	0.210937	0.303924	-0.00960829
KEGG_PROTEIN_EXPORT	0.272905	-0.263832	0.288075	0.342145	0.315221	-0.483529	-0.580819	0.166395	-0.35218	-0.248894	-0.554432	-0.352634	0.26271	-0.534857	0.209729	0.276571	-0.493019	0.272327	0.400378	-0.187751	-0.494031	-0.676279	0.563201	0.339015	0.396607	-0.322781	0.586848	0.362929	0.530501	0.178034	-0.504458	0.148957	0.384118	-0.0197803	0.237178	0.545135	-0.633717	-0.475553	0.28095	-0.0802314	-0.734796	0.492205	-0.302022	0.0251103	0.565016	0.431464	0.454121	-0.258296	0.125582
KEGG_PPAR_SIGNALING_PATHWAY	-0.113763	-0.0216013	0.183926	-0.0239941	0.0108646	-0.0263518	0.0848476	-0.184206	0.0339226	0.0845023	-0.183433	-0.188452	-0.147713	0.263341	-0.04746	0.00443892	0.158972	-0.050474	-0.0550851	0.0130561	0.227313	-0.0491908	-0.196449	0.26412	-0.340969	-0.00481547	0.28976	0.177821	-0.0746034	-0.13466	0.290461	-0.027518	-0.199044	-0.298358	-0.186435	0.0512429	0.194986	-0.0883896	0.138683	0.127992	0.116552	0.120344	0.183421	-0.197352	-0.0423888	-0.162694	-0.190099	0.0478547	0.056069
KEGG_BASE_EXCISION_REPAIR	0.181062	-0.0746491	-0.457703	0.385863	0.448302	-0.240877	-0.448374	0.416281	0.236807	-0.329123	-0.320304	0.387769	0.329663	-0.54298	0.187833	-0.378802	-0.418486	-0.24995	0.476762	-0.185852	-0.576247	-0.129003	0.412225	-0.118828	0.397573	-0.0915224	-0.196118	0.430571	0.495169	0.238135	-0.513593	0.15997	0.332517	0.138389	0.432294	-0.319671	-0.601161	-0.232167	0.138375	-0.0430196	-0.60031	0.386537	-0.49659	-0.0220474	0.236417	0.24372	-0.0720673	-0.123281	0.308275
KEGG_NUCLEOTIDE_EXCISION_REPAIR	0.338674	0.118651	-0.38875	0.316353	0.342325	-0.219289	-0.57446	0.332121	0.099267	-0.26525	-0.327121	0.370183	0.419577	-0.612872	0.375994	-0.0598584	-0.378679	0.0991115	0.406718	-0.259353	-0.553413	-0.293105	0.412986	-0.228251	0.337704	-0.305468	0.0614974	0.363796	0.507274	0.13609	-0.52117	-0.0504196	0.489773	0.240489	0.310211	0.075541	-0.611058	-0.355446	0.0845374	0.256743	-0.623045	0.0469884	-0.487729	-0.238208	0.389676	0.385294	0.25369	-0.0289396	0.274047
KEGG_MISMATCH_REPAIR	0.485675	-0.00488103	-0.373624	0.0217257	0.466707	-0.416138	-0.522798	0.313889	-0.0969747	-0.0828045	-0.446733	0.398259	0.523069	-0.528514	0.491545	-0.271091	-0.256874	-0.137016	0.576709	-0.386434	-0.556843	-0.10356	0.557684	-0.308226	0.467677	-0.451198	0.164554	0.288116	0.402354	0.126137	-0.57251	0.472407	0.663262	0.368081	0.298213	-0.271693	-0.59944	-0.410493	-0.304915	0.30413	-0.610702	-0.0396501	-0.595564	-0.210037	0.173166	0.365652	0.0204305	-0.157993	0.489867
KEGG_HOMOLOGOUS_RECOMBINATION	0.452239	0.205168	-0.512963	0.158257	0.373651	-0.208631	-0.459934	0.428799	0.101381	-0.176788	0.0220275	0.501707	0.4427	-0.560598	0.587976	-0.414575	-0.397192	-0.279104	0.533675	-0.406085	-0.585372	0.0713434	0.636276	-0.2594	0.443437	-0.313233	-0.103998	0.0989884	0.51803	-0.111977	-0.51627	0.203667	0.626908	-0.248484	0.14234	-0.30326	-0.496135	-0.26321	-0.287603	-0.0816274	-0.468769	-0.114267	-0.567921	-0.146348	0.275616	0.441449	-0.268403	-0.00782169	0.482679
KEGG_MAPK_SIGNALING_PATHWAY	-0.189822	-0.0920177	0.042076	0.119153	-0.0662989	-0.0155888	0.0226713	-0.120327	0.265208	0.117825	0.0453661	-0.13044	-0.129337	-0.0580352	0.0600358	-0.0290184	0.190276	-0.0691536	-0.154611	0.0335831	-0.0102	-0.198703	0.0684159	0.155708	-0.0363797	-0.0575912	-0.0846958	-0.00334935	0.0263271	0.0383936	-0.102366	0.0653579	-0.0994256	0.163203	0.155167	-0.0158701	-0.0641676	0.115018	0.0284976	0.0575512	-0.0697381	0.068064	-0.0276156	0.162276	-0.0394971	0.0146142	-0.0135617	-0.0529664	0.0855523
KEGG_ERBB_SIGNALING_PATHWAY	-0.313725	0.0544852	0.0456725	0.0304194	-0.0351036	-0.25225	-0.31408	0.0601025	0.308521	0.0735226	-0.0949135	0.0254122	-0.270985	-0.275956	0.0363795	-0.0949953	0.247065	0.191049	-0.158681	0.164279	-0.0745454	-0.348002	-0.0371058	-0.0145112	0.168875	-0.0637175	-0.0526584	-0.0578315	0.0434713	0.111341	-0.301229	0.289547	-0.0571119	0.293077	0.305872	0.143938	-0.0875231	0.100762	-0.214559	-0.0575084	-0.312488	0.153358	-0.19168	0.116216	-0.164281	0.215267	0.202374	-0.183985	-0.0983148
KEGG_CALCIUM_SIGNALING_PATHWAY	-0.0486902	0.132766	0.0698247	-0.168331	-0.210981	0.068085	0.119773	-0.202859	0.0824559	0.0773574	0.313946	-0.116534	-0.0587101	0.334578	-0.129829	0.0741258	0.334444	-0.0233491	-0.161922	-0.0903546	0.392573	0.116012	-0.284113	0.0236792	-0.232189	0.138998	-0.0959623	-0.297489	-0.274663	-0.0803005	0.214071	0.138723	-0.262836	0.174416	-0.119183	-0.171738	0.256146	0.2227	-0.112917	0.0338861	0.318125	-0.107883	0.27898	0.0246751	-0.246881	0.0735341	-0.127116	0.11332	0.0380669
KEGG_CYTOKINE_CYTOKINE_RECEPTOR_INTERACTION	-0.169127	0.129758	0.140345	-0.24027	-0.328764	0.0697952	0.433206	-0.381462	-0.233864	0.320821	0.176113	-0.216388	-0.259091	0.508741	0.170415	0.0587408	0.380065	-0.190037	-0.330221	-0.00936012	0.490578	0.365662	-0.251615	0.336056	0.354854	-0.00271243	-0.0114707	-0.281623	-0.359791	-0.393937	0.304999	0.377264	-0.398993	-0.224089	-0.333956	-0.287657	0.463599	0.317881	-0.0283616	0.0727009	0.475183	-0.185287	0.442094	-0.0496335	-0.349737	-0.36296	-0.41769	0.178536	-0.20083
KEGG_CHEMOKINE_SIGNALING_PATHWAY	-0.275617	-0.127378	0.0911864	-0.0315984	-0.305847	-0.16252	0.279705	-0.210819	-0.107971	0.28953	-0.223388	-0.167352	-0.222029	0.228704	0.0548836	-0.143882	0.405055	-0.107195	-0.245312	0.151983	0.33237	-0.112527	-0.0824447	0.388849	0.303167	0.0591793	0.0837817	-0.0632375	-0.310757	-0.277654	-0.0356336	0.408479	-0.324245	-0.123611	-0.150066	-0.191084	0.220911	0.362564	0.0266434	0.0143842	0.161793	0.00609063	0.231168	0.109145	-0.201342	-0.135562	-0.277994	-0.0397695	-0.129989
KEGG_PHOSPHATIDYLINOSITOL_SIGNALING_SYSTEM	-0.141178	0.154916	-0.0510357	0.191121	-0.0596278	-0.254166	-0.0813355	0.0692393	0.278798	0.285963	-0.0535523	-0.13546	-0.253618	-0.252309	-0.0025317	-0.242179	0.242453	0.261068	-0.0543468	0.30215	-0.123449	-0.11717	-0.245158	0.0359491	-0.129314	0.030774	-0.0901576	-0.261852	0.0931542	0.0371568	-0.18108	0.280993	-0.107286	0.350332	0.131415	0.175067	-0.228952	0.0768542	-0.040104	-0.132473	-0.226296	0.0139049	-0.144319	0.291859	-0.0380062	0.0546288	0.0741546	-0.230642	-0.0916508
KEGG_NEUROACTIVE_LIGAND_RECEPTOR_INTERACTION	-0.11155	0.1625	0.1555	-0.256994	-0.297189	0.369964	0.393975	-0.344045	-0.203709	-0.0106241	0.421502	-0.218881	0.0344942	0.54431	-0.0187413	0.230546	0.291069	-0.074579	-0.253791	-0.238007	0.528618	0.38496	-0.311624	0.0568186	-0.250281	0.0463097	0.0164849	-0.131494	-0.365037	-0.298813	0.495519	0.0318551	-0.308153	-0.113873	-0.207935	-0.350597	0.49676	0.303817	-0.143205	0.17207	0.596692	-0.036345	0.337334	-0.240539	-0.265939	-0.244025	-0.365872	0.192333	0.0555016
KEGG_CELL_CYCLE	0.337963	0.118979	-0.412084	0.156938	0.395977	0.0598738	-0.429883	0.334936	0.0979186	-0.185677	-0.131794	0.220597	0.160268	-0.516418	0.413163	-0.305788	-0.40895	-0.182543	0.393907	-0.290962	-0.482874	-0.037064	0.491209	-0.250679	0.392047	-0.223251	-0.143719	0.391448	0.560058	-0.0196927	-0.525034	0.123088	0.478178	0.0311094	0.142122	-0.287087	-0.448595	-0.241134	-0.0240544	0.202884	-0.469884	0.265095	-0.533686	0.00527772	0.452319	0.32001	-0.0125426	-0.0353482	0.419444
KEGG_OOCYTE_MEIOSIS	0.224507	-0.076989	-0.172042	0.135285	0.297321	-0.0480484	-0.367609	0.264728	0.233257	-0.142882	0.0653806	-0.146099	-0.0481059	-0.35665	0.244684	-0.145868	-0.279691	0.0112516	0.302579	-0.19031	-0.30788	-0.218285	0.28711	-0.0125836	0.127718	-0.213236	0.148346	0.169839	0.419279	0.0236305	-0.354979	-0.0851517	0.372504	0.132904	0.0769028	-0.202461	-0.289045	-0.148218	-0.136805	0.104634	-0.340203	0.252317	-0.396827	0.203623	0.352666	0.463538	0.142573	0.00611145	0.286567
KEGG_P53_SIGNALING_PATHWAY	0.065778	0.069018	-0.134948	0.119186	0.207113	0.161744	-0.274749	-0.0420153	0.241951	0.0178216	-0.298476	0.202972	-0.317532	-0.360534	0.435516	-0.0890903	-0.272802	-0.206017	0.288833	-0.232543	-0.311794	0.190975	0.0898037	0.0642649	0.154417	0.0238627	-0.406631	0.279198	0.495371	-0.0548695	-0.252458	-0.180356	0.03027	0.0371751	-0.338709	-0.167649	-0.328464	-0.0200914	0.0734138	-0.0456764	-0.222968	0.267901	-0.367741	-0.209297	0.22128	-0.282525	-0.151339	-0.00508836	-0.0316994
KEGG_UBIQUITIN_MEDIATED_PROTEOLYSIS	0.0555871	-0.0742978	0.0681461	0.316518	0.292772	-0.383283	-0.441267	0.384484	0.244472	-0.0488088	-0.402873	0.0191251	-0.0271047	-0.496747	0.338447	-0.0754642	-0.257417	0.310239	0.154583	0.198187	-0.504859	-0.495855	0.310221	-0.161918	0.14568	-0.0689228	0.314416	0.140933	0.363235	0.344853	-0.52475	0.138861	0.292604	0.186352	0.373716	0.413739	-0.516239	-0.360776	-0.108112	0.00513517	-0.572137	0.254617	-0.450863	0.156115	0.347881	0.369685	0.336354	-0.246441	-0.0109546
KEGG_REGULATION_OF_AUTOPHAGY	-0.258382	0.207915	0.385405	0.159899	-0.104995	-0.136564	-0.145746	0.115355	-0.192622	0.237637	-0.167027	0.178475	0.0523784	0.0208568	0.426198	0.278003	0.0816114	0.431345	-0.280716	0.111035	0.0259092	-0.0958301	-0.268892	-0.270449	-0.152181	-0.128205	0.316512	-0.264222	0.0522245	0.09484	0.165333	0.0901221	-0.157421	-0.0382466	0.194542	0.254913	0.34048	0.275369	-0.220414	0.183713	0.118779	-0.219313	-0.0553136	-0.144419	0.303072	0.119676	0.124856	0.0281291	-0.136399
KEGG_ENDOCYTOSIS	-0.327645	-0.00869493	0.0323538	0.145442	0.0839046	-0.246682	-0.24482	0.239321	0.124858	0.0365897	-0.324495	-0.0234549	-0.193134	-0.157456	0.0863122	-0.12225	0.100147	0.0621606	0.0890788	0.210575	-0.154364	-0.264837	0.0697561	0.151472	2.25043e-05	0.16113	0.0482506	0.0916403	0.205196	-0.032465	-0.342668	0.212171	-0.0859324	0.111077	0.121644	0.147132	-0.20252	0.081616	-0.0839093	0.130208	-0.300025	0.0964799	-0.0878485	0.160595	-0.0365657	0.120389	0.118105	-0.106399	-0.0549186
KEGG_PEROXISOME	0.105018	-0.162312	0.379731	0.105723	0.232495	-0.408646	-0.326835	0.181017	-0.0318739	0.0858642	-0.474839	-0.0306779	0.107116	0.029656	0.0367837	-0.0285616	-0.0903853	0.107295	0.0333164	0.166668	-0.314966	-0.344196	-0.213625	0.185258	-0.209432	0.15875	0.417436	0.221941	0.322649	0.118544	0.0328628	-0.107734	-0.0129711	-0.0474622	0.0512687	0.215563	-0.35343	-0.435828	0.0849206	0.0632407	-0.369673	0.0750783	0.104099	-0.114135	0.428208	0.0884484	0.19554	-0.149592	-0.126018
KEGG_MTOR_SIGNALING_PATHWAY	-0.234654	0.00237585	0.0528206	0.0460101	0.260372	-0.296533	-0.376841	0.188064	0.426953	0.137873	-0.12052	0.24792	-0.157226	-0.335467	0.226134	-0.272126	0.200985	0.229669	-0.0654891	0.206242	-0.364538	-0.388778	0.0829594	0.120095	-0.137259	-0.0657932	0.0214603	-0.117052	0.0206277	0.199281	-0.444223	0.217491	0.103188	-0.212482	0.218105	0.114318	-0.160174	-0.118033	-0.206151	0.120672	-0.392414	0.263844	-0.212567	0.104369	0.0385847	0.320911	0.0285556	-0.339023	-0.229929
KEGG_APOPTOSIS	-0.336225	-0.102149	0.216465	0.210275	-0.0137242	-0.38769	-0.118759	0.0188887	0.209313	0.258456	-0.333998	-0.054567	-0.311096	-0.240626	0.14369	-0.346155	0.248434	0.143038	0.185609	0.319149	-0.234155	-0.146322	0.0452104	0.369438	0.28989	0.10128	-0.214082	0.145485	0.0549588	-0.0234904	-0.359353	0.172726	-0.0252516	0.06121	-0.0930298	0.0802817	-0.164024	0.0173063	0.115493	-0.029455	-0.358271	0.0300316	-0.169517	-0.0330593	-0.100867	-0.0571673	-0.0557849	-0.193181	-0.205768
KEGG_VASCULAR_SMOOTH_MUSCLE_CONTRACTION	-0.24239	0.0282226	-0.148073	-0.169749	-0.301695	0.120989	0.0531691	-0.144278	0.0039413	0.139872	0.00928772	-0.0962387	-0.243293	0.146604	0.0804791	-0.113924	0.394636	-0.113835	0.0365659	0.135903	0.300034	-0.0854356	-0.0197359	0.166572	-0.214254	0.114902	-0.169099	-0.148825	-0.0684411	0.100108	-0.0858205	0.35836	-0.176787	-0.00244687	0.0306293	-0.146943	0.087973	0.169021	0.0389346	0.216453	0.0661609	-0.041866	0.26516	0.337785	-0.2178	0.171827	-0.199769	0.0983254	-0.0906623
KEGG_WNT_SIGNALING_PATHWAY	-0.108107	-0.053053	-0.124994	0.0808021	0.0318051	0.00554979	-0.103518	0.0265106	0.224519	-0.156228	0.0655731	-0.254132	-0.287327	-0.197004	-0.028049	-0.137001	-0.00107943	0.106504	-0.0526966	-0.0832427	0.0795193	-0.271253	-0.00107853	-0.0578618	-0.0443751	-0.114726	-0.0990635	0.0153566	0.171624	0.298612	-0.109353	0.131979	0.0634393	0.349488	0.324206	0.112735	-0.142689	-0.0398312	0.0920519	-0.0188034	-0.186212	0.260135	-0.235651	0.269722	0.0693071	0.162755	0.151143	-0.0131644	0.18435
KEGG_DORSO_VENTRAL_AXIS_FORMATION	0.0203463	-0.496242	-0.0279328	-0.0919335	-0.0869118	-0.335828	-0.342484	-0.156481	0.527352	0.260735	-0.20228	-0.204863	-0.336417	-0.24797	0.0013492	-0.248832	0.480256	0.133248	0.0788532	0.347406	-0.0927127	-0.19283	0.208515	0.00419913	0.0590942	0.324892	-0.0658968	-0.0433133	0.0478996	0.306379	-0.358085	-0.0475781	-0.17101	0.175416	0.423019	0.127058	-0.347403	0.387367	-0.362507	0.420796	-0.318113	-0.12117	-0.0666091	0.285345	-0.0956737	0.103073	0.072555	-0.322969	0.105157
KEGG_NOTCH_SIGNALING_PATHWAY	-0.178387	-0.194631	-0.32165	-0.0536909	0.236251	-0.150672	-0.279073	-0.0167754	0.232237	-0.115072	0.0397612	-0.268269	-0.23331	-0.465157	-0.047771	-0.22669	-0.079151	0.182287	0.345932	0.130829	-0.176229	-0.127291	0.203889	0.070743	0.353154	-0.235236	-0.275901	0.0626713	-0.115122	0.0914766	-0.438162	0.225414	0.00202801	0.0902503	0.481393	0.101825	-0.35378	0.24575	-0.0505478	0.0859694	-0.492378	0.288304	-0.42239	0.342761	0.0540203	0.288836	0.195763	-0.0125629	0.256525
KEGG_HEDGEHOG_SIGNALING_PATHWAY	0.177067	-0.0912021	-0.122381	-0.0514125	0.168267	0.260633	0.138663	-0.0821927	0.28266	-0.280993	0.297091	-0.336875	-0.0575502	-0.172585	0.0339761	-0.130669	-0.101951	0.070926	0.142792	-0.175347	0.210112	-0.158482	-0.107948	-0.37182	-0.280101	-0.085773	-0.283778	0.169209	0.00433293	0.135543	0.132938	-0.0922125	-0.00318004	0.304749	0.179052	-0.194099	0.148231	-0.0874326	-0.0349199	-0.138639	0.25697	0.323628	-0.207995	0.189486	-0.168389	-0.0162316	-0.0939485	0.217138	0.250868
KEGG_TGF_BETA_SIGNALING_PATHWAY	-0.0574217	0.0646294	-0.364743	-0.14665	0.137736	0.0270581	-0.110656	-0.160921	0.32743	-0.264131	-0.0963652	-0.221559	-0.210154	-0.267988	0.356302	-0.314729	0.0903339	-0.106078	-0.0200332	0.225191	0.0762865	-0.130222	0.274155	0.0676645	0.014717	-0.058612	-0.214407	-0.165382	0.312407	0.376895	-0.273034	0.274684	0.0213996	0.185738	0.307725	0.0123808	-0.145421	-0.14341	-0.00565375	0.168558	-0.256099	0.18117	0.0464912	0.39645	0.00180549	0.134824	-0.127334	-0.0638652	0.0116468
KEGG_AXON_GUIDANCE	-0.125222	-0.104884	-0.0643569	0.0405508	0.0694488	0.119515	-0.0974726	-0.292697	0.260099	0.0152377	0.10576	-0.448534	-0.1046	0.0368179	0.0564022	-0.227099	0.137492	-0.1498	-0.024912	-0.077167	0.239245	-0.264318	0.140852	0.246698	0.00942759	-0.0968205	0.0119673	-0.095935	-0.0104939	0.097427	0.0118307	0.216756	0.0241387	0.32124	0.257718	-0.0983698	-0.162478	0.0972869	-0.0993666	-0.034163	-0.107207	0.0750033	-0.105544	0.31411	-0.0726373	0.229865	0.0308117	-0.295585	0.333762
KEGG_VEGF_SIGNALING_PATHWAY	-0.315242	-0.0440809	-0.0271982	0.0479635	0.0417941	0.0235627	-0.0559444	-0.0965036	0.35469	0.113068	-0.0362824	-0.238437	-0.11633	-0.0362267	0.0819105	-0.205186	0.174968	-0.103694	-0.138759	0.0664424	0.0594732	-0.185473	0.0213593	0.216503	-0.0235443	-0.0835279	-0.104162	0.00785033	-0.0348765	0.0139309	-0.157971	0.18109	-0.207722	-0.010645	0.152854	-0.181493	-0.0174962	0.183501	0.0331111	-0.0926636	-0.192381	0.104334	0.0422315	0.281697	-0.206461	0.10299	-0.107748	-0.192675	0.167082
KEGG_FOCAL_ADHESION	-0.282626	-0.218303	-0.320636	-0.161094	-0.117698	-0.042579	-0.030791	-0.294612	0.254504	0.12992	-0.110703	-0.162972	-0.202155	-0.0860415	0.134657	-0.208357	0.352493	0.139582	0.00364537	0.101084	0.244777	-0.119614	0.0873104	0.241655	0.0414396	0.0985515	-0.239684	-0.0196765	0.0747456	-0.0789701	-0.264759	0.275208	-0.0374026	0.0950893	0.11789	-0.17279	-0.132128	0.322464	-0.0386277	0.225074	-0.153048	0.240664	0.0508145	0.329091	-0.0485379	0.200663	-0.0885109	-0.0581172	0.144911
KEGG_ECM_RECEPTOR_INTERACTION	-0.197907	-0.134176	-0.434371	-0.305068	0.0651992	0.0120886	0.122527	-0.553062	0.1401	0.207422	-0.0762543	-0.349818	-0.182761	0.285142	0.196658	-0.251027	0.410383	-0.0225491	0.0363721	-0.123277	0.421858	0.17632	0.17367	0.222711	-0.0302284	-0.0285743	-0.355759	-0.169837	0.00407385	-0.236466	-0.0584278	0.286188	-0.0976088	0.0741705	-0.129056	-0.333176	0.113522	0.404598	-0.262779	0.340503	0.118287	0.128783	0.136373	0.342735	-0.144535	0.0452904	-0.252829	-0.0586719	0.0450837
KEGG_CELL_ADHESION_MOLECULES_CAMS	-0.157312	-0.0816491	0.195235	-0.18297	-0.349242	-0.021092	0.513743	-0.41276	-0.222906	0.366712	0.128189	-0.24983	-0.264838	0.477256	0.108786	0.0521288	0.498749	-0.175319	-0.383803	0.00338166	0.522694	0.265657	-0.260209	0.223795	0.161099	0.103711	-0.149155	-0.212571	-0.511328	-0.472465	-0.0348349	0.44624	-0.413033	-0.18142	-0.304798	-0.281868	0.41666	0.415342	-0.0224382	0.132764	0.438399	-0.408932	0.438478	0.0777733	-0.472783	-0.355101	-0.449962	0.104428	-0.126611
KEGG_ADHERENS_JUNCTION	-0.195938	-0.221363	-0.426617	0.245969	0.00389678	0.0289294	-0.244519	-0.161665	0.346645	-0.0909448	-0.220794	-0.195701	-0.217865	-0.292733	0.176351	-0.244486	0.121416	0.07661	-0.0982752	0.394967	-0.00120047	-0.43181	0.210616	-0.0352217	0.228223	0.0818461	-0.0866458	-0.0557123	0.167737	0.167384	-0.31737	0.0805338	0.0520863	0.0996339	0.189533	0.192673	-0.277259	0.0895523	0.0470097	0.123257	-0.369667	0.0627203	-0.134694	0.366597	0.122221	0.282107	-0.0572374	-0.100547	0.189734
KEGG_TIGHT_JUNCTION	-0.150121	-0.160433	0.00888849	0.162353	-0.0809843	0.0429357	-0.18531	0.0032123	-0.0332873	0.00502609	-0.090568	-0.0118138	-0.215769	-0.0229713	0.138347	0.0553002	0.073993	0.0431319	0.0143985	-0.0292972	0.0640681	-0.0891491	-0.166253	-0.0198537	-0.114611	0.108913	-0.089238	0.0887498	0.129216	0.178717	-0.0861506	-0.0233228	-0.0552848	0.0740878	0.0348531	0.0263359	-0.0656534	0.180104	-0.0877843	0.0768478	-0.0486249	-0.0503796	-0.00140121	0.238772	0.0386297	0.140032	0.0644516	0.0144846	0.00294848
KEGG_GAP_JUNCTION	-0.0440423	0.145713	-0.105549	-0.0381285	0.0445488	0.00351989	-0.282406	-0.0222217	0.211593	-0.162292	0.0879336	-0.300849	-0.266294	-0.159846	0.124668	-0.207477	0.294659	0.0725625	-0.042843	-0.00981085	0.284676	0.0167849	-0.00112133	0.255983	-0.106699	0.0144453	-0.148049	-0.102726	0.0368655	0.0242041	-0.184217	0.340961	0.0154042	0.333412	0.145727	-0.0500097	0.0137547	0.139199	-0.0238199	0.104569	-0.0454769	0.0608429	0.0953419	0.189422	-0.0659434	0.0710264	0.0121527	-0.0239721	0.124577
KEGG_COMPLEMENT_AND_COAGULATION_CASCADES	-0.329456	-0.0315958	0.195605	-0.297332	-0.327654	-0.135026	0.560022	-0.483697	-0.0771939	0.399773	0.0260631	-0.0526395	0.0144597	0.572904	-0.0140067	0.0212337	0.424733	-0.319638	-0.365948	0.217716	0.525157	0.365176	-0.351196	0.29389	0.21372	0.0108657	0.00381229	-0.114239	-0.417745	-0.497671	0.244549	0.169025	-0.361097	-0.296703	-0.435854	-0.0939807	0.518828	0.39616	0.353896	0.192192	0.529424	-0.187209	0.405969	-0.0458366	-0.454366	-0.280431	-0.522189	-0.0184395	-0.0235828
KEGG_ANTIGEN_PROCESSING_AND_PRESENTATION	-0.289969	-0.14615	0.419535	0.35877	-0.380267	-0.214741	0.591362	-0.216235	-0.500794	0.429735	-0.126703	-0.1485	-0.422207	0.46392	0.144041	0.313989	0.264624	-0.0980549	-0.360468	0.246296	0.381624	0.323858	-0.0278211	0.304739	0.554625	0.27755	0.274606	-0.210285	-0.370426	-0.489818	-0.14925	0.211723	-0.373955	-0.319254	-0.337605	0.102627	0.46115	0.504808	0.0821459	0.123073	0.358012	-0.329426	0.399093	-0.300518	-0.35167	-0.2736	-0.480335	0.266163	-0.431607
KEGG_TOLL_LIKE_RECEPTOR_SIGNALING_PATHWAY	-0.398002	-0.00613156	0.196945	-0.105233	-0.319991	-0.306314	0.217363	-0.150528	-0.0517125	0.382813	-0.230968	0.0369614	-0.263367	0.0572171	0.178006	-0.152092	0.340344	0.0915732	-0.229483	0.239657	0.27219	0.15286	-0.25283	0.326088	0.414726	0.0791986	0.0122307	0.104145	-0.076819	-0.244106	-0.0883809	0.295345	-0.349992	-0.0810303	-0.140021	-0.0684799	0.312082	0.304388	0.0907357	-0.14369	-0.038575	0.0146452	0.201078	0.107009	-0.269075	-0.0911875	-0.223164	0.0908106	-0.0722512
KEGG_NOD_LIKE_RECEPTOR_SIGNALING_PATHWAY	-0.380485	-0.366217	0.249565	-0.101031	-0.337553	-0.305804	0.33163	-0.119978	-0.153748	0.28908	-0.15281	0.0237657	-0.331237	0.0924796	0.157741	-0.0495715	0.294007	-0.148864	-0.230636	0.279298	0.0597523	0.139205	-0.0128915	0.357508	0.455528	0.323027	0.0962942	-0.0375002	0.0557183	-0.23465	-0.0804643	0.120749	-0.378495	-0.0498294	-0.250688	0.00489647	0.0663329	0.274811	0.27057	0.139939	0.0280391	-0.132386	0.315231	0.118132	-0.124892	-0.293813	-0.315107	0.105461	-0.239173
KEGG_RIG_I_LIKE_RECEPTOR_SIGNALING_PATHWAY	-0.294989	0.0795609	0.37579	-0.193591	-0.263485	-0.153576	0.0429587	0.153906	-0.0669236	0.163297	-0.0897217	-0.0482256	-0.178561	0.0115857	0.267288	0.0965976	0.296363	0.199847	0.0266524	0.263276	-0.0569801	0.230578	-0.23899	0.0382991	0.349413	0.235644	0.184999	0.000488221	0.0881047	-0.0713647	-0.118863	-0.0970428	-0.142971	-0.0733824	0.0627588	0.154375	0.134015	0.0175532	0.0653371	-0.233522	-0.0373085	0.0896918	0.0233719	-0.152087	-0.0199803	-0.0556549	0.0759711	0.252066	-0.158642
KEGG_CYTOSOLIC_DNA_SENSING_PATHWAY	-0.302984	-0.0971409	0.298453	-0.218564	-0.296535	-0.173669	0.410416	-0.0286804	-0.305949	0.293196	-0.230625	0.0960194	0.0765771	0.261976	0.234743	-0.0961	0.356915	0.0131949	-0.125553	0.105126	0.0497864	0.211562	-0.0587421	0.240689	0.532182	0.0934253	0.0163454	0.300017	-0.196304	-0.302859	-0.0281731	0.232856	-0.420902	-0.190427	-0.0558521	0.0761958	0.351422	0.324958	0.300973	-0.0360091	0.0366856	-0.0150106	0.188469	-0.145919	-0.00453299	-0.199363	-0.13509	0.223931	0.0672225
KEGG_JAK_STAT_SIGNALING_PATHWAY	-0.251577	0.228704	0.0674889	-0.0802389	-0.0899779	0.00384709	0.253694	-0.218699	-0.0965038	0.297002	0.0946998	-0.0990861	-0.176799	0.241581	0.231998	0.0464275	0.282265	0.185979	-0.201787	0.0684582	0.325734	0.179869	-0.266418	0.157622	0.30244	0.00919934	-0.0507606	-0.224821	-0.20294	-0.0857879	0.212196	0.211685	-0.190095	-0.0121694	-0.126908	0.0238411	0.275957	0.275494	-0.197151	0.0236504	0.282571	-0.0729949	0.170665	0.010421	-0.239135	-0.0818906	-0.277491	-0.0584435	-0.119446
KEGG_HEMATOPOIETIC_CELL_LINEAGE	-0.274658	0.107007	-0.0242576	-0.371911	-0.357647	-0.132461	0.496533	-0.491693	-0.313193	0.386498	0.0686567	-0.200237	-0.292938	0.573094	-0.0132993	-0.0509909	0.461294	-0.248868	-0.448763	-0.0929822	0.501653	0.342061	-0.136447	0.542045	0.437667	0.0068202	-0.250233	-0.308194	-0.514622	-0.535927	0.16888	0.456938	-0.551096	-0.282924	-0.431398	-0.252052	0.550948	0.507905	0.133328	0.0666566	0.505076	-0.41499	0.518929	-0.107677	-0.528444	-0.440921	-0.48191	0.0297672	-0.183408
KEGG_NATURAL_KILLER_CELL_MEDIATED_CYTOTOXICITY	-0.283259	-0.19399	0.142401	-0.236204	-0.300535	-0.0976229	0.351239	-0.28659	-0.13491	0.338344	-0.111961	-0.266097	-0.324405	0.365003	0.11543	-0.0913935	0.329022	-0.0453243	-0.328687	0.128164	0.382933	0.255884	-0.128653	0.380094	0.442789	0.00129514	0.158519	-0.149741	-0.284542	-0.304125	-0.0166817	0.332541	-0.38552	-0.232013	-0.175426	-0.248726	0.428665	0.424206	-0.0462101	-0.000273069	0.165341	-0.176433	0.345654	0.035868	-0.338479	-0.124306	-0.342582	-0.00382766	-0.118605
KEGG_T_CELL_RECEPTOR_SIGNALING_PATHWAY	-0.244971	-0.10683	0.0278385	-0.189237	-0.198424	-0.239963	0.176735	-0.22591	0.0264401	0.372154	-0.213536	-0.271416	-0.344913	0.0414885	0.124095	-0.304603	0.32981	-0.0709077	-0.267872	0.230623	0.265198	-0.153059	0.160399	0.305332	0.383935	0.032369	-0.0847651	-0.0557826	-0.229657	-0.0555529	-0.219899	0.40297	-0.286619	0.0568811	0.154879	-0.100502	0.193787	0.393796	0.0402175	-0.172311	-0.179604	-0.049845	0.13828	0.187569	-0.227119	-0.15237	-0.22903	-0.313964	-0.0482041
KEGG_B_CELL_RECEPTOR_SIGNALING_PATHWAY	-0.355268	-0.25485	0.0342492	0.029867	-0.212134	-0.270043	0.165094	-0.247681	0.158412	0.332427	-0.283881	-0.0496565	-0.21357	-0.0261707	0.164874	-0.250338	0.314044	0.0444434	-0.15883	0.274955	0.123154	-0.257832	-0.0019261	0.399745	0.312951	-0.0286016	-0.0119668	0.235694	-0.20645	-0.0747595	-0.335338	0.415967	-0.253728	-0.0918991	0.0685452	-0.179076	0.0364449	0.37624	0.0522502	-0.0990819	-0.324252	0.185137	0.0989618	0.0908677	-0.189785	-0.0693412	-0.165053	-0.31771	0.0352836
KEGG_FC_EPSILON_RI_SIGNALING_PATHWAY	-0.336631	-0.00465179	-0.0137798	0.0455785	-0.27731	-0.0179278	0.0662062	-0.165489	0.132059	0.234802	0.0154824	0.0415167	-0.238167	0.0869024	0.174975	-0.148328	0.267498	0.0736405	-0.311488	0.190252	0.176648	-0.0428654	-0.126333	0.296033	0.0188229	0.0255174	0.0331219	0.0120329	-0.222434	-0.217147	-0.112331	0.274828	-0.282964	-0.0139602	0.041401	-0.160513	0.226423	0.248051	-0.113515	-0.0119338	-0.125372	0.0309849	0.188069	0.166948	-0.306025	-0.106222	-0.16185	-0.0578261	0.123457
KEGG_FC_GAMMA_R_MEDIATED_PHAGOCYTOSIS	-0.309966	-0.163531	-0.191501	0.0130098	-0.173058	-0.228221	0.0666261	-0.143163	0.252528	0.357624	-0.292283	0.166512	-0.164323	-0.119951	0.211967	-0.264037	0.351535	0.0725569	-0.156057	0.166252	-0.097245	-0.276746	-0.000786192	0.284738	0.253473	0.0040234	-0.186103	0.273928	-0.0478922	-0.130452	-0.337528	0.370476	-0.261016	-0.0474668	0.151939	-0.205354	0.0126375	0.323652	0.109039	0.020045	-0.386479	0.0484575	-0.0355055	0.221292	-0.201824	0.0291089	-0.206061	-0.217616	0.2004
KEGG_LEUKOCYTE_TRANSENDOTHELIAL_MIGRATION	-0.282146	-0.255813	-0.13748	-0.230256	-0.263709	-0.0979942	0.202263	-0.262333	0.0927114	0.254367	-0.00762244	-0.076244	-0.253644	0.230312	0.0406921	-0.0556425	0.404332	-0.104015	-0.195677	-0.0336924	0.307463	0.0605006	-0.0262687	0.294376	0.21895	0.170972	-0.206125	-0.0462873	-0.217731	-0.190588	-0.0968134	0.257699	-0.264883	-0.124407	-0.112889	-0.250168	0.211466	0.378696	0.0115603	0.148318	0.133571	-0.0178346	0.226241	0.23957	-0.388618	-0.0311924	-0.281474	0.071543	0.134233
KEGG_INTESTINAL_IMMUNE_NETWORK_FOR_IGA_PRODUCTION	-0.224479	-0.123167	0.175469	0.205139	-0.42549	-0.171639	0.670915	-0.505707	-0.370495	0.528321	0.173246	-0.159016	-0.286703	0.492698	-0.0355774	0.17612	0.531096	-0.365166	-0.432398	-0.0419809	0.623669	0.222544	-0.166335	0.333688	0.46496	-0.0998267	0.0193711	-0.226027	-0.468446	-0.523241	0.239177	0.420822	-0.546359	-0.277311	-0.354336	-0.321676	0.5442	0.512653	0.0632516	0.11799	0.446606	-0.434322	0.451519	0.0383969	-0.427247	-0.5097	-0.567814	0.152206	-0.25805
KEGG_LONG_TERM_POTENTIATION	-0.211469	0.0510347	0.0567343	0.107744	-0.00114922	-0.0393518	-0.261621	-0.0674009	0.360469	0.171566	0.0550418	-0.111591	-0.192685	-0.0343253	0.244632	-0.00879196	0.213593	0.134239	-0.0507056	-0.0824706	-0.0209773	-0.341264	-0.0824175	0.0568719	-0.199761	-0.0783116	0.0650028	-0.140964	0.150198	0.029597	-0.0837563	0.0676689	-0.112105	0.155909	0.0542644	-0.0961324	-0.0962488	0.117104	-0.11646	0.0846315	-0.0404605	0.152658	-0.139339	0.215516	0.100233	0.298381	0.119611	-0.288429	0.113848
KEGG_NEUROTROPHIN_SIGNALING_PATHWAY	-0.156378	-0.16419	-0.022563	0.140644	-0.0275983	-0.224201	-0.270112	0.0969822	0.370909	0.135289	-0.260497	0.0391227	-0.252766	-0.292703	0.0829125	-0.193566	0.23492	0.292141	-0.095071	0.220557	-0.174387	-0.390707	0.0484928	0.196015	0.111948	-0.0235762	0.0531158	0.0467396	0.147146	0.147717	-0.415764	0.216851	0.13671	0.234532	0.230034	0.00238032	-0.307424	0.0305434	0.0376325	0.0598971	-0.381062	0.259262	-0.210203	0.171074	0.0835331	0.170293	0.143041	-0.213638	0.00497747
KEGG_LONG_TERM_DEPRESSION	-0.161051	0.120839	0.00428912	-0.121756	-0.172792	0.0561559	0.000265769	0.209548	0.295104	0.176002	0.160083	-0.056759	-0.136321	0.200195	2.67113e-05	0.056034	0.238501	0.0120474	-0.406185	-0.272775	0.169206	-0.0958708	-0.168064	0.0840835	-0.151523	0.247939	0.112853	-0.0840252	0.0943514	-0.0819126	-0.0615884	0.187624	-0.117945	-0.0984675	-0.205245	-0.0828873	0.187893	0.0997485	0.0209625	0.221012	0.219544	0.0504033	0.0993875	0.112811	-0.167561	0.0684779	-0.116316	-0.0295685	0.0835368
KEGG_OLFACTORY_TRANSDUCTION	-0.328131	0.28389	-0.0574991	-0.0832177	-0.208711	0.525919	0.404052	-0.452332	-0.446384	0.133757	0.490658	-0.292257	-0.0976001	0.593583	-0.383392	0.321258	0.181374	-0.209569	-0.154576	-0.435468	0.619184	0.481674	-0.5462	-0.179677	-0.21022	-0.140763	0.0252884	-0.304288	-0.414889	-0.362857	0.64882	-0.306349	-0.30878	-0.331989	-0.439657	-0.289277	0.643715	0.287285	-0.0643267	0.0129081	0.714756	-0.156271	0.205678	-0.301314	-0.326791	-0.296598	-0.308437	0.189403	-0.213258
KEGG_REGULATION_OF_ACTIN_CYTOSKELETON	-0.212167	-0.133905	-0.264531	0.0062231	-0.0791847	-0.0604355	-0.0287272	-0.114025	0.111409	0.10278	-0.109108	-0.210928	-0.238204	-0.0381654	0.0855876	-0.266376	0.296937	-0.0305627	0.0439457	0.11158	0.125267	-0.216453	0.0647722	0.160593	0.149034	0.0679638	-0.100152	0.0504341	0.0801412	-0.0591517	-0.211178	0.267655	0.0255457	0.0514082	0.0308511	-0.0937536	-0.044075	0.301928	0.0580742	0.0470332	-0.158627	0.117571	0.0179121	0.295885	-0.02045	0.161676	-0.132961	-0.117789	0.216529
KEGG_INSULIN_SIGNALING_PATHWAY	-0.0959587	-0.0345878	-0.0734476	0.204745	0.197661	-0.221332	-0.29171	0.00386892	0.328661	0.0297279	-0.105924	0.0598884	-0.205041	-0.264367	0.0910475	-0.094374	0.127672	0.136779	0.0793815	0.239941	-0.205455	-0.301578	-0.0966675	0.178419	-0.00894862	-0.146494	-0.0337162	0.0874461	0.130422	0.162598	-0.184852	-0.0217249	0.080276	0.130021	0.171047	0.0756514	-0.258924	-0.0638404	0.110125	0.146625	-0.287751	0.162126	-0.22396	0.0762833	0.103873	0.227527	0.079363	-0.233551	0.0124694
KEGG_GNRH_SIGNALING_PATHWAY	-0.253386	0.0737089	-0.074711	-0.00453827	-0.116543	0.034587	-0.113016	0.0312949	0.207701	0.019669	0.0655024	-0.0534481	-0.226026	-0.160044	0.0328594	-0.119695	0.233826	0.0630254	-0.257305	0.078793	0.150682	-0.18087	0.0628481	0.128773	-0.0770369	0.073747	-0.0523319	-0.12993	0.094083	0.0953827	-0.151935	0.169881	-0.0757115	0.180025	0.152755	-0.0364436	0.00929768	0.0521417	-0.118893	0.0441698	-0.017376	-0.0167385	0.0336701	0.286739	-0.117703	0.155419	0.00400466	0.0170157	0.0258258
KEGG_PROGESTERONE_MEDIATED_OOCYTE_MATURATION	0.157805	-0.121864	-0.0899539	0.0157521	0.111249	-0.0945687	-0.342364	0.196526	0.202958	0.0287622	0.0877639	-0.109396	-0.00654463	-0.318337	0.210317	-0.203766	-0.0620445	-0.0384105	0.114138	-0.0458128	-0.174676	-0.153858	0.280147	0.0650564	0.069091	-0.166979	0.17062	0.0535493	0.218704	0.00311127	-0.36626	0.100695	0.146942	0.173439	0.224728	-0.319035	-0.220286	-0.0638108	-0.20331	0.0553133	-0.258273	0.213931	-0.336734	0.231194	0.0271405	0.31165	0.131935	-0.00636401	0.158049
KEGG_MELANOGENESIS	-0.110557	0.0162105	-0.115502	-0.0771434	-0.0984048	0.11896	-0.0309954	-0.0877678	0.159398	-0.081069	0.206196	-0.152229	-0.317021	-0.00274187	-0.00821753	-0.0844837	0.250258	-0.135391	-0.174031	0.0103541	0.305308	-0.0256759	-0.0659038	-0.0563918	-0.163965	-0.0206877	-0.222733	-0.135826	-0.177274	0.0394997	-0.0521951	0.165938	0.0123666	0.243072	0.139527	-0.162464	0.0713048	0.105742	-0.00580823	-0.0370679	0.122136	0.0938175	-0.011858	0.198755	-0.111687	0.019139	0.141021	-0.0465974	0.0346572
KEGG_ADIPOCYTOKINE_SIGNALING_PATHWAY	-0.22786	-0.0710847	0.372877	0.0734132	0.134473	-0.347128	0.0264953	-0.0462423	0.333244	0.059209	-0.203407	-0.144012	-0.120305	-0.0664558	0.211168	-0.0845934	0.297154	0.279351	-0.0213305	0.340423	-0.180994	-0.202109	-0.180362	0.175836	0.00524302	0.0172836	0.203197	0.0385276	-0.0267188	0.123082	-0.0301333	-0.171202	-0.116411	0.102545	0.113697	0.139243	-0.0669508	-0.0115247	0.0239096	0.178237	-0.138738	0.153203	-0.0616143	0.0760244	-0.0858012	-0.0993097	0.159115	-0.10303	-0.165897
KEGG_TYPE_II_DIABETES_MELLITUS	-0.312185	-0.0918111	0.178129	0.223534	-0.143682	0.0484277	0.15757	0.00373624	0.182517	0.172443	0.152731	0.0252397	-0.320385	0.0817642	0.0258979	0.0968003	0.188652	0.109448	-0.130613	0.0568989	0.130906	-0.0736221	-0.411699	0.0387162	-0.203391	-0.065887	0.140822	-0.0545468	0.0055861	0.0397918	0.144863	-0.0382735	-0.128419	0.0522074	0.0544706	-0.0206102	0.109073	0.28982	-0.0423255	0.0692891	0.129233	-0.150207	0.0825674	0.0840983	-0.0514952	-0.0466115	-0.171975	0.0478996	-0.0932261
KEGG_TYPE_I_DIABETES_MELLITUS	-0.372994	-0.187861	0.545559	0.217138	-0.600342	-0.270332	0.770989	-0.52145	-0.559845	0.587608	0.112219	-0.048929	-0.469202	0.613214	0.0296653	0.365087	0.445001	-0.357789	-0.385693	0.192561	0.558679	0.525387	-0.184624	0.30995	0.56564	0.253347	0.141456	-0.19954	-0.597633	-0.668634	-0.209121	0.53584	-0.571682	-0.339862	-0.533189	-0.455571	0.570805	0.553164	0.023026	0.202682	0.528049	-0.43695	0.620599	-0.406869	-0.578564	-0.49502	-0.624138	0.46019	-0.445146
KEGG_MATURITY_ONSET_DIABETES_OF_THE_YOUNG	-0.195648	0.158222	0.116365	0.0666703	0.12552	0.473127	0.314581	-0.0602831	-0.272673	-0.0820788	0.500844	-0.306238	0.224504	0.433222	0.177434	0.144842	-0.190915	-0.252633	0.21985	0.125496	0.485807	0.486393	-0.245066	0.0588611	-0.250576	-0.311552	-0.257049	0.260412	-0.0751635	-0.260498	0.583883	-0.343941	-0.499988	-0.164286	0.242993	-0.501681	0.459229	0.128936	0.0908708	0.0362372	0.608076	0.255512	-0.0695331	0.0497041	0.0978935	-0.389453	-0.420653	0.264844	-0.0746857
KEGG_ALDOSTERONE_REGULATED_SODIUM_REABSORPTION	-0.380383	-0.144489	0.175714	-0.204065	-0.180704	0.00256688	0.163186	-0.145951	0.134202	0.118731	0.0538787	-0.0305975	-0.257698	0.358111	-0.0667335	-0.0336578	0.323551	-0.020333	-0.292599	0.287511	0.285646	-0.0722393	-0.311224	0.202648	-0.155109	0.266012	-0.13857	-0.101682	-0.118218	-0.0759158	0.24148	0.203151	-0.215986	-0.188862	-0.276913	0.228576	0.158688	0.239838	0.195548	0.0779876	0.197993	-0.0192051	0.340811	0.136944	-0.277	-0.148169	-0.507267	-0.0274302	-0.274018
KEGG_VASOPRESSIN_REGULATED_WATER_REABSORPTION	-0.21504	-0.23546	-0.176407	0.145901	0.095095	-0.317594	-0.293249	0.164453	0.0257479	0.21424	-0.34498	0.04662	0.247438	-0.251476	-0.0265849	0.140548	0.0559215	0.0841823	-0.0598425	0.0885655	-0.0450244	-0.254522	-0.0844394	0.165236	-0.349386	0.0377765	0.0920835	0.00980755	0.263688	0.0212009	-0.377562	0.110724	-0.247636	0.23699	0.20366	0.0404629	-0.367097	-0.0628583	-0.237816	0.375749	-0.228777	0.287619	-0.128153	0.0918022	0.0811153	0.354538	0.193373	0.0489641	-0.283688
KEGG_ALZHEIMERS_DISEASE	-0.0821926	-0.191121	0.0860882	0.0079392	0.0673945	-0.113092	-0.287459	0.175283	-0.274747	-0.00230888	-0.170089	0.0376579	0.137824	0.067557	-0.00239711	0.248911	-0.0347647	-0.223889	0.238016	-0.140395	-0.158085	0.0403626	0.0972818	0.171865	0.0259947	-0.283235	0.13304	0.442943	0.00839211	-0.0792784	-0.151328	-0.07679	-0.0955288	-0.267528	0.078873	0.0734233	-0.109598	-0.214494	0.168951	0.174324	-0.357731	0.254211	-0.0338455	-0.319238	0.335565	0.184925	-0.128686	0.046666	0.261719
KEGG_PARKINSONS_DISEASE	0.0163045	-0.37527	0.263204	-0.0591098	0.0738354	-0.260838	-0.314143	0.258576	-0.453567	-0.0445729	-0.325845	0.134561	0.367281	0.290862	-0.139148	0.498071	-0.107831	-0.202845	0.224681	-0.308148	-0.409111	-0.0312041	0.156906	0.239046	-0.0600671	-0.238288	0.430595	0.503144	-0.169824	-0.168524	-0.113079	-0.32451	-0.043408	-0.281983	-0.0452781	0.0709342	-0.178598	-0.412472	0.276432	0.280977	-0.472293	0.337039	0.0961907	-0.548259	0.43635	0.0756028	-0.0638965	0.231836	0.106037
KEGG_AMYOTROPHIC_LATERAL_SCLEROSIS_ALS	-0.0349888	-0.151225	0.0184266	0.176965	0.0478509	-0.0311464	0.0345941	-0.30608	0.357885	0.0493409	-0.0284969	-0.155156	-0.0474864	-0.0599938	0.177944	-0.133561	-0.107216	-0.114599	0.222615	-0.0712991	-0.101253	-0.191796	0.143942	0.0982906	0.102743	-0.205422	-0.181852	0.313215	0.240008	-0.0224964	0.0505253	-0.0768145	-0.163873	0.286329	0.181507	-0.062255	-0.196772	-0.161794	0.00640971	-0.163846	-0.22458	0.0365644	-0.1741	-0.0297487	0.0746566	0.0497464	-0.0490747	-0.00245915	0.437293
KEGG_HUNTINGTONS_DISEASE	0.0112199	-0.268342	0.152773	0.0242624	0.134645	-0.253365	-0.343666	0.218983	-0.288748	-0.0433991	-0.298579	0.195241	0.222876	0.0566073	-0.0822296	0.315219	-0.152383	-0.0808194	0.179558	-0.171156	-0.356681	-0.15905	0.223169	0.139057	0.024462	-0.154183	0.302663	0.332356	-0.0582442	0.0655266	-0.224493	-0.14663	-0.0216275	-0.176477	0.0374918	0.0621546	-0.185473	-0.201089	0.260746	0.233738	-0.406228	0.236472	-0.136075	-0.378063	0.336039	0.0989122	-0.0323056	0.116722	0.10468
KEGG_PRION_DISEASES	-0.0266062	0.0112482	0.010551	-0.00425525	-0.0269248	-0.21297	0.263308	-0.301612	0.0381747	0.149407	-0.0451114	-0.189641	0.302029	0.261677	-0.155627	-0.189658	0.407316	-0.024432	-0.0376905	-0.192797	0.286204	-0.153648	-0.0652041	0.333065	0.260565	0.192223	-0.350962	0.216866	-0.336231	-0.343358	-0.166416	0.228555	-0.259336	0.224912	-0.178241	0.013677	0.101227	0.102792	0.23085	0.0545813	0.0971445	-0.112384	0.249433	-0.0348995	-0.384888	-0.0925959	-0.300294	-0.019804	0.298277
KEGG_VIBRIO_CHOLERAE_INFECTION	0.0377939	-0.273349	-0.0362067	0.247343	-0.0584585	-0.391055	-0.219719	0.160255	-0.136215	0.205055	-0.148025	-0.0171397	0.23906	-0.157466	-0.0455832	0.147276	0.0518928	-0.149114	0.0378878	-0.313528	-0.152327	-0.142827	-0.00786966	0.153424	0.0637357	-0.0673645	0.292492	0.0741816	0.108725	-0.0648954	-0.128601	0.179265	-0.0642853	0.178983	0.0544897	0.225278	-0.28902	0.0332753	-0.186533	0.129799	-0.283133	0.231259	0.038437	0.230649	-0.0341389	0.43859	0.154224	-0.0847923	0.0684299
KEGG_EPITHELIAL_CELL_SIGNALING_IN_HELICOBACTER_PYLORI_INFECTION	-0.159235	-0.195495	0.250073	0.132063	-0.217357	-0.453532	-0.191431	0.170567	0.193365	0.237692	-0.253008	-0.109354	-0.0920754	-0.122653	0.233252	0.0700756	0.0294719	-0.0677877	-0.0892003	-0.0065976	-0.0329309	-0.216084	-0.0326505	0.340202	0.170064	-0.0378659	0.350375	0.0556594	0.136488	-0.0583428	-0.132097	0.270614	-0.0902061	0.112985	0.307604	0.277951	-0.148108	-0.00204467	-0.231238	0.04303	-0.257976	0.154369	0.0966566	0.15559	-0.0209463	0.196793	0.149153	-0.00942656	-0.075378
KEGG_LEISHMANIA_INFECTION	-0.492551	-0.307855	0.130797	0.0646766	-0.394398	-0.375387	0.427381	-0.508832	0.100519	0.517844	-0.0606347	0.074292	-0.320907	0.334344	0.121751	-0.0169947	0.47404	-0.00214995	-0.386491	0.320014	0.339065	0.0489179	-0.0766675	0.44367	0.560187	0.0352785	-0.247647	0.0977523	-0.426419	-0.410413	-0.239308	0.393378	-0.456176	-0.167327	-0.271928	-0.267021	0.386827	0.459972	0.124309	0.0221742	-0.0278233	-0.124571	0.384277	0.0376493	-0.480365	-0.21746	-0.510235	0.137925	0.10429
KEGG_PATHWAYS_IN_CANCER	-0.0851301	-0.0108266	-0.207148	0.0127246	0.00971846	-0.114843	-0.0533895	-0.0880024	0.257228	-0.0424152	-0.0887927	-0.254055	-0.231547	-0.149522	0.0864664	-0.201487	0.171473	0.0553669	-0.010872	0.049858	0.0919448	-0.0937985	0.138412	0.0836276	0.135347	0.00969969	-0.214935	0.00493947	0.0689068	0.0710515	-0.222876	0.186581	0.0330827	0.168064	0.15288	0.0261188	-0.0814038	0.169103	-0.0195444	-0.0362332	-0.204848	0.131628	-0.090781	0.223027	-0.125228	0.0396252	-0.0985094	-0.0804872	0.079461
KEGG_COLORECTAL_CANCER	0.00443368	-0.0120167	-0.223494	0.329863	0.0872619	-0.089674	-0.318673	-0.181607	0.377483	0.0223528	-0.33116	-0.303259	-0.163956	-0.386188	0.173933	-0.411704	0.0471626	0.101626	0.0263744	0.211312	-0.0590371	-0.379941	0.277534	0.180958	0.0465448	-0.17441	-0.201912	0.244932	0.286531	0.280096	-0.276389	0.319021	0.0793923	0.195467	0.446626	0.0690268	-0.279403	-0.0335799	-0.144093	-0.0738964	-0.451366	0.0440246	-0.41423	0.292558	0.140715	-0.0342473	0.00935331	-0.339008	0.283277
KEGG_RENAL_CELL_CARCINOMA	-0.103734	-0.0911005	-0.104701	0.0836658	0.128394	-0.226203	-0.319232	0.0460704	0.370124	0.133864	-0.343647	-0.0559626	-0.178707	-0.365167	0.324529	-0.18221	0.272272	0.23568	-0.0578877	0.244413	-0.0991889	-0.408681	0.243663	0.103284	0.218745	-0.182717	0.125424	-0.00382466	0.0335721	0.124202	-0.526249	0.275796	0.18232	0.0837531	0.368209	-0.0492093	-0.257232	0.0411762	0.0237125	0.205193	-0.444765	0.351601	-0.301636	0.238329	0.105949	0.296544	0.0816034	-0.394975	0.024942
KEGG_PANCREATIC_CANCER	-0.123065	0.074632	-0.0466514	0.282696	0.0779793	-0.215342	-0.340123	0.0724467	0.395994	0.145907	-0.350898	-0.253142	-0.287029	-0.293706	0.265693	-0.32189	0.11558	0.106776	0.0306185	0.0858284	-0.174349	-0.334355	0.0877916	0.15986	0.175128	-0.0651047	0.0161386	0.179194	0.292418	0.0643413	-0.409958	0.268144	-0.00398604	0.101085	0.340303	0.063029	-0.315015	0.0895836	-0.165756	0.00155194	-0.415579	0.0562605	-0.327237	0.229435	0.0248466	0.113327	0.138371	-0.26923	0.155409
KEGG_ENDOMETRIAL_CANCER	-0.219698	0.00761835	-0.201433	0.285872	0.159422	-0.0570947	-0.427959	0.140278	0.417133	-0.166891	-0.148551	-0.218339	-0.180033	-0.413039	0.19387	-0.378881	0.242535	0.290964	-0.202572	0.147814	-0.108328	-0.427659	0.1002	0.000308084	-0.141036	-0.080469	-0.158477	0.0859286	0.240865	0.448119	-0.379752	0.353433	0.0559642	0.321745	0.393214	0.269646	-0.35192	-0.0137615	0.000346915	-0.221563	-0.433131	0.0640217	-0.314163	0.28343	0.0387921	0.0678848	0.162468	-0.296513	0.142053
KEGG_GLIOMA	-0.346807	-0.097581	-0.108624	0.0132687	-0.0354758	-0.133969	-0.365402	0.0555685	0.346314	0.0954183	-0.00515475	0.0681875	-0.215072	-0.131105	0.0908268	-0.148248	0.304263	0.242121	0.0114167	-0.0849464	0.00675619	-0.193339	-0.162668	0.0785672	0.0284596	0.0610941	-0.0940376	0.0310119	0.108921	0.0242799	-0.342309	0.232712	-0.14268	0.257023	0.0401906	-0.0724747	-0.239422	0.16905	-0.0203586	-0.0814314	-0.254859	0.0957465	-0.117468	0.158815	-0.0960623	0.0876532	0.0869607	-0.22292	0.113051
KEGG_PROSTATE_CANCER	-0.284519	-0.0733083	-0.170248	0.118572	0.0721088	-0.150665	-0.217168	0.224514	0.315851	-0.00976589	-0.1215	-0.0616526	-0.250646	-0.217734	0.143581	-0.337298	0.184525	0.271539	-0.0508953	0.174081	-0.0219239	-0.245603	0.166502	0.150468	0.0220334	0.147498	-0.0464892	-0.0488242	0.2315	0.186055	-0.314395	0.296273	0.105509	0.231757	0.104383	0.158255	-0.199001	0.150127	0.128117	-0.018745	-0.295174	0.0509408	-0.1445	0.12641	-0.140975	0.0496713	0.0385169	-0.243636	-0.0304863
KEGG_THYROID_CANCER	0.00386998	-0.100392	-0.380843	0.242053	0.243369	0.0566521	-0.484553	-0.33702	0.357818	-0.426833	-0.103975	-0.422331	-0.163644	-0.359359	0.203214	-0.339253	0.0905294	0.130709	0.137291	0.0704571	-0.061898	-0.482156	0.296654	0.0613074	0.169355	-0.339646	-0.207278	0.263188	0.348831	0.368045	-0.229571	0.0182703	0.0737995	0.189491	0.355207	0.0658171	-0.416027	0.158246	0.146323	-0.284809	-0.474611	0.231304	-0.277964	0.357828	0.231002	0.121105	0.22438	-0.266297	0.241651
KEGG_BASAL_CELL_CARCINOMA	0.116303	-0.0798233	-0.268317	-0.0476743	0.167625	0.339043	0.129458	-0.106147	0.373334	-0.448811	0.422004	-0.450558	-0.261682	-0.229133	-0.136165	-0.29775	-0.0983048	-0.122984	0.0536009	-0.169235	0.283367	0.0814817	-0.0429912	-0.347959	-0.319613	-0.129716	-0.38485	0.107955	-0.0475487	0.303213	0.0876799	0.139087	0.0538486	0.375661	0.336945	-0.171382	0.0522484	-0.199365	0.144366	-0.292322	0.139291	0.331343	-0.182813	0.247713	-0.1648	-0.170331	-0.0575708	0.0884952	0.261051
KEGG_MELANOMA	-0.14963	0.112296	-0.190661	-0.0745792	-0.102178	0.0947862	-0.0394928	-0.115922	0.257513	-0.0245158	0.137193	-0.171484	-0.272357	0.106803	0.178087	-0.227965	0.360903	0.0452134	-0.246716	-0.0989218	0.303843	-0.0371853	-0.1486	0.0559804	-0.202659	-0.00772964	-0.218094	-0.0970383	-0.0432036	0.031338	-0.0405026	0.337402	-0.0917438	0.184811	-0.00820192	-0.0114827	0.109437	0.279229	0.220679	-0.123775	0.078712	0.0272234	0.152114	0.142657	-0.0422596	-0.154754	-0.0805229	-0.0927397	0.175161
KEGG_BLADDER_CANCER	-0.0547914	-0.00319519	-0.115295	0.11898	0.263305	-0.136033	-0.370311	0.0829061	0.348036	-0.0745177	0.0897783	-0.0334144	-0.192932	-0.263998	0.326413	-0.223854	0.127771	-0.183092	-0.166506	-0.123621	-0.205581	-0.206891	0.163094	0.2888	0.298187	-0.185423	-0.15119	0.193716	0.339494	-0.158934	-0.446603	0.123748	-0.0124795	-0.107698	0.0698544	-0.229612	-0.406996	0.293798	0.144975	-0.0790567	-0.292323	0.0605789	-0.301264	0.038067	-0.0872005	0.095062	-0.165098	-0.0522733	-0.0145118
KEGG_CHRONIC_MYELOID_LEUKEMIA	-0.219916	0.0318299	-0.143498	0.210921	0.125125	-0.275598	-0.40019	0.075211	0.412127	0.105334	-0.370983	-0.146671	-0.303227	-0.389333	0.162132	-0.346568	0.150557	0.281056	-0.0169049	0.163854	-0.207133	-0.365799	0.141667	0.221556	0.19045	-0.132033	-0.0720566	0.163945	0.259135	0.260952	-0.463321	0.308232	0.00787777	0.0824305	0.4158	0.0602056	-0.347689	0.156015	0.125351	-0.0871263	-0.506483	0.24115	-0.387245	0.223611	0.0627425	0.181047	0.223988	-0.33375	0.0390681
KEGG_ACUTE_MYELOID_LEUKEMIA	-0.320594	-0.0661366	-0.0223298	0.158222	-0.00292825	-0.396125	-0.205437	0.129715	0.299015	0.073327	-0.300329	-0.032947	-0.387653	-0.25983	0.310803	-0.190867	0.278811	0.14792	-0.214171	0.31514	-0.15822	-0.253427	0.139925	0.239522	0.115018	-0.0991792	-0.0981304	0.15443	0.00810795	0.179027	-0.444106	0.364453	0.0234898	0.126127	0.167923	0.19007	-0.160867	0.110227	0.203406	0.0272337	-0.371367	0.123245	-0.0983265	0.0858696	-0.142523	-0.0210057	0.0220174	-0.283925	-0.169602
KEGG_SMALL_CELL_LUNG_CANCER	-0.159605	-0.0914525	-0.270773	0.0794656	0.113196	-0.253871	-0.163373	-0.142697	0.30045	0.145372	-0.253902	-0.103787	-0.277023	-0.292803	0.189347	-0.315093	0.172131	0.229321	0.205444	0.201177	-0.14933	-0.166962	0.178045	0.00602228	0.147685	0.0412345	-0.211878	0.052291	0.288202	0.088125	-0.314629	0.141418	0.0346326	0.18451	0.149855	0.18426	-0.247514	0.0833185	0.000371302	0.000265762	-0.34979	0.097409	-0.238988	0.28818	0.0339759	-0.11361	-0.0598436	-0.220277	-0.0630544
KEGG_NON_SMALL_CELL_LUNG_CANCER	-0.245251	-0.0957485	-0.0593904	0.17257	-0.0793805	-0.220881	-0.344511	0.103372	0.347317	0.037167	-0.179982	0.0941613	-0.102414	-0.260656	0.205498	-0.279795	0.181868	0.217306	-0.11411	0.0965576	-0.189567	-0.305066	-0.0444117	-0.00814714	-0.0668147	-0.107698	0.0313907	0.0704358	0.217205	0.092554	-0.443484	0.267977	-0.0511766	0.197545	0.252732	0.10327	-0.262933	0.186365	-0.125076	-0.0919474	-0.408009	-0.0589815	-0.225047	0.177343	-0.035167	0.112206	0.131234	-0.23887	0.149374
KEGG_ASTHMA	-0.492963	0.0170292	0.329202	0.530778	-0.593266	0.0249617	0.719007	-0.565417	-0.426147	0.554427	0.372235	0.136801	-0.227022	0.668788	0.216757	0.141859	0.548528	-0.0908995	-0.58171	0.115353	0.592641	0.335727	-0.515057	0.364314	0.279117	0.313305	-0.313482	-0.29431	-0.659876	-0.557899	0.125313	0.487278	-0.663688	-0.234393	-0.52445	-0.283127	0.67049	0.572479	0.0581112	0.198172	0.593717	-0.494231	0.596691	-0.248081	-0.401019	-0.581282	-0.500646	0.370895	0.0656973
KEGG_AUTOIMMUNE_THYROID_DISEASE	-0.335426	-0.0441586	0.396803	0.305911	-0.520639	-0.0193365	0.676405	-0.542922	-0.477231	0.502363	0.301802	-0.0189495	-0.412306	0.635083	0.333938	0.337967	0.470109	-0.146805	-0.50773	0.16542	0.592899	0.481619	-0.354842	0.261335	0.445797	0.0707482	0.270777	-0.247349	-0.559507	-0.554668	0.289495	0.379183	-0.51766	-0.471786	-0.446462	-0.249946	0.668951	0.603203	0.127549	0.199487	0.598903	-0.423781	0.518484	-0.346259	-0.262594	-0.443584	-0.50497	0.45605	-0.384356
KEGG_ALLOGRAFT_REJECTION	-0.480414	-0.159065	0.496243	0.436834	-0.647153	-0.387016	0.83287	-0.609906	-0.508352	0.59492	-0.0482286	0.0199188	-0.56352	0.668534	0.0382737	0.382912	0.511686	-0.395525	-0.559151	0.373349	0.591166	0.535984	-0.0898228	0.443744	0.582954	0.266788	0.18341	-0.369928	-0.707317	-0.687224	-0.135108	0.544517	-0.629344	-0.505964	-0.567821	-0.392932	0.647523	0.707859	0.228196	0.141235	0.566239	-0.489498	0.639218	-0.386668	-0.52387	-0.587853	-0.628134	0.468135	-0.539484
KEGG_GRAFT_VERSUS_HOST_DISEASE	-0.459432	-0.11584	0.511125	0.268941	-0.630396	-0.280939	0.848508	-0.513289	-0.546921	0.566548	-0.123895	-0.134102	-0.52703	0.657599	-0.163995	0.270222	0.529645	-0.342303	-0.472572	0.359604	0.614172	0.575248	-0.196046	0.386678	0.675152	0.0840666	0.269944	-0.228735	-0.637062	-0.700747	-0.143629	0.569122	-0.672699	-0.477873	-0.601687	-0.436802	0.675019	0.646986	0.202072	0.383633	0.542731	-0.520944	0.623216	-0.395081	-0.695043	-0.610745	-0.677776	0.45371	-0.435315
KEGG_VIRAL_MYOCARDITIS	-0.296054	-0.173151	0.212114	0.424788	-0.353756	-0.121783	0.484119	-0.451481	-0.32429	0.391736	-0.305438	-0.289978	-0.475621	0.373214	0.266757	0.054324	0.378448	-0.275433	-0.162563	0.148964	0.341037	0.0549824	-0.0624481	0.257793	0.354442	0.184622	0.0729071	0.0634467	-0.268454	-0.50537	-0.228034	0.392342	-0.422587	-0.292874	-0.228005	-0.204811	0.41334	0.500384	0.150024	0.0365185	0.0925452	-0.302218	0.288779	0.0554985	-0.207015	-0.243275	-0.364233	0.136588	-0.212211
[truncated: 63 more columns]

## Sheet: S5
Table-S5: Prognostic analysis of m6A phenotype-related genes using a univariate Cox regression model
id	HR	HR.95L	HR.95H	pvalue
POLR2A	1.69895	1.08249	2.66649	0.0211886
PTGES3	2.03596	1.20583	3.43759	0.00780668
CCT4	1.89851	1.22998	2.9304	0.00379617
RAC1	2.31061	1.19429	4.47039	0.0128732
RPL10A	1.67338	1.11148	2.51936	0.0136539
RPL41	1.98612	1.25036	3.15482	0.00365725
HMGN4	1.62349	1.06134	2.48339	0.0254531
HNRNPM	3.46886	1.86516	6.45145	8.53043e-05
RAB1A	1.71588	1.02642	2.86847	0.0394521
SNW1	2.2297	1.31978	3.76697	0.00272658
HNRNPK	3.2279	1.68624	6.17902	0.00040452
FCF1	1.52481	1.02425	2.27001	0.0377102
COPB1	2.19098	1.26204	3.80369	0.00532186
DYNC1I2	1.62274	1.02958	2.55763	0.0370189
NCL	2.69861	1.59584	4.56342	0.000212416
PTPN9	1.9453	1.24132	3.04852	0.00369493
SF3B2	1.89739	1.17317	3.0687	0.0090267
ARID1A	1.77527	1.12964	2.78989	0.0128286
UBC	1.89022	1.1157	3.20243	0.0179345
PGAM1	1.56384	1.08477	2.25448	0.016576
PCBP1	1.70595	1.05338	2.7628	0.0299027
PDIA6	1.58303	1.17895	2.12561	0.0022524
RPRD1B	1.67885	1.02793	2.74195	0.0384485
KTN1	1.57755	1.0097	2.46476	0.0452446
TUBA1B	1.5278	1.06676	2.1881	0.0207464
PRMT5	1.56571	1.12054	2.18773	0.00861983
KPNA6	1.66241	1.02071	2.70753	0.0411178
RAB6A	2.22814	1.3062	3.80079	0.00327873
MMADHC	1.55254	1.03038	2.33931	0.0354616
ZW10	2.03996	1.17682	3.53616	0.0110831
RPF1	2.05749	1.27023	3.33268	0.00336735
CCT6A	1.69626	1.02749	2.80032	0.03883
LRRC41	2.03936	1.24314	3.34557	0.00477698
DHX9	2.35677	1.42826	3.88892	0.000793948
SLC30A6	1.91063	1.14801	3.17985	0.0127368
TOX4	2.07079	1.294	3.31391	0.00241079
RAB3GAP1	2.0358	1.1726	3.53445	0.0115488
TMEM131	1.82563	1.0881	3.06307	0.0226234
XRCC5	2.77041	1.67298	4.58773	7.50636e-05
MORF4L1	1.51875	1.00718	2.29016	0.0461421
KANSL2	2.5756	1.45114	4.57138	0.0012294
LRPPRC	2.04661	1.2349	3.39189	0.00546098
SRP54	1.59181	1.06867	2.37106	0.022217
PSMD9	2.28042	1.18245	4.39795	0.0138908
STX5	1.96232	1.27094	3.02981	0.00235173
CLTC	1.67286	1.04939	2.66675	0.0305738
ZFP91	1.92287	1.19513	3.09375	0.00704743
SP2	1.75969	1.08788	2.84635	0.021264
EFTUD2	2.92245	1.63328	5.2292	0.00030319
MGAT5	1.82244	1.2144	2.73492	0.00375699
TRIP12	2.05173	1.28286	3.28141	0.00270321
PABPC1	1.93825	1.23944	3.03106	0.00372062
UBR4	1.94189	1.26108	2.99024	0.00258547
MARK2	1.73612	1.05706	2.85142	0.0293189
AAMP	2.32016	1.36723	3.93728	0.00181364
PAPOLA	1.714	1.09687	2.67835	0.0179841
IARS2	1.50746	1.03278	2.20031	0.0334082
TARDBP	3.81888	1.91533	7.6143	0.000141346
SPG21	1.851	1.14402	2.99487	0.0121406
ZC3HAV1	1.69178	1.04203	2.74667	0.0334639
STRIP1	2.0813	1.16996	3.70252	0.0126289
UBE2J1	1.80307	1.09361	2.97279	0.0208488
RNH1	1.7494	1.12818	2.71269	0.0124602
CAPRIN1	2.48709	1.52854	4.04674	0.000244113
SUPT6H	1.74684	1.05472	2.89314	0.0302395
UBE2W	1.68196	1.01063	2.79925	0.0454307
FOXJ3	2.7692	1.56107	4.91232	0.000496087
NUP133	2.08867	1.32018	3.30453	0.00165149
CDC42	2.65359	1.54088	4.5698	0.000433261
RBM12	2.24741	1.28735	3.92346	0.00439329
CEPT1	2.14733	1.20391	3.83005	0.00963855
RFX1	4.01373	1.92781	8.35667	0.000203804
PSEN1	1.76292	1.07691	2.88594	0.0241585
CDV3	1.79484	1.12485	2.86389	0.0141486
AGFG1	2.00519	1.30272	3.08646	0.00156815
ARCN1	2.01856	1.19634	3.40588	0.0084979
TXLNA	2.29888	1.33866	3.94785	0.00255176
RIOK1	2.53397	1.46476	4.38365	0.000884578
ANAPC5	2.7473	1.4059	5.36856	0.00311004
RPL7	1.80744	1.1727	2.78577	0.00732485
PHB2	2.31324	1.24518	4.29747	0.007958
ABCF1	1.80223	1.1534	2.81605	0.0096901
TSN	2.34729	1.34743	4.08909	0.00258741
EIF3B	2.18028	1.29312	3.67609	0.00345126
PPP1CC	2.94292	1.54477	5.60654	0.00102933
ZNF740	1.61864	1.00315	2.61177	0.0485131
STARD7	1.86888	1.15364	3.02756	0.0110653
POLDIP3	1.65361	1.12797	2.42419	0.00996814
TRIM44	1.83877	1.08573	3.11408	0.0234529
YLPM1	1.66554	1.06019	2.61654	0.0268594
LRRC47	2.24683	1.36199	3.70653	0.00152636
HNRNPR	3.36874	1.89936	5.97487	3.26434e-05
SYF2	1.97643	1.05565	3.70036	0.0332367
GTF2A1	1.58068	1.01415	2.46368	0.0431734
EIF3L	1.46525	1.08155	1.98508	0.0136615
PPP2R5A	1.73144	1.0601	2.82794	0.0282989
NIF3L1	1.89233	1.09057	3.28354	0.0233112
USP22	1.91106	1.20225	3.03777	0.00616438
HNRNPC	3.45584	1.7832	6.69741	0.000239406
POLG	2.0488	1.30928	3.20604	0.00169245
STRN	2.18143	1.25009	3.80663	0.00603741
UTP18	2.04916	1.18348	3.54805	0.010425
DDX54	1.80458	1.18418	2.75001	0.00602415
RNMT	1.72985	1.1133	2.68786	0.0147981
GIGYF2	1.89999	1.15162	3.1347	0.0119855
ACTR10	1.81836	1.10159	3.00151	0.0193699
HNRNPU	3.06698	1.70708	5.51021	0.000177599
YTHDF2	2.77555	1.46899	5.24421	0.0016632
YWHAQ	2.65988	1.68163	4.20719	2.89277e-05
NUP93	2.98959	1.57414	5.67778	0.000818846
COPS3	1.7125	1.01794	2.88095	0.0426649
THRAP3	1.72917	1.07014	2.79406	0.0252972
RBM33	2.44368	1.2712	4.6976	0.00737091
LRRC59	1.95365	1.22376	3.11886	0.00501503
MRPS14	1.95503	1.12019	3.41206	0.0183041
CSDE1	1.63097	1.03574	2.56828	0.0347264
EYA3	2.94585	1.66566	5.20998	0.000204151
BRD2	1.87052	1.15509	3.02907	0.0108906
DCAF4	1.65302	1.04966	2.6032	0.0300731
PSMD2	1.87381	1.18699	2.95806	0.00702106
SF3A1	1.6157	1.06012	2.46246	0.0256471
HNRNPLL	2.18033	1.24535	3.81729	0.00637572
MCM3AP	2.07566	1.22257	3.52402	0.0068496
BTF3	1.94959	1.04542	3.63579	0.0357596
KDM4A	2.25704	1.30976	3.88946	0.00337019
SMURF1	1.59307	1.0543	2.40717	0.0270346
RAB14	1.83419	1.1642	2.88973	0.0089094
TRIM27	2.20377	1.22605	3.96119	0.00826254
AMBRA1	1.55707	1.04433	2.32154	0.0297934
BCLAF1	2.66919	1.43233	4.9741	0.00199285
TM2D1	1.66247	1.05318	2.62425	0.0290766
TRAF7	1.78882	1.16154	2.75487	0.00829932
PKNOX1	2.50254	1.3182	4.75095	0.005037
TRIP4	1.61577	1.04663	2.4944	0.0303366
KLHL20	1.70835	1.11093	2.62704	0.0147249
NADK	1.44124	1.02299	2.03048	0.0366236
SMG7	2.41672	1.30429	4.47795	0.00504422
ATG3	1.84116	1.04764	3.23571	0.0338586
CIAO1	2.54509	1.37391	4.71461	0.00297923
BTBD1	1.60385	1.08434	2.37227	0.0180101
DYNC1H1	1.99564	1.27856	3.11492	0.00235254
IGHMBP2	2.21364	1.15242	4.25211	0.0170371
DDX18	2.87182	1.68499	4.89458	0.000105346
FAM120A	2.1234	1.19827	3.76279	0.00989149
ZNF207	3.07718	1.62684	5.8205	0.000547409
NOP9	1.71803	1.12958	2.61302	0.0114231
TRAF3IP1	3.92607	1.87193	8.23431	0.000295688
PRRC2B	1.75006	1.20522	2.54121	0.00327327
YY1	2.22841	1.24666	3.98329	0.00685238
STK24	1.92991	1.24787	2.98475	0.00312369
EPC2	2.16479	1.28031	3.66031	0.0039507
ATXN10	1.5956	1.07743	2.36296	0.0196881
TAF5L	2.40033	1.36732	4.21375	0.00229153
RAB35	1.65772	1.0544	2.60624	0.0285665
RNF220	2.25185	1.23234	4.1148	0.00831061
VPS26A	2.22144	1.32083	3.73612	0.00262119
NONO	1.68084	1.03362	2.73335	0.0363274
QRICH1	2.5202	1.39988	4.53713	0.00206095
MTERF4	1.89851	1.05198	3.42626	0.033322
ORC4	2.50192	1.36042	4.60123	0.00317666
RHOA	2.39273	1.40428	4.07693	0.00133336
RNF34	2.56016	1.34352	4.87857	0.00426895
TBL1XR1	1.86831	1.14854	3.03915	0.011807
CSNK1G1	2.33237	1.33795	4.06587	0.00281971
CTCF	1.81184	1.00065	3.28063	0.0497487
ARF6	1.5853	1.06153	2.3675	0.0243356
IMMT	1.51232	1.0623	2.15298	0.0217134
HAUS2	1.57701	1.05742	2.35193	0.025501
EIF3A	1.77423	1.23051	2.55818	0.00213349
CDC42BPB	1.67993	1.14147	2.47238	0.00851133
EIF2S1	1.9231	1.31156	2.81978	0.000811292
PSMD6	2.37947	1.24527	4.54669	0.00869265
KHDRBS1	3.32657	1.82538	6.06235	8.66398e-05
ATF1	1.56039	1.00475	2.4233	0.0475858
API5	1.69431	1.04165	2.75589	0.0336391
TPM3	2.36462	1.60944	3.47415	1.16349e-05
GORASP2	1.91949	1.09716	3.35817	0.0223198
AKIRIN1	1.69383	1.1032	2.60068	0.0160003
ACBD3	1.98867	1.29966	3.04296	0.00153661
OSBP	1.61808	1.0411	2.51482	0.0324377
PREP	1.70182	1.04822	2.76294	0.0315195
YME1L1	1.87568	1.25331	2.80708	0.00223116
CLCC1	1.74649	1.05535	2.89023	0.0300381
SF3A3	2.17411	1.29234	3.65753	0.00343059
UVRAG	2.08306	1.22714	3.53598	0.00656565
PWP1	2.12697	1.29667	3.48892	0.00280004
STRAP	2.04959	1.21163	3.46707	0.00745708
SP3	2.12554	1.27509	3.54322	0.00382722
NAA25	2.85589	1.55655	5.23986	0.000701756
UBIAD1	1.83753	1.13358	2.97863	0.0135609
INTS5	1.61967	1.00397	2.61295	0.0481325
GTF3C3	2.19825	1.29869	3.72092	0.0033543
TSR3	1.79154	1.00682	3.18788	0.0473578
METAP2	1.71595	1.04935	2.80601	0.0314019
MAML1	1.69578	1.05956	2.71404	0.0277323
WDR46	1.88539	1.11584	3.18567	0.0178105
SAE1	2.18933	1.35454	3.5386	0.00138041
CNIH1	1.57872	1.06545	2.33926	0.0228479
DENR	2.64277	1.59375	4.38224	0.000165692
DR1	2.54553	1.55198	4.17515	0.000214793
CCNT1	1.81612	1.08333	3.04459	0.0235987
SART3	2.1479	1.27035	3.63164	0.00433127
DAP3	2.24321	1.42314	3.53585	0.000501769
BRK1	2.23953	1.32124	3.79605	0.0027477
SNX6	1.65289	1.14399	2.3882	0.00744205
RBM45	2.70674	1.23657	5.9248	0.0127309
UBXN4	1.9335	1.13755	3.28639	0.0148442
HDLBP	1.81018	1.21054	2.70685	0.00384386
NFE2L2	1.59913	1.04635	2.44395	0.0300585
ASCC1	2.28804	1.48884	3.51622	0.00015978
PHF14	1.73207	1.02407	2.92955	0.0404939
PARG	2.11565	1.34007	3.34012	0.00129835
UBE2G1	1.79163	1.0489	3.06028	0.0327808
ZNF407	2.30162	1.12712	4.69998	0.0221094
YWHAZ	1.86689	1.13749	3.06401	0.0135267
RPLP0	2.11452	1.43412	3.11772	0.000156848
SLC4A1AP	1.91986	1.13461	3.24856	0.0150751
USP42	2.47397	1.31827	4.64286	0.00479818
KDM1A	2.26566	1.39249	3.68634	0.000990886
ARMC8	1.97957	1.16291	3.36971	0.0118674
C11orf68	1.74573	1.0594	2.8767	0.028788
TADA1	2.39448	1.32462	4.32847	0.00384486
SSR3	1.6638	1.09238	2.53411	0.0177116
UBN1	1.55071	1.00527	2.39211	0.0472874
MRPL30	2.48437	1.36727	4.51417	0.00282094
SSRP1	2.69204	1.71069	4.23635	1.86192e-05
GGNBP2	2.81384	1.48868	5.3186	0.00144825
TERF2	2.17887	1.15662	4.10459	0.0159403
ERCC3	2.88324	1.55158	5.35779	0.000809799
ATF7	2.05752	1.15949	3.6511	0.0136759
COPS8	1.97824	1.15806	3.37933	0.0125219
ETV3	3.24145	1.74095	6.03519	0.000208755
ATG16L1	2.72873	1.5889	4.68623	0.000274604
SCAF11	1.90243	1.09308	3.31107	0.0229216
UBQLN1	1.89536	1.17088	3.06809	0.00927018
SNRPE	2.65692	1.62996	4.33092	8.86624e-05
WTAP	1.8424	1.13319	2.99549	0.0137334
ILF2	2.20908	1.48483	3.28657	9.22135e-05
WDR82	2.27709	1.37765	3.76375	0.00132948
ZFYVE9	1.66573	1.01935	2.72196	0.0417036
PPP2R3C	1.77498	1.19359	2.63956	0.00459659
STAM2	1.98195	1.14419	3.43311	0.0146674
ADO	1.70566	1.03624	2.80753	0.0357298
TRA2B	3.48625	1.77417	6.85049	0.000290628
PEX11B	1.55195	1.00648	2.39303	0.046677
SF1	2.97148	1.57099	5.62047	0.000810933
SOS1	2.04525	1.13477	3.68626	0.0172838
PUM1	2.09114	1.1886	3.679	0.0104858
RAB3GAP2	2.24389	1.33313	3.77686	0.00234788
VPS26B	2.15869	1.20301	3.87357	0.00989328
DYNC1LI1	2.50094	1.32392	4.72439	0.0047342
PSMD1	1.96691	1.29924	2.97769	0.00138758
WDR3	1.69882	1.14087	2.52964	0.0090871
EDC3	2.19243	1.32115	3.63832	0.0023845
PDCD7	1.66619	1.00105	2.77327	0.0495285
SYNCRIP	2.02705	1.22116	3.36479	0.00628211
RBM15B	1.85189	1.09313	3.13732	0.0219624
POLR2B	1.54728	1.03819	2.30601	0.0320269
FASTKD2	1.79056	1.07882	2.97185	0.0242298
USP48	2.07005	1.34037	3.19697	0.00103443
RAE1	2.36718	1.34974	4.15158	0.00264462
POLH	1.61876	1.04698	2.50278	0.0302741
HAT1	2.11418	1.43894	3.1063	0.000136911
FUBP1	2.03369	1.28546	3.21743	0.00242221
NGDN	1.9912	1.24672	3.18023	0.0039384
PPP2R5E	1.98958	1.21112	3.26842	0.00660228
HSPA5	1.40028	1.02798	1.90741	0.0327668
YTHDC1	2.09933	1.15241	3.82433	0.0153706
SF3B3	1.78457	1.09346	2.9125	0.0204781
LRRC42	1.8044	1.24737	2.61018	0.00172783
FAM168B	1.82778	1.19904	2.78621	0.00504948
GDI2	2.05764	1.35119	3.13346	0.000772151
MEF2D	1.75466	1.08752	2.83106	0.0212389
DHX8	1.8996	1.10833	3.25577	0.0195887
USP14	1.84199	1.10189	3.07918	0.0198021
VPS29	2.9256	1.26275	6.77818	0.0122744
NRF1	2.31174	1.16356	4.59292	0.0167368
ZPR1	2.00345	1.19644	3.35479	0.00824534
FAF1	2.62429	1.50826	4.56613	0.000639628
CCNI	1.5927	1.03568	2.44931	0.0340378
NECAP2	2.12041	1.34876	3.33354	0.00112957
NBAS	2.11325	1.30854	3.41284	0.00221664
GLRX3	1.81415	1.09798	2.99744	0.0200826
ELP2	1.93178	1.10149	3.38794	0.0216065
PPIG	1.78208	1.05268	3.01688	0.031468
PI4KB	1.99859	1.33993	2.98103	0.000687852
ARF4	1.84933	1.13261	3.01959	0.0139807
FARSA	1.69266	1.05411	2.71803	0.029404
THUMPD3	1.96795	1.10073	3.51843	0.0223883
PANK2	1.84392	1.03012	3.3006	0.0394102
XPNPEP1	2.23707	1.30671	3.82981	0.00333369
CSTF1	1.94582	1.14317	3.31201	0.0141652
ACAP2	1.6823	1.0024	2.82337	0.0489489
MACF1	2.44573	1.43616	4.16501	0.000992727
POLD2	1.85618	1.19137	2.89196	0.00625795
GART	2.15522	1.38556	3.35241	0.000657538
PURB	1.61884	1.05356	2.48742	0.0279473
VIPAS39	1.76926	1.08154	2.89427	0.0230797
PSMB2	1.72933	1.04676	2.85699	0.0324857
PRPF40A	3.04304	1.7996	5.14563	3.29194e-05
RBBP5	2.30989	1.33079	4.00934	0.00292329
KIDINS220	1.84088	1.09999	3.08081	0.0201963
SUDS3	2.70697	1.41921	5.16321	0.00250608
CDC42SE1	2.3367	1.53171	3.56477	8.19516e-05
EXOC8	1.77743	1.03606	3.04931	0.0367434
RPE	2.36348	1.37155	4.07279	0.0019492
PTBP1	3.15238	1.69991	5.84589	0.000268625
MAD2L1BP	1.56415	1.01232	2.41678	0.0438916
MAPRE1	1.96104	1.24001	3.10131	0.00397871
GNG10	2.10416	1.36313	3.24802	0.000783558
CHTOP	5.12834	2.5519	10.306	4.41593e-06
COPA	1.96729	1.36177	2.84207	0.00031202
BPNT1	1.77357	1.21503	2.58885	0.00298493
SNX14	1.75883	1.11591	2.77217	0.0149985
GNPAT	2.60346	1.51002	4.4887	0.000575685
SCFD1	2.11329	1.26259	3.5372	0.00441097
KLHL12	1.78838	1.10228	2.90155	0.0185554
ARHGAP35	1.70383	1.09901	2.64149	0.0172201
SEC11A	1.88224	1.23464	2.86953	0.00328574
ZNHIT6	2.19259	1.15937	4.1466	0.0157437
CHD8	1.93672	1.25534	2.98794	0.00280867
AP2A2	1.70264	1.08583	2.66983	0.0204087
ITCH	2.01177	1.21181	3.33982	0.00687596
NUP98	2.22964	1.32007	3.76594	0.00271501
CNDP2	1.65167	1.04316	2.61514	0.032339
SEC14L1	1.77171	1.09724	2.86078	0.0193065
NAA15	1.90404	1.10846	3.27062	0.0196469
DDX46	1.99278	1.25344	3.16822	0.00355815
XPO6	2.15306	1.21718	3.80856	0.00840575
CREB1	2.61908	1.38273	4.9609	0.00313377
AP4E1	1.92604	1.12675	3.2923	0.0165636
TMEM123	1.50596	1.07953	2.10085	0.0159309
RTCA	1.56675	1.01942	2.40794	0.0405904
UBE2Z	2.04438	1.23973	3.3713	0.00507893
CKAP5	1.73436	1.08101	2.78259	0.0224365
PRKDC	1.88396	1.24219	2.8573	0.00287756
RCOR1	2.26203	1.4605	3.50343	0.000255245
RBM14	4.62505	2.29954	9.30235	1.74236e-05
TBP	1.69419	1.02042	2.81285	0.0415391
RPS29	1.71567	1.19567	2.46181	0.00339015
SNX17	1.64023	1.0301	2.61175	0.0370789
HSP90B1	1.97356	1.16152	3.35333	0.0119527
FBXO11	2.28215	1.3815	3.76997	0.00127365
MED6	2.02629	1.24404	3.3004	0.00454982
LZIC	1.82907	1.12778	2.96644	0.0143908
ATL3	1.76531	1.07626	2.89553	0.0243831
CCT7	2.45827	1.41421	4.27313	0.00142991
IRAK1	1.43766	1.03968	1.98797	0.0281436
BFAR	2.69433	1.54918	4.68595	0.000447781
ASH1L	1.83279	1.1931	2.81547	0.00567413
SRSF3	3.58485	1.96591	6.53699	3.11021e-05
EIF4EBP2	1.69857	1.13366	2.54498	0.0102272
PUM2	2.37147	1.32	4.26051	0.003868
SAMD4B	3.61769	1.87802	6.96884	0.000121038
DDX50	2.53652	1.63645	3.93164	3.14642e-05
EIF3J	1.58699	1.101	2.28751	0.0132955
NUP205	1.83189	1.12686	2.97802	0.0146172
WDR43	2.80527	1.60275	4.91005	0.000304328
WASF2	2.17392	1.42637	3.31325	0.000304177
PRDM10	2.74804	1.36822	5.5194	0.00449626
EIF4A3	2.14197	1.49139	3.07633	3.72325e-05
NAA50	1.63118	1.04503	2.54611	0.0312535
TIMM9	2.06614	1.31603	3.2438	0.00161472
CPSF6	2.69996	1.58944	4.58638	0.000238751
RPUSD4	2.58963	1.54051	4.35323	0.000329985
LSM14B	1.88779	1.10561	3.22334	0.0199258
USP33	1.86393	1.09246	3.18019	0.0223493
APEX1	1.99663	1.31526	3.03097	0.0011677
ASXL2	1.84954	1.05169	3.25267	0.032767
WDR26	2.12081	1.33444	3.37058	0.00147002
AFG3L2	1.69707	1.11496	2.5831	0.0135992
DTNBP1	1.76508	1.0058	3.09754	0.0476899
SDHB	1.76806	1.05241	2.97034	0.0313222
NUDT21	2.44339	1.38836	4.30015	0.00195051
DAD1	1.71896	1.13694	2.59891	0.0102141
GPATCH4	1.74702	1.15672	2.63856	0.00800144
BROX	1.7148	1.05924	2.77608	0.0282271
MYL6	2.83237	1.63853	4.89605	0.000192785
RAPGEF1	1.9308	1.2849	2.90138	0.00154334
MTA2	2.37976	1.37044	4.13242	0.00207575
EI24	2.23513	1.3891	3.59642	0.00091884
PARP1	1.91134	1.31247	2.78348	0.000730843
RRAGC	1.64492	1.00683	2.68743	0.0469083
RSF1	2.17727	1.25562	3.77544	0.00559726
STAMBP	2.12898	1.20607	3.7581	0.00915539
CIZ1	3.33452	1.90593	5.83392	2.44422e-05
PDCD11	2.69493	1.64699	4.40965	7.94985e-05
SLC39A9	1.63458	1.06421	2.51064	0.0248208
CEBPZ	2.21178	1.42558	3.43157	0.000396788
AGPS	2.26532	1.38395	3.70799	0.00114432
VHL	1.79396	1.11851	2.8773	0.0153245
CUL2	1.9191	1.17689	3.12938	0.0089801
PNO1	2.20816	1.27329	3.82942	0.00480156
POLR1D	1.80572	1.13391	2.87556	0.012798
NUMA1	1.75825	1.05227	2.93787	0.0312012
AAK1	2.21057	1.19205	4.09936	0.0118199
MCRS1	2.12791	1.14523	3.9538	0.0168959
EIF2S2	1.55942	1.02154	2.38051	0.0395207
SNRNP200	2.67446	1.57546	4.54009	0.00026903
PRPF18	1.66094	1.01775	2.71059	0.0423186
IPO5	1.68735	1.1325	2.51405	0.0101235
ARPC2	2.37356	1.62484	3.46727	7.80817e-06
TOP2B	1.81655	1.12821	2.92486	0.0140351
PDS5B	1.9691	1.21122	3.20119	0.00627873
SNRNP27	2.58435	1.47902	4.51574	0.000854687
CNOT11	2.0003	1.20227	3.32806	0.0076043
NSRP1	2.00692	1.1245	3.58181	0.0184247
WNK1	1.58794	1.02196	2.46737	0.0397266
SEC22C	1.81364	1.06612	3.08531	0.0280823
MSH6	2.49175	1.5689	3.95743	0.000109685
RPS12	1.70479	1.21549	2.39105	0.00199745
KAT7	1.81289	1.00554	3.26844	0.0478899
RNF31	1.76843	1.18782	2.63286	0.00499118
FBXO31	1.60906	1.04221	2.48422	0.0318286
TRMT61B	1.71199	1.03192	2.84026	0.0373782
RNF20	2.28281	1.46222	3.56389	0.000281471
USP19	1.83375	1.13945	2.95108	0.0124993
MTF1	1.93422	1.08605	3.44476	0.0250717
ZNF282	2.61285	1.54151	4.42875	0.000360568
MLX	1.61722	1.0205	2.56287	0.0407217
MLH1	1.78291	1.07879	2.94661	0.024081
CCDC9	2.802	1.67751	4.68028	8.27485e-05
CNNM4	1.71066	1.05883	2.76376	0.0282703
HEATR5B	2.08701	1.15504	3.77095	0.0147896
FBXO42	3.2278	1.7174	6.06653	0.000272816
ZBTB40	2.28222	1.3705	3.80046	0.0015178
BUD13	3.06311	1.7579	5.33743	7.78252e-05
DHX16	2.25221	1.4	3.62318	0.000816759
DHX30	2.07945	1.21605	3.55584	0.00748203
GMEB1	4.57302	2.30506	9.07245	1.36643e-05
ACTR3	1.8187	1.21163	2.72992	0.00389763
URI1	1.71156	1.05977	2.76422	0.0279972
VDAC2	1.9897	1.23583	3.20344	0.00463471
EIF1	1.98703	1.16128	3.39995	0.0122255
SMARCC1	3.02406	1.82365	5.01466	1.79991e-05
EIF3F	1.84452	1.16437	2.92197	0.00909836
MAPK1	1.80711	1.2115	2.69555	0.00372745
ATG13	2.01501	1.18564	3.42453	0.00961802
DHX38	1.80855	1.07957	3.02979	0.024399
NUP153	1.65253	1.08876	2.50822	0.0183034
DPF2	2.48442	1.32762	4.64916	0.0044228
BIRC6	2.15855	1.26629	3.6795	0.00469023
GANAB	2.29595	1.47243	3.58007	0.000245404
SLK	1.86143	1.26806	2.73246	0.00151108
ATE1	1.77867	1.14408	2.76527	0.0105332
NUP214	3.20356	1.69421	6.05757	0.000340938
SURF4	1.65803	1.11751	2.45999	0.0120081
TSNAX	1.66231	1.0344	2.67137	0.0357545
RBM10	2.27031	1.29359	3.9845	0.00427779
SRP9	2.43759	1.50353	3.95194	0.000301305
HP1BP3	2.5502	1.50239	4.32879	0.000524763
RNF38	1.74213	1.10276	2.75222	0.0173505
DDX42	1.71784	1.0248	2.87958	0.0400814
AK2	2.21821	1.35163	3.64039	0.00162107
SMG5	1.74205	1.1172	2.71639	0.0143285
ADAR	1.67157	1.24977	2.23575	0.000534933
ZNF609	1.72247	1.07561	2.75833	0.0236128
USP36	1.9321	1.12678	3.31301	0.016675
DHX37	1.8662	1.12054	3.10807	0.0165183
TNKS2	2.3163	1.41686	3.78673	0.000809937
TIPRL	3.29455	1.83199	5.92475	6.8388e-05
PCNP	2.2095	1.27828	3.81908	0.00452135
KANSL3	3.12873	1.62985	6.00602	0.000607821
PRKAR2A	1.6752	1.11647	2.51356	0.0126987
SLC25A44	2.25961	1.42369	3.58634	0.000542618
SUMO3	1.62671	1.10991	2.38416	0.0126106
CDC73	2.04115	1.31921	3.15818	0.00135557
REPS1	2.05837	1.2361	3.42762	0.0055263
RNF11	1.9269	1.20324	3.08581	0.00633292
RSL24D1	1.76426	1.06812	2.9141	0.0266
MSANTD4	1.58472	1.01519	2.47375	0.0427325
KBTBD2	2.04031	1.25957	3.30498	0.00375902
ECD	2.16708	1.22668	3.82844	0.00773035
GNA11	1.57381	1.03636	2.38997	0.0333777
KDM5A	2.11314	1.25606	3.55507	0.00481866
RNF2	2.05997	1.1553	3.67305	0.0143173
PPP1R8	2.45746	1.41179	4.27762	0.00147559
HNRNPA2B1	5.60025	2.68833	11.6663	4.20419e-06
PCBP2	1.96544	1.19459	3.23373	0.00781776
USP4	2.08141	1.21304	3.57141	0.00778953
MTOR	2.01746	1.32948	3.06147	0.000972655
BMS1	2.93287	1.74426	4.93147	4.94396e-05
GBF1	1.66901	1.11094	2.50741	0.0136411
DDX10	2.22423	1.3583	3.6422	0.00148814
TMCO1	2.11403	1.30569	3.42281	0.00232778
EEF2	1.74093	1.19198	2.5427	0.0041228
DNPEP	2.8153	1.5292	5.18303	0.000887446
DDX21	2.19572	1.53348	3.14397	1.75269e-05
SRP68	1.95166	1.18729	3.20814	0.00836533
PPIL4	2.11028	1.27118	3.50327	0.0038799
ANXA7	1.70484	1.07577	2.70176	0.0231557
PPHLN1	2.32623	1.24255	4.35504	0.00832182
ESYT1	1.44097	1.01782	2.04006	0.039444
EXOC5	1.81085	1.14152	2.87263	0.0116633
B4GALT3	1.7032	1.23735	2.34445	0.00108975
SPTBN1	1.75528	1.1947	2.57891	0.00415422
GOLGB1	1.87758	1.08138	3.25999	0.0252283
CSE1L	2.53574	1.5512	4.14514	0.000206552
PRRC2A	2.29035	1.42088	3.69187	0.000668858
ZNF672	2.63658	1.55861	4.4601	0.000300828
RPS17	1.93315	1.27456	2.93205	0.00192567
DDOST	1.89186	1.1514	3.1085	0.0118567
TCF12	1.63611	1.04618	2.5587	0.03094
ELL	1.92669	1.14313	3.24735	0.0138091
C2orf49	3.41224	1.80189	6.46177	0.000164971
HYOU1	1.49803	1.06153	2.11402	0.021462
SEC23IP	1.65691	1.13716	2.4142	0.00855742
SEC23A	1.72876	1.16386	2.56785	0.00669533
GPN1	2.10022	1.26556	3.48535	0.00408851
RRM1	2.32688	1.53753	3.52147	6.47527e-05
TCEA1	1.73327	1.0813	2.77834	0.0223326
PIGS	1.63191	1.1157	2.38695	0.0115938
TPR	2.49444	1.579	3.94062	8.93364e-05
PPIE	2.4703	1.35356	4.5084	0.00321643
SF3B1	3.39344	1.91337	6.01842	2.92129e-05
TTC9C	2.35213	1.33451	4.14573	0.00309764
RBM15	3.82962	1.99124	7.36527	5.72034e-05
MED17	2.15199	1.0837	4.27337	0.0285518
NUMB	2.21782	1.39924	3.5153	0.000700426
TRMT12	1.92806	1.15993	3.20487	0.0113358
TOMM20	2.24841	1.44776	3.49185	0.000309284
ARID1B	1.95549	1.17354	3.25847	0.010047
UBE2Q2	1.52093	1.06815	2.16564	0.0200385
EIF2B5	2.20734	1.22927	3.96359	0.00802224
GNL3	1.79128	1.11118	2.88764	0.0167264
TMX2	1.75805	1.19086	2.59538	0.00452757
BIRC2	2.28873	1.47772	3.54485	0.000207774
DDB1	1.92461	1.26763	2.92209	0.00211887
SPTAN1	2.35021	1.53698	3.59371	8.02511e-05
GNL1	2.2342	1.37023	3.64292	0.00126991
COA7	1.72078	1.01478	2.91796	0.0439657
BLZF1	2.67487	1.47621	4.84681	0.00117791
HMGB1	2.03185	1.20433	3.42798	0.00789106
UBQLN4	2.18328	1.47645	3.2285	9.14592e-05
NOB1	2.39025	1.4771	3.86793	0.000387599
FBXW2	2.01007	1.27283	3.17435	0.00274681
NXF1	2.41931	1.38638	4.22183	0.00187095
C1orf43	1.69012	1.22767	2.32678	0.00129307
MAZ	1.9653	1.32833	2.9077	0.000723324
CDK17	2.19443	1.23811	3.8894	0.00711556
KLHDC2	1.5912	1.06824	2.37018	0.022332
STX6	2.64942	1.60666	4.36895	0.000134562
TMOD3	1.74325	1.16404	2.61066	0.00699356
MFN2	1.61754	1.04255	2.50965	0.0318814
NGLY1	2.0788	1.13733	3.79963	0.0174001
C5orf15	1.72471	1.03919	2.86244	0.0349721
ABHD17B	1.59619	1.04768	2.43188	0.0294967
FUBP3	1.91008	1.22588	2.97613	0.00423573
PPP6R3	2.46814	1.44439	4.21751	0.000949739
KXD1	2.85111	1.51877	5.35224	0.00111227
SSB	2.45399	1.41356	4.26019	0.00142376
CELF1	3.07747	1.68469	5.6217	0.000255546
CTDSP2	1.6229	1.1127	2.36705	0.0119192
OLA1	1.8572	1.15517	2.98587	0.0106066
JRKL	1.71023	1.0363	2.82245	0.0357772
KLF3	1.74954	1.11618	2.7423	0.0147166
SEC61A1	1.7763	1.0739	2.9381	0.0252428
VKORC1L1	2.06586	1.32358	3.22443	0.00140263
RRP8	2.17039	1.18936	3.9606	0.0115684
LUC7L2	1.97348	1.04931	3.71158	0.0349163
PTK2	1.83666	1.12896	2.988	0.0143466
REXO2	1.84639	1.12775	3.02297	0.0147717
RIC8B	2.1415	1.19963	3.82286	0.0100072
SETD2	2.05153	1.22606	3.43276	0.00622048
PATL1	2.89971	1.81092	4.64311	9.32512e-06
RANBP2	2.05871	1.24231	3.41164	0.00508088
AATF	2.14702	1.27087	3.62717	0.00429139
COX7A2L	1.58807	1.01711	2.47952	0.04189
ARHGEF11	1.72317	1.04577	2.83936	0.0327133
SAP130	2.62966	1.62447	4.25684	8.34652e-05
EMC8	2.83291	1.48105	5.41873	0.00165029
UBTF	1.84654	1.01558	3.3574	0.0443624
R3HCC1L	2.77258	1.637	4.69591	0.00014867
RPL22	2.04021	1.34048	3.1052	0.000876911
PRKD2	2.39744	1.31539	4.3696	0.00430321
GOLGA3	2.03134	1.18186	3.4914	0.0103287
GRWD1	2.22472	1.24231	3.984	0.00714893
UBFD1	1.68091	1.04361	2.7074	0.0327226
CCNY	2.15154	1.34385	3.44467	0.00141928
SHKBP1	2.01251	1.18916	3.40596	0.00917864
MTIF2	2.04215	1.14312	3.64822	0.0158742
MAX	2.01038	1.11159	3.6359	0.0208941
CCDC97	2.25967	1.2991	3.93048	0.00389565
ZNF212	1.773	1.07512	2.92388	0.0248485
WDR12	2.10909	1.24285	3.57909	0.00568003
MNT	2.04629	1.14839	3.64622	0.015123
ADNP2	2.40555	1.462	3.95804	0.000550634
EIF2B3	1.88687	1.07971	3.29743	0.0257978
UBE4B	1.98313	1.26651	3.10522	0.00276552
DDX27	2.62598	1.36683	5.04507	0.00375585
ARID4B	2.79619	1.59483	4.90254	0.000331613
CSNK2A2	1.94679	1.04584	3.62386	0.0356102
EIF4G3	2.60477	1.41269	4.80276	0.00216432
SLC30A7	2.25414	1.29279	3.93039	0.00416666
CCT2	1.54057	1.10188	2.15391	0.0114921
ESYT2	2.18802	1.40795	3.40029	0.000499531
PRPF4B	2.19819	1.34249	3.59931	0.00174441
TIMM17A	1.87366	1.31982	2.65991	0.000444559
EIF4ENIF1	1.74652	1.0824	2.81813	0.0223531
ANKRD11	1.7842	1.06717	2.98299	0.0272524
TM9SF3	1.95646	1.24982	3.06264	0.00333269
SLC30A1	1.63148	1.16477	2.28519	0.00441169
CPSF2	1.57286	1.03307	2.39468	0.0347137
RPAP3	1.85203	1.09348	3.13681	0.021885
RNF41	1.83191	1.13571	2.95488	0.0130777
RRP15	2.56601	1.40663	4.68096	0.00212356
EIF1AD	2.05205	1.22677	3.43251	0.00616954
DPAGT1	1.70013	1.01425	2.84982	0.0440461
ELP4	2.15954	1.22306	3.81307	0.00795183
ELAVL1	2.43735	1.35278	4.39145	0.00301827
PHF3	1.59023	1.02426	2.46893	0.0387565
GTF2H3	1.97204	1.22239	3.1814	0.00538716
THADA	4.16082	2.05289	8.4332	7.64059e-05
NOC3L	2.85232	1.654	4.91882	0.000163367
NSD1	2.58355	1.50997	4.42043	0.00053255
RPS15A	1.9747	1.22239	3.19001	0.00542581
LRR1	2.29427	1.46011	3.60498	0.00031622
HNRNPL	3.51656	1.88109	6.57395	8.16848e-05
NUCKS1	2.355	1.41551	3.91803	0.000974097
YBX1	2.33706	1.59732	3.41936	1.2314e-05
DENND1A	2.21138	1.24467	3.92893	0.0068031
WDR47	1.78363	1.06873	2.97675	0.0268058
UBA3	2.32281	1.28063	4.21311	0.00553415
VPS51	1.70056	1.0738	2.69316	0.0236043
FKBP15	2.56678	1.40863	4.67715	0.00207638
PUF60	1.94494	1.21496	3.1135	0.00558765
SMARCD1	2.63981	1.66446	4.18669	3.70458e-05
GUK1	3.21913	1.92343	5.38766	8.61257e-06
ANKRD40	1.9957	1.16184	3.42802	0.0122997
AP3D1	1.80309	1.14845	2.8309	0.0104265
ADAM10	1.97808	1.29211	3.02824	0.0016927
HMGN2	2.62017	1.6858	4.0724	1.86029e-05
COG1	1.80527	1.07523	3.03096	0.0254609
TMEM43	2.9567	1.60258	5.455	0.000522015
PIKFYVE	2.45195	1.42367	4.22292	0.00122299
RPS6KA4	2.34002	1.38314	3.95891	0.00152962
OS9	1.6135	1.09706	2.37305	0.0150743
SLMAP	1.79873	1.08584	2.97966	0.0226221
WDR4	2.50555	1.51539	4.14269	0.000343347
PRPSAP2	1.68889	1.01251	2.81711	0.0446876
MAPK1IP1L	2.50588	1.46434	4.28823	0.000803967
PSMB5	1.69365	1.15861	2.47575	0.00652826
MAT2A	1.53771	1.10778	2.13449	0.0101186
EXOC7	1.7595	1.03196	2.99997	0.0379366
CDYL	2.24452	1.43764	3.50426	0.000375073
TRIM33	2.15633	1.14292	4.06829	0.0176726
FN3KRP	2.34503	1.49291	3.68353	0.000216246
GMPS	2.17015	1.36392	3.45294	0.00107645
DHX15	1.97337	1.1855	3.28485	0.00893666
E2F6	2.4645	1.47302	4.12333	0.000592698
CYTH3	2.16558	1.37168	3.41897	0.000911857
ZBTB14	2.13793	1.17377	3.89407	0.0130039
PRRC2C	2.59919	1.62429	4.15923	6.82695e-05
WRNIP1	3.26364	1.84919	5.76	4.48639e-05
NAT10	2.52673	1.45706	4.38165	0.000966309
DDX1	1.86186	1.27885	2.71066	0.00118123
ZBTB44	1.67798	1.04732	2.6884	0.0313819
PSMC6	2.02777	1.28362	3.20334	0.00244387
RNF214	2.02641	1.16915	3.51226	0.0118406
ARHGAP1	2.12917	1.34293	3.37573	0.00130949
NSUN4	2.15395	1.31832	3.51925	0.00218951
RALB	1.66463	1.09574	2.52886	0.0169168
NOL9	2.36697	1.46029	3.83658	0.000471369
MOB1A	2.35882	1.36442	4.07793	0.00212286
PBDC1	1.95319	1.15041	3.31619	0.0131844
ITGB1	1.63901	1.19796	2.24245	0.00200665
SRSF7	4.31574	2.43039	7.66363	6.00251e-07
FBXO7	1.74894	1.12029	2.73033	0.0139017
SNRNP40	1.68373	1.12751	2.51433	0.0108795
ERI3	2.21197	1.32076	3.70455	0.00254982
INTS4	3.31189	1.91143	5.73841	1.95439e-05
BAZ2A	1.71135	1.05914	2.76518	0.0281893
PANK4	2.50898	1.3664	4.60698	0.003009
NAP1L4	2.54446	1.52519	4.2449	0.000348246
XRCC6	1.73072	1.17979	2.53893	0.00502227
CLNS1A	2.62812	1.50912	4.57685	0.000640303
SRF	1.96461	1.25947	3.06453	0.00291146
CNBP	1.91117	1.09533	3.33466	0.0225736
TFG	1.77647	1.01538	3.10804	0.044067
RAF1	3.21616	1.74252	5.93605	0.000186999
SDE2	2.27217	1.46504	3.52397	0.000246872
RECQL	1.45183	1.00629	2.09465	0.0462072
ZNF598	1.6899	1.04846	2.72378	0.0312204
RPL23A	1.97598	1.31689	2.96494	0.00100352
GMCL1	2.44713	1.39949	4.27901	0.0016962
MCMBP	2.80644	1.804	4.36591	4.7223e-06
CAP1	1.88786	1.21032	2.94468	0.00508572
CDC27	2.46561	1.3849	4.38965	0.00216625
NDEL1	1.95892	1.26302	3.03823	0.00267535
HEATR1	2.03873	1.29096	3.21962	0.00224749
VPS54	2.06681	1.22754	3.47986	0.00630971
ZDHHC20	2.02095	1.3791	2.96153	0.00030788
RPA1	1.73982	1.07423	2.81781	0.0243847
PTPN12	2.02356	1.29289	3.16716	0.0020434
SDF4	2.15643	1.31273	3.54238	0.00240957
SNAPIN	1.7636	1.06614	2.91736	0.0271508
MAPK14	2.00237	1.34727	2.97601	0.000594031
RELA	2.25857	1.35999	3.75087	0.00164385
URB2	1.96057	1.16419	3.30173	0.0113525
SMARCB1	1.79631	1.11599	2.89136	0.0158714
UBR5	1.74888	1.05346	2.90335	0.0306685
MMS19	2.61008	1.68455	4.04411	1.75336e-05
PPP6R1	1.5313	1.01479	2.31072	0.0423673
GPR107	1.73608	1.17469	2.56575	0.00564321
SEC61G	1.68493	1.1186	2.53798	0.0125535
NSL1	2.84912	1.52708	5.3157	0.00100029
SUPT16H	2.10824	1.38211	3.21586	0.000535927
SBNO1	1.78675	1.08881	2.93208	0.0216392
SZRD1	2.18966	1.36614	3.50961	0.00112927
C1orf174	2.89094	1.70363	4.90569	8.33503e-05
EEF1D	2.20222	1.32818	3.65145	0.00221325
ARID4A	1.78484	1.0847	2.9369	0.0226126
HERC2	1.79742	1.11933	2.88629	0.0152463
PRPF4	2.91135	1.81879	4.66023	8.50541e-06
RAD23B	2.24349	1.41608	3.55434	0.000577785
HLCS	1.51347	1.01086	2.26597	0.0441748
FOXK1	1.81399	1.24151	2.65046	0.0020835
CAPZB	2.26656	1.33968	3.8347	0.00228863
NCBP1	2.4396	1.59373	3.73442	4.03384e-05
UHMK1	1.74432	1.11396	2.73137	0.0150297
PPFIA1	1.99006	1.08331	3.65577	0.0265634
JMJD6	1.60413	1.08146	2.3794	0.0188108
ATG101	1.55085	1.01003	2.38126	0.0449025
FIP1L1	2.35759	1.35174	4.11188	0.00251147
FBXO34	1.88881	1.15177	3.09749	0.0117407
CEP104	2.25611	1.31076	3.88326	0.00331757
RCN2	1.68317	1.09386	2.58998	0.0178865
SERBP1	2.06544	1.32325	3.2239	0.0014084
INTS7	3.2118	1.84376	5.59492	3.7815e-05
BAG6	1.77058	1.03385	3.0323	0.0374114
SCAMP3	1.7505	1.2573	2.43719	0.000913234
NOL10	2.53237	1.52752	4.19825	0.000315171
EIF3M	2.73752	1.6536	4.53195	9.02234e-05
RNF168	1.79315	1.10341	2.91405	0.0184145
FAM76A	2.62773	1.43253	4.82012	0.00180128
STT3A	2.22721	1.40279	3.53613	0.000686359
PAK1IP1	1.70873	1.03849	2.81153	0.0349779
C6orf62	1.89401	1.11759	3.20981	0.0176428
RAVER1	1.66281	1.1129	2.48444	0.0130612
ZFAND1	2.28116	1.33842	3.88791	0.00243367
GDAP2	2.22727	1.2447	3.98547	0.00699083
PSMF1	1.86136	1.04457	3.31682	0.0350386
EIF2AK3	1.90912	1.1636	3.13229	0.0104741
RAP2A	1.6818	1.06479	2.65635	0.0258043
CFL1	2.27354	1.4015	3.68816	0.000876451
SET	3.2276	1.95164	5.33779	4.99267e-06
DNTTIP2	2.02455	1.19255	3.43701	0.00899928
PEX10	1.63055	1.10356	2.4092	0.0141005
NELFB	2.7647	1.77746	4.30027	6.4221e-06
UBE2E1	1.72292	1.04333	2.84519	0.0335294
YAP1	2.15613	1.4344	3.24099	0.000220069
PPP1R21	1.97259	1.12508	3.45852	0.017724
ZNF830	2.05243	1.16257	3.6234	0.0131609
RNF187	1.69589	1.10001	2.61456	0.0167771
FAM118B	2.12173	1.29217	3.48386	0.00294896
SNX27	1.84461	1.22582	2.77576	0.00331943
NUP54	2.15486	1.27399	3.64477	0.00419626
HADHA	1.57004	1.05877	2.32819	0.0248282
ACTR2	2.10712	1.38686	3.20145	0.000478658
EIF2B1	1.81687	1.03261	3.19678	0.0383344
ZC3H10	2.34495	1.26183	4.35776	0.00702788
NOP58	4.08187	2.29319	7.26572	1.74389e-06
ACP1	2.44876	1.59831	3.75172	3.88318e-05
PPP2R5C	2.1411	1.45353	3.15391	0.000116927
UBAP2L	2.11661	1.43714	3.11732	0.000147135
RBM27	1.99364	1.10746	3.58894	0.0214335
NMD3	2.42963	1.36139	4.33608	0.00266581
ATIC	2.21627	1.39201	3.52862	0.000797083
LSM8	1.79773	1.03377	3.12626	0.0377459
SDCCAG8	2.44389	1.27996	4.66624	0.00676975
STK19	1.95059	1.19505	3.1838	0.00752255
CNOT3	2.71959	1.6424	4.5033	0.000101001
MYBBP1A	1.95985	1.12678	3.40885	0.0171894
CEP350	2.47256	1.42158	4.30055	0.0013477
DCAF5	1.77358	1.06358	2.95755	0.0280773
PNMA1	1.61348	1.15999	2.24427	0.00449073
PPIL2	1.82956	1.04298	3.20935	0.0351407
UBA2	3.42813	1.97089	5.96283	1.28659e-05
DEK	1.92274	1.36259	2.71316	0.000198544
EPN1	2.21084	1.23788	3.94853	0.00733727
ACOT9	2.8401	1.60192	5.0353	0.000353233
OXSR1	1.79989	1.05895	3.05927	0.0298863
KDM2A	2.1696	1.28277	3.66951	0.00386813
SPTLC1	1.57034	1.08771	2.26713	0.0160099
APH1A	1.97374	1.28008	3.04329	0.0020865
SMC3	2.54162	1.62717	3.96999	4.13902e-05
DNAJC16	3.5902	2.01231	6.40535	1.50885e-05
ELK4	3.51096	1.87939	6.55893	8.18977e-05
MRPL51	2.04618	1.06696	3.92409	0.0311574
PPP1R12A	1.70349	1.02395	2.83401	0.0402582
KLF11	1.64855	1.20289	2.25933	0.00187907
BTN2A1	1.53813	1.01837	2.32316	0.0407068
NOLC1	2.52443	1.67442	3.80593	9.83315e-06
SRBD1	1.9214	1.04059	3.54777	0.0368774
RABGGTB	2.01931	1.13298	3.59901	0.0171539
METTL6	2.60943	1.32597	5.13519	0.00548964
AIDA	2.9375	1.89343	4.55728	1.5165e-06
TOP3A	2.49458	1.27505	4.88055	0.0075948
EIF2AK2	2.53298	1.48092	4.33243	0.000689198
SRSF10	2.56322	1.41021	4.65894	0.00201858
OPA3	1.7382	1.03417	2.92153	0.036908
CGGBP1	2.65174	1.36471	5.15253	0.00400945
ASL	1.52957	1.01262	2.31044	0.0434311
RRP1B	2.73824	1.6127	4.64933	0.00019204
ZBTB11	2.14918	1.2321	3.74887	0.00703413
TTC5	1.97028	1.12954	3.43682	0.0168912
TSR1	2.57595	1.43146	4.63552	0.0015965
U2AF2	2.01335	1.12019	3.61867	0.0193161
MAP2K7	2.97131	1.56533	5.64013	0.000867552
FCHSD2	2.06422	1.27085	3.35288	0.00340656
PLEKHM2	2.00396	1.23302	3.25695	0.00502731
CCDC90B	2.13862	1.24748	3.66634	0.0057099
FNDC3B	1.66734	1.1165	2.48995	0.0124707
GNB1	2.0516	1.32477	3.1772	0.00128082
PPP1R2	2.00768	1.25153	3.22069	0.00384698
METTL9	1.45818	1.0059	2.11381	0.0464801
NOL11	1.7895	1.13835	2.81311	0.0116887
TLK2	2.24453	1.38242	3.64427	0.00107713
IPO13	1.83023	1.15112	2.90998	0.0106247
IFNAR1	1.64425	1.06681	2.53424	0.0242614
DNAJC8	2.41705	1.44804	4.03451	0.000734934
RPS27A	2.01005	1.38357	2.9202	0.0002486
TRAPPC6B	1.8986	1.24501	2.8953	0.00290288
ACTR8	2.15705	1.23212	3.7763	0.00713415
METTL5	2.05129	1.16273	3.61889	0.0131205
KPNB1	3.12481	1.92973	5.06	3.60177e-06
CWC22	2.16601	1.25169	3.74823	0.00573972
PITHD1	1.93763	1.17794	3.18728	0.00919068
CMPK1	1.60473	1.08039	2.38353	0.0191275
UMPS	1.71231	1.10091	2.66324	0.017007
KIF2A	1.54458	1.05043	2.27121	0.0271012
SRRM1	3.04521	1.71862	5.39578	0.000135991
HNRNPH1	2.8983	1.69893	4.94438	9.4317e-05
DCUN1D5	2.42443	1.62098	3.62612	1.62003e-05
SP1	2.54609	1.40929	4.59987	0.00195578
C18orf25	2.14864	1.23826	3.72834	0.00652855
WRAP73	2.8923	1.59267	5.25245	0.000485149
SMARCA4	2.64987	1.52637	4.60036	0.000535118
MTHFD1	1.98643	1.29355	3.05046	0.00171264
NCOR1	1.73604	1.0041	3.00155	0.0483141
DNAJC24	2.10712	1.04759	4.23824	0.0365857
IFRD2	1.71796	1.01787	2.89957	0.0427354
SPPL3	2.28463	1.33871	3.89894	0.00244867
CAMK2G	2.16449	1.32696	3.53062	0.00198041
DCAF6	1.68983	1.12825	2.53094	0.010915
HNRNPDL	3.06972	1.67128	5.63829	0.000299653
MOGS	2.23734	1.39199	3.59605	0.000881172
NLE1	2.1137	1.21614	3.67368	0.00795875
REEP3	1.79294	1.20192	2.67459	0.00421922
CUL4A	1.57588	1.03201	2.40639	0.0352189
ANKRD13C	2.94209	1.60808	5.38277	0.000463101
DIP2B	1.90479	1.21322	2.99057	0.00511449
ANAPC7	2.9619	1.48777	5.89665	0.00199615
DUSP11	2.11033	1.23662	3.60133	0.00616617
NUS1	1.69088	1.09708	2.60608	0.0173249
UIMC1	1.72035	1.01183	2.92499	0.0451336
DPH2	1.87599	1.26547	2.78104	0.00173548
EXOSC10	2.53835	1.57605	4.08819	0.000127711
RFX7	1.71686	1.06552	2.76638	0.0263716
YY1AP1	2.96204	1.88922	4.64407	2.21735e-06
NUFIP2	1.86296	1.10215	3.14894	0.0201711
FARSB	2.39227	1.51961	3.76605	0.000164996
MRPL9	2.73918	1.7219	4.35745	2.0969e-05
RNPS1	2.00833	1.15042	3.50601	0.0141711
INIP	2.04541	1.22994	3.40157	0.0058252
RHBDD1	2.28268	1.38934	3.75042	0.00112201
RPL30	1.89434	1.17832	3.04546	0.00835597
LRIG2	3.17574	1.52097	6.63085	0.00209516
SDHC	1.42206	1.00275	2.01672	0.0482284
PPP1CB	1.79833	1.09332	2.95795	0.0208129
MED22	1.86814	1.21729	2.86697	0.00423993
GMFB	2.04033	1.39371	2.98695	0.00024535
OAZ1	2.032	1.19894	3.44388	0.00843814
MAPKAPK2	1.73898	1.01906	2.9675	0.0424383
SETX	2.30106	1.42835	3.707	0.000614031
LUZP1	1.66723	1.02439	2.71347	0.039693
PICALM	1.86917	1.13842	3.06901	0.0134218
CREBZF	2.53103	1.58867	4.03238	9.30595e-05
HNRNPA1	2.49235	1.48769	4.17547	0.000522866
RBM8A	2.46968	1.62298	3.7581	2.43461e-05
MED8	2.21374	1.38458	3.53945	0.000903445
DDX59	2.31996	1.30483	4.12485	0.00415502
CTDP1	1.98456	1.11558	3.53045	0.0196949
GLG1	1.59175	1.0129	2.5014	0.0438459
TPP2	1.98042	1.20277	3.26086	0.00724008
PPP2R5D	1.80692	1.11975	2.91579	0.0153835
DUT	2.33863	1.37638	3.97363	0.0016833
ZC3H4	2.42241	1.28737	4.5582	0.00608573
SCAF8	1.9011	1.13939	3.17201	0.0139106
JOSD1	1.72272	1.21209	2.44848	0.00242684
FYTTD1	2.09019	1.22198	3.57526	0.00710311
GTPBP1	2.07696	1.32438	3.25721	0.00145396
PSPC1	1.79951	1.15995	2.79173	0.00873711
TRAPPC8	1.68261	1.03911	2.72463	0.0343487
NEK4	1.88272	1.09229	3.24514	0.0227421
RBFOX2	2.12271	1.33765	3.36851	0.0013996
KNOP1	2.40389	1.19748	4.82569	0.0136312
ARF1	2.53717	1.39636	4.61	0.00224509
SPAG9	2.24624	1.39449	3.61823	0.000877653
DFFA	2.1801	1.3235	3.59112	0.00220864
RC3H2	2.7428	1.56476	4.80774	0.000425875
UCKL1	2.93865	1.60593	5.37736	0.000471402
SFPQ	5.58638	2.95085	10.5758	1.27109e-07
EXT2	1.82894	1.07968	3.09816	0.0247647
CHUK	1.98198	1.28747	3.05113	0.00188419
USP1	2.20243	1.50834	3.21591	4.35083e-05
AHCY	1.70576	1.10429	2.63484	0.0160781
ATF2	2.8434	1.64073	4.92765	0.000195409
TOR3A	1.96864	1.23598	3.1356	0.00434403
EGLN1	1.72013	1.19771	2.47041	0.00331624
ZNF142	3.20987	1.7165	6.00249	0.000260486
TMEM18	2.56611	1.5003	4.38907	0.000578845
CFLAR	1.97009	1.1111	3.49314	0.0203137
KHNYN	1.8814	1.23732	2.86074	0.00311724
CWF19L1	3.62975	1.96732	6.69694	3.70218e-05
ABCE1	2.34622	1.34808	4.0834	0.00255795
UBE2O	2.05056	1.18482	3.54889	0.0102894
ACTR1B	1.96667	1.22337	3.16157	0.00523286
CRK	1.91122	1.16038	3.14791	0.0109522
HGS	2.40053	1.34841	4.27358	0.00292245
CPSF7	2.59071	1.60094	4.19238	0.000106113
PRKRA	3.15967	1.77271	5.63179	9.56207e-05
NOC2L	2.09379	1.44711	3.02945	8.82533e-05
PGS1	2.61757	1.41846	4.83035	0.00208206
WAC	2.20682	1.40288	3.47147	0.000615751
TOR1AIP2	1.57508	1.03699	2.39239	0.0331488
PHTF2	2.44496	1.35059	4.42608	0.00315238
SRSF4	3.44953	1.80941	6.57632	0.000169057
CCT8	2.16737	1.2793	3.67192	0.0040318
KIAA2013	2.28798	1.44542	3.6217	0.000412248
RPA2	1.52731	1.00846	2.31309	0.0455269
SAFB	3.59877	1.72376	7.51329	0.000650026
SRSF5	1.81655	1.09424	3.01566	0.020988
CTDSPL2	2.75495	1.63785	4.63397	0.00013369
TMEM185B	1.68905	1.07845	2.64536	0.0220259
PDIA4	1.62256	1.14558	2.29813	0.00642609
RIOK3	2.31854	1.48759	3.61365	0.000203979
JTB	1.79804	1.20581	2.68114	0.00400138
SRRT	3.90418	1.97118	7.73274	9.37569e-05
CLPTM1L	1.95035	1.23726	3.07443	0.00401688
STARD7-AS1	2.53489	1.33686	4.80654	0.00438158
HDAC2	2.58462	1.6004	4.17411	0.000103243
ZNF526	2.21633	1.20513	4.07604	0.0104616
MYNN	2.84896	1.42509	5.69548	0.00305426
RALBP1	1.62138	1.19026	2.20867	0.00218173
ZRANB2	2.53856	1.33259	4.83592	0.00460897
LSM3	1.77697	1.04889	3.01046	0.0325647
FBXO28	2.09872	1.20861	3.64437	0.00846593
MBD2	3.76193	1.98127	7.14294	5.12231e-05
MBD5	1.91386	1.03585	3.5361	0.0382268
LASP1	1.6268	1.0576	2.50233	0.0267684
YIPF4	2.54201	1.43217	4.51189	0.00143777
PKN2	1.76041	1.09094	2.8407	0.0205323
CLK3	2.53868	1.40827	4.57644	0.00194387
GPBP1L1	2.49752	1.48388	4.20357	0.00056962
DNAAF2	1.74931	1.11081	2.75484	0.0158003
VTI1A	2.71932	1.415	5.22594	0.00268694
WDSUB1	2.03519	1.19456	3.4674	0.00895108
TNRC18	2.17996	1.36837	3.47293	0.00103847
ARHGEF7	2.38758	1.38667	4.11095	0.00169456
GFPT1	1.52548	1.00905	2.30623	0.0452117
PPP6C	2.31956	1.42282	3.78148	0.000740475
TRMT5	2.32939	1.36601	3.97221	0.00190062
SON	1.57004	1.03069	2.39164	0.035666
MFN1	1.90437	1.13586	3.19286	0.0145614
NEMF	1.62893	1.02395	2.59137	0.0394117
ZC3H15	2.02139	1.23892	3.29804	0.00483668
POLR3C	2.10716	1.47137	3.01767	4.75117e-05
TAF13	1.53509	1.02159	2.30669	0.0391323
POGK	2.57772	1.57928	4.20738	0.00015184
FAM20B	1.82635	1.17897	2.82921	0.00699169
PLAGL2	1.88209	1.14522	3.09306	0.0125975
SPAST	2.52243	1.34912	4.71614	0.00375699
ELP6	1.78143	1.0501	3.02209	0.0322536
PPP6R2	1.61355	1.0877	2.39361	0.0174175
UPF2	2.46838	1.53874	3.95967	0.000178762
PRPF38B	2.50037	1.32013	4.73575	0.00491987
IWS1	2.18233	1.34848	3.5318	0.00148712
NUP43	2.1419	1.15166	3.98361	0.0161291
DDX56	2.19043	1.16098	4.13269	0.0154866
DCTN1	1.69949	1.04802	2.7559	0.0315442
AZI2	1.62334	1.0233	2.57522	0.0396082
ISG20L2	2.54515	1.65849	3.90585	1.91011e-05
CTNNB1	1.62363	1.23747	2.1303	0.000469486
XPO5	1.82859	1.27729	2.61786	0.000977856
ADIPOR1	2.49756	1.49359	4.17639	0.000484193
ACTL6A	2.21363	1.37932	3.55259	0.000993345
SRPRB	1.66876	1.05607	2.6369	0.0282595
BCAP29	2.36467	1.44809	3.8614	0.000582276
TFAM	2.05866	1.16968	3.62327	0.0123026
ASAP1	1.55403	1.0999	2.19567	0.012423
DCPS	2.62008	1.52272	4.50825	0.000504091
COG4	2.06805	1.18125	3.6206	0.0109933
SRPK1	2.48062	1.53771	4.00169	0.000196437
SH3BP5L	1.93744	1.2048	3.1156	0.0063595
GTF3C2	2.46016	1.44546	4.18717	0.000907283
TMEM50A	2.71872	1.45156	5.09208	0.00178513
THAP11	1.656	1.02808	2.66742	0.0380952
WDYHV1	1.6278	1.13943	2.32548	0.00742476
RAD54L2	2.93531	1.58518	5.43536	0.000613599
HNRNPF	2.23664	1.43658	3.48228	0.000365535
AP2B1	1.81644	1.12819	2.92455	0.0140364
STIP1	1.93234	1.27948	2.91833	0.0017387
UBE2G2	1.80229	1.18027	2.75213	0.00638432
NSUN5	1.85812	1.03379	3.33976	0.0383529
EIF3D	1.76237	1.1951	2.5989	0.00424568
RNF26	1.86054	1.21944	2.83868	0.00397225
CRKL	1.7968	1.17015	2.75904	0.00740511
FAM222B	2.17048	1.23514	3.81411	0.00705628
HNRNPA3	2.91966	1.77914	4.79132	2.23918e-05
MBD1	1.92422	1.2233	3.02676	0.00462512
SLC35F5	1.65979	1.12611	2.44638	0.0104654
RSRC2	2.86692	1.49518	5.49717	0.00151904
BLOC1S2	1.65489	1.01544	2.69701	0.043232
TMEM69	2.01043	1.1378	3.55233	0.0161972
ARIH2	2.75958	1.53105	4.9739	0.000732631
GIPC1	1.98826	1.20817	3.27203	0.00685129
CNNM3	1.54093	1.01814	2.33217	0.0408556
MTCH2	1.66668	1.04684	2.65353	0.0313283
AGPAT1	1.73581	1.122	2.68543	0.0132495
ABI1	2.2186	1.31824	3.73389	0.00269781
CNOT2	1.67526	1.01014	2.77832	0.0456018
ITPKC	2.02225	1.12276	3.64236	0.018994
GNG12	1.83105	1.26589	2.64853	0.00131847
CMTM6	2.56078	1.52915	4.28839	0.000350974
ZNF184	2.10937	1.27574	3.48773	0.00362446
TTLL11	1.98409	1.21011	3.25311	0.00660925
HSPA13	1.63936	1.15225	2.3324	0.00600082
DMWD	2.24923	1.28889	3.9251	0.00432693
CD46	1.33369	1.00556	1.76889	0.0456653
SETDB1	2.50868	1.60684	3.91669	5.19789e-05
HIF1AN	2.42156	1.48063	3.96044	0.000425702
SMNDC1	5.16824	2.79713	9.54931	1.57389e-07
POLRMT	2.39383	1.42522	4.02075	0.000969811
ACLY	1.48044	1.13113	1.93763	0.00427235
GOSR1	2.176	1.24211	3.81201	0.00656994
RBM4	1.78447	1.09204	2.91595	0.0208114
CIR1	2.05991	1.07267	3.95577	0.0299547
KIF5B	1.94548	1.34457	2.81497	0.000414474
PTPN23	1.65841	1.07159	2.56659	0.023192
POLR1A	2.6442	1.68332	4.15355	2.44147e-05
NFYC	3.11815	1.81701	5.35099	3.66976e-05
BRPF1	2.5874	1.44163	4.64378	0.00144398
TJP1	2.22145	1.33109	3.70737	0.00225484
PLEKHA8	2.66063	1.45542	4.86388	0.00147658
RPL27	2.06549	1.33867	3.18695	0.00104509
RAD23A	2.48948	1.40229	4.41958	0.00184246
BCL10	1.73329	1.13271	2.65231	0.0112747
RCOR3	3.04314	1.72333	5.37373	0.000125103
WDR45B	2.23361	1.44807	3.44528	0.000278724
GTF2A2	1.95029	1.17243	3.24422	0.0100924
RANBP9	1.9344	1.28823	2.90468	0.0014676
UGP2	1.47342	1.02608	2.11579	0.0357812
MPZL1	2.41293	1.61604	3.60277	1.65669e-05
ST7L	2.65779	1.45887	4.842	0.00140328
TMEM184B	2.122	1.41651	3.17885	0.000263748
TMEM14C	1.65174	1.00151	2.72414	0.0493152
TJAP1	1.89911	1.19882	3.00849	0.00628538
STYX	1.68383	1.00761	2.81386	0.0467107
TPGS2	2.27615	1.39964	3.70155	0.000915999
ARL8A	2.31609	1.41172	3.79981	0.000884024
STK11IP	2.40884	1.4739	3.93684	0.000452051
ZNF316	2.35806	1.27197	4.37154	0.00645364
TBC1D22B	1.732	1.02516	2.92619	0.0400879
VEZF1	1.82546	1.12267	2.96821	0.0152464
LYSMD1	1.52058	1.03798	2.22755	0.0314516
RPS10	1.87295	1.24464	2.81844	0.00261628
SNAP29	1.77216	1.11065	2.82766	0.0163869
PTPN4	2.91898	1.45043	5.87444	0.00268145
ATXN2	2.29572	1.19515	4.40977	0.0125876
CDC26	1.9438	1.27764	2.9573	0.00190688
FOXK2	2.54923	1.62539	3.99818	4.5935e-05
SCRIB	2.59053	1.59211	4.21505	0.000126893
PPFIBP1	2.34593	1.41381	3.89258	0.000965945
POLE4	1.50166	1.05196	2.14361	0.0251611
XPO1	3.97232	2.13528	7.38983	1.32971e-05
SLC35C1	2.04265	1.28654	3.24314	0.00246042
PPP3CB	1.85643	1.14243	3.01667	0.0125064
TXNL4B	1.7336	1.12207	2.67842	0.0131792
RAB40C	2.04242	1.19086	3.50291	0.0094698
C17orf80	2.21576	1.2299	3.99186	0.00807401
SNX7	1.47383	1.02113	2.12722	0.0382995
R3HDM1	3.62459	2.03762	6.44755	1.17524e-05
GNAI3	3.13585	1.92276	5.11428	4.65932e-06
JMJD4	1.75606	1.05107	2.93393	0.0315428
MARK3	2.6147	1.55274	4.40296	0.000300467
ZBTB6	1.85549	1.11737	3.0812	0.0169022
TRIM37	2.44769	1.46381	4.09289	0.000643396
CEP68	2.13417	1.26187	3.60945	0.00469094
RBBP4	2.61403	1.52585	4.47824	0.000468103
PRKAB1	1.51201	1.03229	2.21467	0.0337416
PSMA1	1.92583	1.14653	3.23481	0.013259
RIPK1	1.82746	1.09593	3.04729	0.0208287
ARFGAP2	1.85227	1.1803	2.9068	0.00734188
CWF19L2	2.17195	1.31602	3.58457	0.0024113
TMEM258	2.47607	1.38747	4.41877	0.00215381
ZSCAN12	2.00407	1.10731	3.62705	0.0216333
ILF3	4.4	2.4064	8.04524	1.49459e-06
PHC2	1.95469	1.41082	2.70821	5.60597e-05
KANSL1	2.29333	1.31726	3.99264	0.00334573
TTLL5	3.08774	1.68764	5.6494	0.000254346
SPCS2	2.41338	1.3216	4.40707	0.00413681
PPIA	2.8654	1.6003	5.13062	0.000397125
RPS27	1.8171	1.30395	2.5322	0.000419522
DHX33	2.89021	1.47922	5.64713	0.00189911
STRN3	1.64316	1.08666	2.48465	0.0185783
RSU1	2.23334	1.4131	3.5297	0.000580306
BMPR2	1.56827	1.07526	2.28731	0.0194497
KIAA0586	2.10393	1.19277	3.71114	0.0102067
MYH9	1.55507	1.11537	2.16811	0.00921661
LIN7C	2.14523	1.21378	3.79149	0.00862165
INCENP	2.00994	1.31172	3.07982	0.00134549
C10orf88	2.52154	1.44188	4.40965	0.00118188
PSMA3	2.04715	1.24827	3.35729	0.00453141
EIF3E	1.77795	1.1185	2.82621	0.0149524
BRAT1	1.92901	1.0513	3.53951	0.0338786
RPRD2	1.80445	1.21095	2.68885	0.00372552
MGA	1.74919	1.01141	3.02513	0.045439
EXT1	1.94799	1.24215	3.05494	0.00367846
PSMD14	1.95313	1.20074	3.17698	0.0069974
ATXN2L	1.72756	1.05127	2.83893	0.0309869
HAX1	1.78281	1.17213	2.71165	0.00688776
ZNF638	3.66287	1.89592	7.07657	0.000111605
CAPZA1	2.04833	1.24692	3.3648	0.00463494
SUPT5H	2.90211	1.65768	5.08074	0.000192373
PIK3C3	2.05262	1.17532	3.58478	0.0114778
CHD2	2.10436	1.13817	3.89076	0.0176586
RPL6	2.82053	1.59124	4.99949	0.000384523
TIAL1	2.98398	1.78455	4.98957	3.07229e-05
ATP9B	2.15902	1.16892	3.98775	0.0139506
CAT	1.42374	1.00975	2.00747	0.0438746
POMT2	1.60694	1.10189	2.34347	0.01374
GPATCH2L	1.81178	1.06188	3.09125	0.0292414
ICMT	1.46603	1.03394	2.07869	0.03177
BCL7A	2.31094	1.54567	3.45512	4.46537e-05
PAK2	2.35253	1.42738	3.87733	0.000791361
BACE1	1.60681	1.1944	2.16164	0.00172572
ZMYM4	2.67241	1.57569	4.53248	0.000265426
DNAJC2	2.38742	1.28036	4.45169	0.00619276
VCP	1.73516	1.07638	2.79712	0.0236911
FIBP	2.19816	1.31252	3.68139	0.00275709
TMEM218	1.99386	1.18704	3.34909	0.00910841
CEP85	2.25993	1.46559	3.4848	0.000224288
NVL	3.93386	2.3114	6.69519	4.46273e-07
UBAC2	1.76297	1.11663	2.78344	0.0149581
ZNF7	2.28609	1.16856	4.47237	0.0157392
NPHP4	2.66083	1.44412	4.90266	0.00169785
GGA3	1.80101	1.0486	3.0933	0.033012
GLT8D1	1.97492	1.19172	3.27287	0.00827826
GON4L	3.34228	1.83147	6.09936	8.43744e-05
NELFCD	2.08423	1.17635	3.69281	0.011853
NOL7	2.22959	1.26373	3.93363	0.00564006
DDX31	3.56963	2.05704	6.19446	6.04838e-06
ANAPC16	2.10696	1.216	3.65071	0.00787698
CKAP2	1.89394	1.30063	2.75789	0.000865897
CCSER2	1.99125	1.14456	3.46429	0.0147748
PITRM1	1.98399	1.29714	3.03454	0.00157829
LIX1L	2.28014	1.53237	3.39279	4.80468e-05
EIF2B2	1.71301	1.15242	2.54629	0.00778161
WDR74	2.45798	1.5811	3.82117	6.46899e-05
CCAR2	1.72267	1.0899	2.7228	0.0198829
SENP1	2.96152	1.62728	5.38975	0.00037986
AKT2	2.1966	1.44435	3.34063	0.000234384
THAP4	2.51831	1.55845	4.06936	0.000161913
TBCEL	2.11217	1.27901	3.48805	0.00348376
PES1	1.66969	1.13174	2.46335	0.00977477
PCNT	1.81374	1.22432	2.68694	0.00298524
TMEM203	1.86095	1.0995	3.14974	0.0207091
GATAD2B	2.0198	1.42588	2.86112	7.59096e-05
ACBD6	3.58421	2.05789	6.2426	6.5072e-06
ERCC2	1.60909	1.05497	2.45426	0.0272174
TSEN34	1.9721	1.23529	3.14838	0.00443684
ARHGDIA	2.33337	1.48135	3.67543	0.000257117
CIC	1.97627	1.30602	2.9905	0.00126756
DPP9	2.18084	1.16288	4.08991	0.015086
ETV6	2.30391	1.36082	3.9006	0.00189121
UBE2E3	2.32746	1.40517	3.8551	0.00103387
DDX20	2.69681	1.35913	5.35104	0.00454482
CNIH4	3.0962	1.799	5.32876	4.50746e-05
DESI2	2.70107	1.83541	3.97502	4.64532e-07
CLDND1	2.87528	1.58726	5.20851	0.000493882
LSM12	2.51181	1.35801	4.64592	0.00333274
MSH2	2.24246	1.46436	3.434	0.000203871
NPAT	2.87835	1.6174	5.12236	0.000324482
LMAN1	1.78963	1.15212	2.77989	0.00959333
GGPS1	1.92654	1.17077	3.17017	0.00986887
CARM1	2.2631	1.35426	3.78186	0.00182402
USP24	1.71614	1.0077	2.92265	0.0467912
LDHA	1.42243	1.03947	1.94648	0.0276744
SSR1	1.7639	1.13179	2.74904	0.0121824
RRP12	2.38557	1.44896	3.92758	0.00063134
NRBP1	2.07543	1.32598	3.24846	0.00140157
MDC1	2.09517	1.3601	3.22751	0.000793373
DCAF7	1.71051	1.11907	2.61453	0.013152
RAB11B	2.02692	1.1022	3.72744	0.0230246
YEATS2	2.55615	1.52998	4.27057	0.000338472
ASB1	2.40652	1.57264	3.68257	5.21431e-05
ZNF146	2.01797	1.2643	3.2209	0.00325021
TRPM7	1.66329	1.00812	2.74425	0.0464108
FBXL12	2.9103	1.61025	5.25996	0.000403885
FUS	2.5433	1.40073	4.61786	0.00215997
FAM98A	1.83789	1.02279	3.30258	0.0418169
HERC1	1.79913	1.16293	2.78336	0.00834068
ALDH18A1	1.59987	1.03531	2.4723	0.0343243
GAPVD1	2.91688	1.77315	4.79833	2.49486e-05
TPI1	1.78203	1.16104	2.73516	0.00821639
HNRNPH3	6.21984	3.09981	12.4803	2.68923e-07
ZNF143	2.94718	1.75488	4.94954	4.3869e-05
MRPS16	2.23403	1.34605	3.70781	0.00187342
DSTYK	1.82774	1.16449	2.86875	0.00874008
MEX3C	2.14877	1.24997	3.69385	0.00565496
GABPB1	2.82763	1.56494	5.10915	0.00057382
WDFY1	1.74723	1.07053	2.85167	0.0255714
NEDD1	1.83321	1.07698	3.12044	0.0255341
PCID2	1.82942	1.18345	2.82798	0.00656988
SLC25A17	1.86132	1.18869	2.91455	0.00661832
PITPNB	2.23889	1.40653	3.56383	0.000678183
SUPT7L	2.76809	1.54074	4.97316	0.000659251
KLHL28	1.58249	1.00786	2.48476	0.046157
ITGB1BP1	2.2026	1.43182	3.38829	0.000326318
AGAP1	2.32577	1.54295	3.50576	5.54384e-05
PREB	1.80958	1.13299	2.89021	0.0130421
ABCD4	2.19808	1.3082	3.69327	0.0029333
EWSR1	3.86743	2.1306	7.02008	8.72215e-06
SOCS4	2.04884	1.25133	3.35462	0.00435534
RAB2B	1.87536	1.14978	3.05883	0.0117657
PRKAB2	1.39467	1.0585	1.83761	0.0180803
LAMP1	1.47643	1.00847	2.16153	0.0451397
ZNF644	2.49315	1.44677	4.29631	0.00100143
RABGAP1	2.80219	1.65307	4.7501	0.000129921
ADAM17	2.37547	1.59797	3.53127	1.89253e-05
CDC42BPA	1.60706	1.01822	2.53641	0.0415969
GPHN	1.60385	1.03065	2.49583	0.0362799
RPN1	1.95323	1.18119	3.22989	0.00908416
TXNDC9	2.10946	1.40581	3.16529	0.000312097
AARS2	1.99488	1.24647	3.19267	0.00399991
DHDDS	1.7666	1.20269	2.59491	0.0037226
TOMM40L	1.59798	1.03841	2.45908	0.0330612
TKT	1.58505	1.03419	2.42933	0.0344909
SRRD	1.78335	1.06816	2.97739	0.0269585
UNC119B	1.60013	1.0429	2.45508	0.0313734
TP53BP2	2.24741	1.41896	3.55957	0.000557742
HEATR3	2.31144	1.48835	3.58972	0.000191051
PARD3	2.24448	1.527	3.29908	3.88884e-05
SUZ12	2.6561	1.67467	4.21267	3.31017e-05
SMAD4	2.61734	1.54552	4.43249	0.000343967
KIF1B	1.88519	1.26383	2.81204	0.00188602
MANF	1.62187	1.04706	2.51224	0.0303153
BYSL	1.87957	1.25828	2.80764	0.00205587
PIP5K1A	2.37035	1.5903	3.533	2.25317e-05
CASP2	2.24009	1.28978	3.89058	0.00419074
PSMA4	1.8109	1.16907	2.80508	0.00782324
CDC37	3.2594	1.75081	6.06785	0.000194275
RLF	2.41119	1.42588	4.07737	0.00102466
ANP32A	2.29488	1.50581	3.49743	0.000111532
PRKCI	2.78361	1.67198	4.63432	8.27328e-05
HECA	1.77509	1.12295	2.80598	0.0140379
MYL12B	2.20427	1.25308	3.87751	0.00609072
IVNS1ABP	2.34649	1.5118	3.64201	0.00014318
TEAD1	1.93873	1.27238	2.95407	0.00206302
UBXN7	2.54487	1.56684	4.13337	0.000160236
RGP1	2.1367	1.33854	3.41081	0.00146313
SLC25A25	1.35128	1.05814	1.72562	0.0158253
FAM104A	2.1191	1.16827	3.84378	0.0134409
POLE3	1.86473	1.31968	2.63489	0.000411623
UBE2F	1.89034	1.06137	3.36674	0.030601
C1orf198	1.82701	1.15025	2.90192	0.0106822
RCE1	1.94998	1.34486	2.82737	0.000426676
ABHD13	1.58797	1.02254	2.46608	0.0394749
RFT1	2.06873	1.22184	3.5026	0.00681534
RC3H1	2.67834	1.32761	5.40332	0.00593486
MRI1	2.05288	1.28169	3.2881	0.00276642
B4GALT5	1.70996	1.21618	2.40422	0.00203083
EHMT2	2.05157	1.29886	3.24049	0.00206215
CNOT6L	1.65883	1.05909	2.59817	0.0270527
RARS2	1.60262	1.17708	2.182	0.00274071
POLR3A	2.98133	1.77532	5.00659	3.62565e-05
KRAS	1.98816	1.24996	3.16232	0.00370528
RBM7	2.10231	1.21835	3.62761	0.00759614
NFKBIL1	1.6988	1.04798	2.75379	0.0315458
GEMIN4	2.13	1.19606	3.79321	0.0102285
WDR11	2.03274	1.23235	3.35297	0.00546667
RRP36	1.5766	1.1136	2.23208	0.0102711
IDH1	1.59952	1.18276	2.16312	0.00228947
CDK16	1.42888	1.03002	1.98218	0.032589
MAPK6	1.64834	1.11978	2.42639	0.0112949
TRMT6	2.06794	1.24541	3.4337	0.00498138
HNRNPUL1	2.78134	1.60686	4.81425	0.000257907
RBBP6	2.53794	1.43188	4.49836	0.00142633
GTPBP4	1.72318	1.22775	2.41854	0.00165367
RRP9	2.06685	1.26935	3.3654	0.00351352
ZBTB41	1.67229	1.06369	2.6291	0.0259187
FXN	1.94967	1.20324	3.15913	0.00670153
ARFIP2	1.57436	1.03093	2.40424	0.0356439
TTF1	2.3521	1.45352	3.80618	0.00049605
TBCCD1	2.1713	1.24189	3.79628	0.00652966
SH3BP5	1.31013	1.00382	1.7099	0.0468116
MRPL10	1.99476	1.16915	3.40337	0.0112998
KDM3A	2.29206	1.51393	3.47014	8.8633e-05
RPLP1	1.70235	1.11588	2.59704	0.0135586
ANP32B	3.66247	2.29739	5.83868	4.88111e-08
ATG9A	2.01805	1.34222	3.03416	0.00073941
DAPK3	1.96534	1.20921	3.19429	0.00640017
ZCCHC17	1.94187	1.14816	3.28429	0.0133143
RAB11FIP2	1.59525	1.06071	2.39918	0.024895
ARMC6	2.23552	1.23138	4.05852	0.00819255
VTA1	1.66694	1.00592	2.76234	0.0473829
OTUD7B	2.03401	1.37231	3.01476	0.000405688
DAZAP1	4.14285	2.39173	7.17604	3.95618e-07
NEDD8	1.86401	1.18702	2.92709	0.00683898
NUP35	3.09718	1.67677	5.72084	0.00030514
CDK5RAP2	2.36935	1.50466	3.73095	0.000196405
ZC3H7B	1.46552	1.00448	2.13815	0.0473471
CTTNBP2NL	1.82089	1.07745	3.0773	0.0251819
ZNF318	2.00688	1.1513	3.49828	0.0140136
ZCCHC2	3.48897	1.73196	7.0284	0.000470379
CTC1	1.92815	1.0485	3.54578	0.0346564
DAXX	1.73619	1.19604	2.52028	0.00371478
AMMECR1L	2.96061	1.82113	4.81305	1.19885e-05
DCTD	1.77303	1.07104	2.93513	0.0259598
C9orf85	1.80096	1.08734	2.98292	0.0223001
EMC1	2.13235	1.40285	3.24121	0.000393424
PBRM1	2.49123	1.46032	4.2499	0.000809678
DHX36	1.86499	1.16073	2.99653	0.00999446
DNAJC27	1.8766	1.06006	3.3221	0.0307647
C9orf64	1.79246	1.18231	2.71749	0.00598232
SEC16A	1.85167	1.22942	2.78887	0.00319396
FBXW9	1.50593	1.01942	2.22464	0.0397274
CTPS1	1.61299	1.20901	2.15196	0.00115262
DHX57	2.89717	1.61557	5.19543	0.000357367
C1orf35	3.74291	2.03006	6.90096	2.35424e-05
RNFT1	1.74637	1.12114	2.72027	0.0136771
PRMT2	1.66142	1.00414	2.74892	0.048148
RPL3	1.94587	1.29358	2.92708	0.00139517
ZDHHC5	2.30618	1.45332	3.65955	0.000389893
PRCC	2.58398	1.70101	3.92529	8.58037e-06
SGPL1	2.25046	1.48638	3.40733	0.000126724
COX8A	1.99796	1.1939	3.34352	0.00842439
INO80D	3.24359	1.5833	6.64491	0.00130099
PGD	1.74976	1.27365	2.40384	0.000554993
VPS45	1.87635	1.23802	2.84381	0.00301362
TMEM222	1.79174	1.01671	3.15758	0.0436647
IBA57	1.68693	1.04418	2.72535	0.0326309
FOXP4	1.64957	1.03967	2.61727	0.0335763
TELO2	2.63924	1.4575	4.77913	0.00135775
YAF2	2.88924	1.48953	5.60429	0.00169693
CRYZL1	1.88742	1.09087	3.26561	0.0231528
HBS1L	1.7855	1.08899	2.92749	0.0215683
ZNF71	2.12081	1.11213	4.04433	0.0224507
AREL1	1.88921	1.25138	2.85217	0.00247035
DUS3L	2.8019	1.64548	4.77106	0.000148331
UBTD2	1.76502	1.05317	2.95801	0.0310379
SHISA5	1.66318	1.04431	2.6488	0.0321475
DNAJB12	2.29227	1.24669	4.21478	0.00759605
RER1	2.37044	1.35444	4.1486	0.00250801
MAFG	1.55064	1.08616	2.21373	0.0157359
POLR2G	2.14245	1.40677	3.26287	0.000384975
SMU1	2.11294	1.29818	3.43908	0.0026128
DCAF17	2.65602	1.4919	4.72849	0.000902186
ZBTB24	1.89689	1.20143	2.99492	0.00600475
ADCY9	1.53933	1.01093	2.3439	0.0443624
ACTB	2.20523	1.16346	4.17983	0.0153498
PNPT1	2.9533	1.7391	5.01523	6.12226e-05
TNFAIP1	1.98148	1.28118	3.06458	0.00211458
PEX13	2.52976	1.49087	4.29259	0.000581164
ACTN4	1.74093	1.15476	2.62464	0.0081218
GTF2E1	1.75693	1.1216	2.75214	0.0138514
RAI1	1.70614	1.17408	2.4793	0.00508556
PSMG1	1.92216	1.28395	2.87762	0.00150368
PON2	1.664	1.17596	2.3546	0.00403934
KCTD20	1.75565	1.27324	2.42083	0.000595443
SART1	2.61322	1.51903	4.49559	0.000519795
CBL	2.84949	1.63929	4.9531	0.000205504
FAM168A	2.6356	1.51551	4.58355	0.000597994
NUP62	2.81369	1.7799	4.4479	9.52785e-06
KMT2E	1.76564	1.07038	2.91249	0.0259924
NUDT15	1.65813	1.08736	2.52849	0.0188227
PSMD3	1.70325	1.06817	2.71591	0.025287
TOE1	2.59754	1.48648	4.53904	0.000802346
TASP1	1.92088	1.08973	3.38595	0.0240026
POLR2D	2.22212	1.46743	3.36493	0.000162304
PIK3CA	2.17201	1.26833	3.71956	0.0047131
SENP3	2.1415	1.23101	3.72541	0.00702461
PAPOLG	2.49687	1.50846	4.13294	0.000372597
DNAJC7	1.91752	1.07347	3.42522	0.0278432
GNE	1.56916	1.03996	2.36767	0.0318228
VRK1	2.06425	1.37169	3.10649	0.00050994
ZBTB5	2.48422	1.62372	3.80074	2.73984e-05
KHSRP	2.60782	1.58142	4.3004	0.000172746
NFRKB	3.6432	2.15392	6.16224	1.42616e-06
RNF149	2.39401	1.53536	3.73286	0.000117242
SPHK2	2.02523	1.26365	3.24581	0.0033646
C12orf76	2.45453	1.28012	4.70639	0.0068617
SETD5	2.78066	1.59397	4.8508	0.000315622
AHDC1	1.87171	1.163	3.01229	0.00982491
TUBGCP2	2.23336	1.32623	3.76096	0.00251314
SF3B6	3.17516	1.92523	5.23658	6.00848e-06
USP32	1.5266	1.02509	2.27347	0.0373493
ATG14	2.10851	1.25392	3.54551	0.00490322
SEH1L	3.15141	1.69651	5.85401	0.000280303
CSNK1G2	2.18882	1.39444	3.43576	0.000660904
CNOT10	2.40586	1.39365	4.15323	0.00162432
AXIN1	1.9155	1.10229	3.32863	0.0211439
HDGF	2.17157	1.49034	3.16418	5.40525e-05
HCG18	2.67716	1.36097	5.26623	0.00433343
SMCHD1	2.88143	1.59543	5.20399	0.00045012
ANGEL2	2.98689	1.56393	5.70456	0.000917748
CNOT6	2.38258	1.37214	4.13711	0.00204461
UBXN2A	2.85732	1.79794	4.54089	8.91079e-06
RPS5	1.71532	1.19446	2.46331	0.00347474
PPP4C	2.12145	1.19503	3.76605	0.0102163
PTBP3	2.82518	1.88928	4.22469	4.21713e-07
FBXO45	1.95678	1.16855	3.27669	0.0107059
RAB8A	1.81053	1.10611	2.96356	0.0182218
SSH1	1.88457	1.1529	3.08056	0.0114894
ZKSCAN4	1.87162	1.06613	3.28568	0.0290374
ABL1	2.00636	1.25461	3.20854	0.00365042
SENP5	1.83688	1.03394	3.26336	0.0380992
HMGXB4	1.88491	1.18498	2.99827	0.00743609
SPRED2	2.19622	1.45899	3.30599	0.000163143
KCMF1	1.74557	1.26973	2.39973	0.000602328
RPS6KC1	2.31036	1.51934	3.51322	9.0053e-05
MTA3	1.84381	1.08414	3.13579	0.0239376
BABAM1	1.92592	1.09016	3.40241	0.0239917
XPA	1.72986	1.11943	2.67316	0.0135865
PPRC1	2.93649	1.85907	4.63832	3.86512e-06
MBD4	1.8673	1.13449	3.07348	0.0140389
CYTH1	2.17052	1.52137	3.09667	1.91745e-05
KATNA1	2.61579	1.60526	4.26246	0.000113513
NUP88	2.32124	1.32817	4.05686	0.00311398
RPS25	2.35693	1.50823	3.68323	0.000167149
NCAPD3	3.91356	2.37722	6.4428	8.11874e-08
BRWD1	1.85745	1.1186	3.08432	0.0167054
GEMIN2	2.17228	1.35874	3.47292	0.00119333
ZNF79	2.05678	1.17541	3.59906	0.0115345
NCLN	1.90652	1.23493	2.94332	0.00358719
URM1	1.98899	1.26492	3.12752	0.00290477
RAN	1.65805	1.19096	2.30831	0.00274275
UBE2R2	2.35059	1.41886	3.89414	0.000905617
USP39	2.32394	1.58615	3.40493	1.51089e-05
GSK3A	1.96387	1.12669	3.42311	0.0172784
TXNL4A	1.83076	1.06584	3.14464	0.0284522
SIK2	1.60081	1.05622	2.4262	0.026571
CAMSAP1	1.8549	1.21836	2.82402	0.00396541
FBRSL1	2.15642	1.35515	3.43145	0.00118592
MAP3K11	1.94881	1.09666	3.46313	0.0229359
ZNF24	2.09175	1.18686	3.68653	0.010696
ZNF574	1.94499	1.14621	3.30042	0.0136727
BRF1	2.35589	1.26727	4.37968	0.00675521
SPEN	1.92118	1.17648	3.13727	0.00906737
KDM5B	2.69715	1.78249	4.08115	2.66346e-06
RPL15	2.00461	1.21494	3.30755	0.00648882
MOB2	1.70991	1.05664	2.76706	0.0289402
IER3IP1	2.60149	1.58688	4.26479	0.000150098
IBTK	1.66366	1.08071	2.56106	0.0207452
ARHGAP19	2.08495	1.26835	3.4273	0.00376309
TOR1A	2.08071	1.29791	3.33564	0.00234345
TTC17	1.70178	1.00266	2.88835	0.0488595
RNF115	2.54537	1.70292	3.80459	5.21755e-06
ZNF33A	1.58316	1.00052	2.50508	0.0497387
ADSL	2.14857	1.3944	3.31063	0.000526026
GTF2F1	2.00875	1.15337	3.4985	0.013739
STAG1	1.68246	1.09836	2.57719	0.0167951
SNX11	1.83058	1.10148	3.04229	0.0196538
ANTXR1	1.60004	1.0889	2.35111	0.0166795
GMPPA	1.85648	1.06144	3.24704	0.030083
PMS1	4.09491	2.23881	7.48983	4.73733e-06
MRPL35	1.60108	1.01621	2.52259	0.0424298
NFU1	1.96151	1.1796	3.26171	0.00941585
MTMR2	2.48216	1.50923	4.08231	0.000341756
RBM17	3.01896	1.83537	4.96581	1.35216e-05
SAR1A	2.15074	1.38032	3.35119	0.000713438
CAMKK2	1.84416	1.23312	2.758	0.00287864
NDC1	1.97353	1.35351	2.87759	0.000410683
RPS6KB1	1.90645	1.02416	3.54882	0.0418257
SENP6	1.7012	1.00682	2.87448	0.0471058
STK25	3.81218	2.35474	6.17169	5.2056e-08
SPRTN	3.41043	1.84644	6.29917	8.89492e-05
PHF12	2.77755	1.48489	5.19553	0.0013872
KMT2A	2.72466	1.46101	5.08124	0.00161988
SEC22A	1.83027	1.0138	3.3043	0.0449166
C2CD3	2.13473	1.1854	3.84433	0.0115157
PRDX6	2.36754	1.45279	3.85828	0.000542464
MYL12A	2.07106	1.39919	3.06554	0.000274001
TLN1	1.71184	1.16836	2.50813	0.00580835
SBF2	1.81558	1.06418	3.09754	0.0286555
C12orf43	2.06067	1.08798	3.90297	0.026506
GCFC2	1.77178	1.06008	2.96129	0.029066
YIF1B	2.17835	1.25266	3.7881	0.00581668
USP28	2.67567	1.54617	4.63026	0.000435802
RPS3	2.17615	1.51094	3.13422	2.94968e-05
LIMS1	1.88923	1.18597	3.00951	0.00740747
SUMO1	2.73715	1.63777	4.57451	0.000121709
EIF5B	2.90637	1.62978	5.1829	0.000300422
GUCD1	1.65004	1.06309	2.56106	0.0255685
AGO1	2.46103	1.51574	3.99585	0.00027072
PEX14	2.59791	1.53888	4.38574	0.000352429
YIF1A	1.93821	1.27706	2.94164	0.00187792
HACL1	1.54437	1.00685	2.36886	0.0464528
MTRF1L	2.162	1.25326	3.72966	0.00558174
FZR1	1.67143	1.02528	2.72481	0.0393907
ACIN1	1.85067	1.11711	3.06594	0.0168515
FKRP	2.34996	1.35037	4.0895	0.00250613
BANP	2.18625	1.44956	3.29732	0.00019091
NIFK	3.39017	1.98349	5.79446	8.03942e-06
ADPGK	1.75086	1.07007	2.86479	0.0257781
SMC5	2.43978	1.5012	3.96517	0.000318729
LGALS8	1.68583	1.13337	2.50759	0.00993873
PPME1	2.06471	1.25161	3.40602	0.00452911
DDX51	2.20932	1.28664	3.7937	0.00405796
ATP6V0A2	2.3464	1.38092	3.98691	0.00161479
PTAR1	2.63267	1.59972	4.33262	0.000139864
SSU72	2.16511	1.31919	3.55348	0.00224442
ARFGAP3	1.45149	1.01459	2.07652	0.0414246
ANKRD28	1.8507	1.12999	3.03108	0.0144667
C9orf78	2.58384	1.46596	4.55419	0.00102809
ANKRD27	2.80729	1.6437	4.79462	0.00015708
LCLAT1	2.51921	1.30932	4.84713	0.00565585
EIF4E2	2.86073	1.82535	4.48339	4.53954e-06
FXR1	1.71243	1.06145	2.76266	0.0274991
EIF3G	1.99626	1.26213	3.1574	0.00312496
SLC41A1	1.69005	1.27358	2.24269	0.000277676
AP4B1	3.19458	1.75234	5.82383	0.000150131
DENND5A	2.44961	1.56083	3.84447	9.77694e-05
PNN	2.74079	1.69289	4.43736	4.10557e-05
RHOC	1.94857	1.23652	3.07066	0.00404173
PTPN2	3.2734	1.76303	6.07769	0.000172662
SLC31A1	1.86717	1.35277	2.57717	0.000146084
PPP3R1	2.61708	1.62957	4.203	6.88459e-05
FKTN	1.99459	1.22825	3.23909	0.00525399
JARID2	2.53378	1.64228	3.90922	2.64263e-05
CTDNEP1	2.13794	1.30723	3.49655	0.00246691
DDX17	1.73878	1.09323	2.76554	0.0194681
CCZ1B	1.80603	1.03673	3.14618	0.0368583
HS6ST1	1.41587	1.03944	1.92862	0.0274367
SPECC1L	1.75695	1.14079	2.70592	0.0105349
FNTA	1.79615	1.02595	3.14454	0.0403999
LAMC1	1.79496	1.2773	2.5224	0.000751935
ALDH1B1	1.5108	1.09566	2.08322	0.0118262
CEP57	3.07868	1.91582	4.94737	3.37982e-06
UTP6	4.34266	2.30993	8.16422	5.13157e-06
PPA1	1.55418	1.1119	2.1724	0.00985831
EIF3I	1.89185	1.13872	3.14307	0.0138349
RYBP	2.29927	1.43769	3.67719	0.000510278
CRIPT	2.58643	1.4177	4.71864	0.00194981
DCP2	1.78466	1.12123	2.84063	0.0145864
KLF6	1.92329	1.45139	2.54863	5.27493e-06
RMND5A	1.70809	1.21823	2.39491	0.00190458
MOB3A	2.08853	1.26782	3.44054	0.00383158
DDX52	2.25922	1.31904	3.86956	0.00299253
CCDC93	2.05741	1.26488	3.3465	0.00365291
ZADH2	2.3035	1.33018	3.98899	0.00289795
PIN1	1.52347	1.01186	2.29376	0.0437551
EIF3K	2.00335	1.13903	3.52355	0.0158734
OSBPL11	1.72811	1.08638	2.74891	0.0208985
RPIA	2.50857	1.58005	3.98276	9.6372e-05
ZBTB17	3.28469	1.85202	5.82563	4.74252e-05
FAM204A	2.72475	1.47199	5.0437	0.00142003
GOLGA1	2.27321	1.32377	3.90363	0.00291413
ZNF408	1.92341	1.12649	3.28412	0.0165609
SMIM13	1.49016	1.02319	2.17025	0.0375751
BZW1	1.72076	1.1654	2.54077	0.00633805
SWT1	2.20216	1.19047	4.07361	0.0118854
ALYREF	1.93993	1.37244	2.74207	0.000174723
REXO4	2.68445	1.60934	4.47777	0.000155149
ORAI1	1.64022	1.13327	2.37395	0.00871178
POP4	2.05284	1.05698	3.98696	0.0337049
PHOSPHO2	1.80942	1.00844	3.24661	0.046795
COMMD2	1.93367	1.18221	3.1628	0.00862142
MRPS11	1.64117	1.05874	2.54399	0.0267472
GPATCH2	4.86079	2.50863	9.41839	2.7967e-06
TMEM241	3.79329	2.06422	6.97069	1.75128e-05
ZNF639	2.37912	1.30193	4.34756	0.00483667
JMJD1C	1.89148	1.27784	2.7998	0.0014464
GLO1	1.90953	1.27887	2.85118	0.00156379
S100PBP	3.13985	1.83393	5.37569	3.03911e-05
TXNL1	1.94227	1.07113	3.52188	0.028796
PSMG2	2.54112	1.35936	4.75024	0.00347983
COASY	1.6654	1.03611	2.67688	0.035163
DNAJC10	2.4479	1.38669	4.32124	0.00201904
CLCN6	2.04253	1.32661	3.14481	0.00118066
ZNF507	2.90207	1.53806	5.47572	0.00100539
TSC22D1	1.47596	1.03406	2.1067	0.0319944
MFSD9	1.77243	1.07051	2.93458	0.0260937
FBXW5	1.94545	1.26032	3.00303	0.00266018
TBPL1	1.93308	1.16738	3.20102	0.0104256
NDE1	3.03378	1.88263	4.88881	5.14489e-06
PCF11	3.08448	1.72456	5.51677	0.000146399
MLLT1	2.43402	1.49597	3.96027	0.000341314
DALRD3	1.60147	1.06046	2.41848	0.0251496
TAOK1	2.21564	1.32628	3.70137	0.00237778
TOMM22	1.8708	1.1779	2.9713	0.00796333
LRCH3	2.21397	1.20395	4.07132	0.0105541
RABIF	2.39901	1.55646	3.69767	7.36511e-05
C19orf12	1.75043	1.01498	3.01877	0.0440694
ENSA	2.4432	1.55951	3.82763	9.61966e-05
C12orf4	3.28848	1.67641	6.45078	0.000534442
LYPLA2	1.6771	1.19751	2.34875	0.00262246
SMAD2	2.3533	1.48622	3.72623	0.000262449
TYK2	2.33552	1.28729	4.23734	0.00525693
IDE	1.67052	1.11166	2.51032	0.0135346
RTN4	1.75186	1.07476	2.85552	0.0244996
ACTR1A	2.48294	1.44157	4.27661	0.00104423
ZNF562	2.59744	1.32903	5.07642	0.00523887
NAA35	2.37294	1.53278	3.67363	0.000106528
CBX1	2.60955	1.56947	4.33889	0.00021774
DPYSL2	1.51713	1.14087	2.01749	0.00415463
INPP5A	1.6994	1.15375	2.5031	0.00727902
IMP4	2.18719	1.27348	3.75648	0.00456787
TRAPPC10	1.7331	1.10907	2.70825	0.0157575
TRIM32	1.95035	1.32982	2.86044	0.000629019
ZNF484	2.51918	1.25504	5.05661	0.00934992
NCBP2	2.12822	1.2444	3.63978	0.00580593
ZXDC	1.82696	1.1273	2.96088	0.0144305
CRY1	1.76636	1.05782	2.94949	0.0296408
DUSP12	2.55093	1.75491	3.70804	9.24851e-07
MFSD12	1.76492	1.23066	2.53113	0.00201375
TSSC4	1.63564	1.03821	2.57685	0.0338666
SRGAP2	1.91977	1.22459	3.00959	0.00446648
C1orf74	3.01948	1.57421	5.79163	0.000882977
ZNF691	2.43845	1.40118	4.24361	0.00161486
DRG1	1.92475	1.2056	3.07287	0.00608241
TULP3	2.76265	1.71082	4.46118	3.23703e-05
GMEB2	1.89803	1.03432	3.48296	0.0385539
MLLT10	2.27362	1.42798	3.62002	0.000537651
ROCK1	1.70327	1.06559	2.72255	0.0260511
RAD51C	2.81266	1.59842	4.9493	0.000334977
GALNT2	1.73803	1.23664	2.44269	0.00145698
MCM3	2.20081	1.51686	3.19316	3.26674e-05
SBNO2	1.72209	1.07155	2.76757	0.0247384
STX17	1.76372	1.15339	2.69701	0.00883092
PPP1R7	1.7795	1.08472	2.91928	0.0224912
ATP11B	1.8796	1.15768	3.05172	0.0107077
POP1	2.37572	1.25998	4.47946	0.00749163
YES1	2.14734	1.44169	3.19837	0.000170194
ZSCAN21	1.60342	1.0357	2.48232	0.0342366
CLASP1	2.94768	1.67785	5.17855	0.000169948
HEYL	1.68103	1.21602	2.32387	0.00166792
DCP1A	1.759	1.09895	2.81549	0.018618
SKIV2L	1.75306	1.01719	3.02127	0.0432451
RPL39	1.84886	1.09973	3.10829	0.0204152
MRPS5	2.78866	1.70695	4.55586	4.22126e-05
HNRNPUL2	2.43661	1.42553	4.16482	0.00112898
EPB41L5	2.07425	1.19904	3.58831	0.00907861
CCDC186	1.61773	1.01263	2.58442	0.0441698
NR2C2	2.00259	1.2668	3.16574	0.00295744
FKBP3	1.84738	1.1994	2.84543	0.00535328
NUP160	2.64915	1.57324	4.46085	0.000248
MRPL11	2.08745	1.24387	3.50311	0.00533381
GMDS	1.70861	1.15251	2.53305	0.00766435
AP2S1	1.92515	1.13412	3.2679	0.0152598
DRAM2	1.73081	1.07793	2.77914	0.0231747
PRIM1	1.79645	1.242	2.59842	0.00186584
EXOSC2	4.17947	2.37456	7.35631	7.12324e-07
TFDP1	1.95391	1.39834	2.73022	8.7e-05
ENTPD4	1.92755	1.21804	3.05033	0.00507528
ILKAP	3.87095	2.28594	6.55498	4.74289e-07
RAD21	1.53528	1.01675	2.31826	0.0414554
RBMS2	2.27551	1.26442	4.0951	0.00609663
ZMYND11	1.79439	1.15099	2.79746	0.00986187
RNASEH1	2.77505	1.77953	4.32748	6.72141e-06
BRD4	1.75671	1.09222	2.82546	0.0201368
SNRPC	1.90217	1.18178	3.06169	0.00810361
SHOC2	2.69711	1.55102	4.69009	0.000440071
POLR3GL	1.51078	1.02605	2.22452	0.036598
CBX3	2.55517	1.63209	4.00033	4.09863e-05
PPP1R12B	2.70506	1.44284	5.07152	0.00191439
LEMD3	1.59432	1.04538	2.43152	0.0303076
NTN4	1.72833	1.18993	2.51031	0.00406467
CRTC2	2.06501	1.48103	2.87926	1.90534e-05
UBE2N	2.14631	1.09354	4.2126	0.0264284
AP2M1	1.78694	1.12022	2.85046	0.0148318
ABCC5	1.97902	1.28646	3.0444	0.00189491
ZBTB2	2.65902	1.74764	4.04568	4.94595e-06
PPM1G	2.68374	1.76657	4.07709	3.70942e-06
PRPF38A	2.91062	1.84193	4.59939	4.73027e-06
INSIG2	1.73345	1.11105	2.70451	0.0153508
TOPBP1	2.09913	1.3256	3.32402	0.00156773
FERMT2	1.89283	1.25742	2.84934	0.00223118
UCHL5	2.07532	1.36224	3.16167	0.000675951
TMCO4	1.62963	1.08187	2.45472	0.0194672
MAP4K5	2.11911	1.35545	3.31301	0.000988061
UBA52	2.33561	1.44348	3.77909	0.000550323
PRR14L	2.18537	1.35193	3.53262	0.00142003
TEX10	3.20927	1.87111	5.50445	2.27483e-05
TMEM11	2.33693	1.21496	4.49499	0.0109788
MED19	2.04357	1.33174	3.13588	0.00107075
C1orf131	2.81556	1.5144	5.23468	0.00106933
RANGAP1	1.81973	1.28997	2.56706	0.000648771
NOTCH2	1.71138	1.19675	2.44731	0.0032385
MUS81	3.24279	1.88685	5.57315	2.06347e-05
LTV1	1.96524	1.22015	3.16532	0.00546693
CCDC6	1.77408	1.03964	3.02733	0.0355047
MEGF8	1.78207	1.14829	2.76565	0.00997804
MCL1	1.64344	1.18358	2.28198	0.00301389
USF1	1.66318	1.15775	2.38928	0.00591471
TRIT1	3.31503	1.857	5.91785	5.04866e-05
G2E3	2.18149	1.31113	3.62961	0.00267484
PFAS	2.03481	1.13837	3.63718	0.0165167
IQCB1	1.81909	1.12421	2.94348	0.0148178
TRIM11	3.22784	2.02853	5.13623	7.63633e-07
ROCK2	2.10112	1.33168	3.31514	0.00141752
NOC4L	2.31719	1.27315	4.21738	0.0059535
IAH1	2.28786	1.34285	3.8979	0.00233185
MPHOSPH10	3.14324	1.50493	6.56502	0.00230586
EXOC6	1.49153	1.00273	2.21861	0.0484479
CINP	1.78277	1.03536	3.06972	0.037041
ZNF766	1.99291	1.11689	3.55602	0.0195876
ZNF516	2.07502	1.25953	3.4185	0.00415912
OSTC	2.31057	1.41358	3.77676	0.000836067
METTL23	1.63875	1.0447	2.5706	0.0315284
RBM28	2.95106	1.46787	5.9329	0.00238812
GALNT10	1.39188	1.01525	1.90822	0.0399788
CMIP	1.44196	1.00223	2.07462	0.0486142
SNAPC1	1.80726	1.21367	2.69117	0.00357739
SLC35B1	2.20757	1.24282	3.92122	0.00690102
IFT20	1.94602	1.17143	3.23279	0.0101418
ECI2	1.55082	1.12146	2.14456	0.00797636
TRAF3	1.77193	1.11133	2.82518	0.0162404
UAP1	2.31986	1.54777	3.47711	4.59149e-05
SAAL1	2.32328	1.25242	4.30974	0.00749708
CHCHD5	1.82268	1.02391	3.24457	0.0413237
EHBP1	2.91195	1.86196	4.55403	2.80668e-06
MED1	1.75561	1.05691	2.91621	0.0297235
TSEN15	2.43905	1.45302	4.09419	0.000741262
RRP1	2.42376	1.43812	4.08493	0.000886618
LIPA	1.49089	1.14299	1.94469	0.00322228
RPS6KB2	1.86756	1.17876	2.95885	0.00780331
IFT46	2.07608	1.16511	3.69933	0.0131953
TAF1B	2.69068	1.69177	4.27939	2.90493e-05
TBC1D17	1.69794	1.02692	2.80743	0.0390662
XAB2	1.90993	1.15292	3.164	0.0119879
RPAP2	3.45797	1.62089	7.37718	0.00133071
GXYLT1	1.83373	1.2495	2.69114	0.00194838
KLHL18	2.28408	1.37223	3.80184	0.00148709
MYO9B	2.23638	1.43516	3.48489	0.00037614
PHF5A	1.92047	1.29799	2.84147	0.00109532
TIMM23B	2.60083	1.56089	4.33364	0.000243339
IFT122	1.9549	1.04144	3.66958	0.0369491
MAD1L1	2.40294	1.39659	4.13445	0.00154332
ANKRD13A	2.0747	1.24144	3.46725	0.00534656
PPAT	1.94554	1.25025	3.02749	0.00317884
CHIC2	2.43093	1.56016	3.7877	8.64791e-05
ZNF628	2.57915	1.37237	4.84711	0.00324741
WBP1L	1.57996	1.12919	2.21068	0.00760977
ZRANB1	1.76328	1.23984	2.5077	0.00159766
UGGT1	2.1947	1.50139	3.20816	4.95001e-05
USP34	2.17345	1.4032	3.3665	0.000506351
DEGS1	3.38441	2.11945	5.40433	3.29699e-07
SIKE1	1.80559	1.08562	3.00301	0.0228176
ACACA	1.84224	1.21148	2.8014	0.00427593
FPGS	2.4399	1.45605	4.08854	0.00070791
RPL31	2.99564	1.90451	4.7119	2.05762e-06
TLK1	2.03438	1.26284	3.27732	0.00350972
TARBP2	1.71312	1.05369	2.78526	0.0299428
ST3GAL3	1.70531	1.12575	2.58323	0.0117697
PTEN	3.0392	1.76106	5.245	6.53496e-05
NFIL3	1.66893	1.27694	2.18126	0.00017703
USPL1	1.81421	1.16895	2.81564	0.00790581
ATAD1	2.10962	1.30362	3.41394	0.0023691
TCF20	2.2208	1.38706	3.5557	0.00089244
MTHFR	1.80828	1.10363	2.96282	0.0187039
UBE2J2	2.87913	1.70735	4.85513	7.29619e-05
ZDHHC18	2.16367	1.41937	3.29827	0.000333131
THOC5	2.53683	1.54236	4.17252	0.000245689
TMF1	1.60855	1.06296	2.4342	0.0245249
NMT2	2.57787	1.68505	3.94373	1.26895e-05
TAMM41	4.72461	1.83102	12.191	0.00132444
ZRANB3	2.79404	1.43597	5.43651	0.00248322
TRIM25	1.70652	1.11652	2.60829	0.0135429
AGPAT3	1.64207	1.01184	2.66483	0.0446833
SF3B5	1.58851	1.01344	2.4899	0.0435716
PANX1	1.8059	1.19275	2.73425	0.00522513
ARPC5L	2.30883	1.48651	3.58606	0.000195628
MFF	2.97292	1.62969	5.42326	0.000381893
ATM	2.15525	1.17278	3.96077	0.013388
SLC35D2	1.89121	1.29708	2.75749	0.000926687
TAF3	1.95204	1.21486	3.13656	0.00570446
PARL	2.54286	1.46029	4.42799	0.000973997
STK38	2.57512	1.63295	4.06089	4.70091e-05
ERH	2.58464	1.55359	4.29995	0.00025582
RPF2	2.11759	1.19541	3.75115	0.0101173
MAST2	2.36344	1.43097	3.90353	0.000780154
RAB12	1.62283	1.04159	2.52842	0.0323505
VPS72	2.5465	1.68266	3.85381	9.80109e-06
IRF2	1.65747	1.10666	2.48242	0.0142178
GIT1	2.13411	1.21542	3.74722	0.00831105
CLTA	2.80613	1.63803	4.80722	0.000172143
CD276	1.55324	1.12803	2.13874	0.00697306
MIS18BP1	2.04442	1.31384	3.18124	0.001525
HMGN1	2.74752	1.63701	4.61138	0.000130526
TUBGCP3	1.68981	1.01115	2.82397	0.0452537
AKIRIN2	1.77136	1.24602	2.51819	0.00144558
SSR2	2.05185	1.37797	3.05529	0.00040272
CERS5	2.50834	1.48061	4.24944	0.00062831
ABL2	2.15995	1.31079	3.5592	0.00251123
DLGAP4	1.70056	1.06844	2.70665	0.0251465
MAPK8	3.22771	1.80612	5.76824	7.63228e-05
GGCT	1.72741	1.05848	2.81908	0.028713
EXTL2	1.76	1.25693	2.46442	0.000997121
CHMP1A	1.99285	1.17345	3.38442	0.0107136
PARP2	2.2231	1.46742	3.36795	0.000163625
TMEM41B	1.83557	1.16877	2.8828	0.00836233
GNA13	1.55181	1.01542	2.37153	0.0422856
WDR5	2.77703	1.80835	4.26463	3.06085e-06
SUFU	1.98134	1.20595	3.25529	0.00695051
PHC3	1.71317	1.01538	2.89047	0.043678
CCDC50	1.7909	1.13827	2.81773	0.0117346
RERE	1.77831	1.18144	2.67673	0.00579626
CPSF3	2.5501	1.49163	4.35969	0.000622979
CDC123	3.1172	1.88175	5.16379	1.01057e-05
ATG4B	2.92005	1.85084	4.60691	4.09823e-06
LINC00667	2.11889	1.19144	3.76831	0.0105803
PPP1R12C	2.69876	1.6111	4.52068	0.000161984
HINFP	4.06382	2.24221	7.36533	3.81329e-06
TBCD	1.72258	1.09448	2.71111	0.0187673
MYC	1.64247	1.28214	2.10407	8.61158e-05
NOL6	1.73402	1.06554	2.82187	0.0267264
PHF21A	2.71083	1.50794	4.87328	0.000860522
TAF6L	3.26197	1.6578	6.41841	0.000617646
HTRA2	2.40311	1.59821	3.61338	2.51906e-05
ZMYM1	3.20287	1.7735	5.78425	0.000113483
MIB2	2.13067	1.33434	3.40224	0.00153538
SYMPK	2.78327	1.71373	4.52034	3.51871e-05
BRD1	1.92419	1.14494	3.23379	0.0134748
DEDD	1.98093	1.42802	2.74792	4.24613e-05
CKS1B	2.00678	1.48569	2.71064	5.6058e-06
SLC25A15	1.84808	1.27439	2.68003	0.00120125
SCAF4	1.96003	1.13726	3.37806	0.0153893
SOGA1	1.72906	1.17658	2.54096	0.00530537
PVR	1.78303	1.18935	2.67306	0.00512056
PHF13	2.37631	1.59985	3.5296	1.80395e-05
NACA	2.89678	1.62995	5.14824	0.000288868
SLC52A2	1.78837	1.20159	2.66169	0.00416886
KRI1	2.85366	1.68698	4.82721	9.23902e-05
PDSS2	0.680172	0.477996	0.967861	0.032236
SIVA1	2.04158	1.31612	3.16692	0.00144137
CAMSAP2	2.36943	1.44955	3.87308	0.000580171
SCYL2	1.74616	1.07842	2.82735	0.0233894
TRIM28	3.05035	1.89415	4.91232	4.48719e-06
SBF1	2.01348	1.34988	3.00332	0.000602384
BRMS1	2.28725	1.36739	3.82591	0.00162119
BAP1	2.03748	1.29235	3.21223	0.00218335
CSTF3	2.85683	1.71904	4.74769	5.11275e-05
GRHPR	1.66583	1.10604	2.50895	0.0145934
SCAF1	2.57437	1.51696	4.36887	0.000458022
IPO9	2.6621	1.73863	4.07608	6.65089e-06
SLC35C2	1.80595	1.01673	3.20779	0.0437396
ARL3	2.36738	1.47171	3.80816	0.000380535
MAGI1	2.25748	1.46883	3.46958	0.000204612
GTF3C4	2.36287	1.5635	3.57093	4.48008e-05
DCLRE1B	2.24161	1.44005	3.48936	0.000350036
NMI	1.61983	1.04573	2.5091	0.0307556
CEP57L1	2.86804	1.63536	5.02989	0.000236897
RBFA	2.39731	1.38032	4.1636	0.0019071
TYW5	5.78149	2.6944	12.4056	6.65467e-06
SNRNP48	2.04572	1.22146	3.42619	0.00652295
TADA3	1.72355	1.05203	2.8237	0.0306701
HSDL1	2.07447	1.43198	3.00525	0.000114037
CHAC2	1.52627	1.03611	2.24832	0.0323999
HIRA	1.7909	1.13592	2.82355	0.0121213
FOXN3	1.41828	1.02105	1.97004	0.0371388
COPS7B	3.99407	2.39951	6.64829	1.00045e-07
ANAPC2	2.74508	1.53662	4.90393	0.000647076
ANP32E	2.64521	1.72093	4.06591	9.20694e-06
ARPC5	1.97279	1.30316	2.98651	0.00132024
GUSB	1.88184	1.27734	2.77244	0.00138328
RASSF1	1.83096	1.21815	2.75204	0.00362475
RABEPK	2.69957	1.47206	4.95068	0.00132902
C18orf21	2.5023	1.37418	4.55655	0.00270508
PPP1CA	1.92887	1.28151	2.90324	0.00163877
SRSF1	3.44331	1.77241	6.68942	0.000263128
LPIN1	1.55453	1.0379	2.32834	0.0323199
METTL1	1.71654	1.07204	2.74849	0.0244736
MPHOSPH9	2.74993	1.72351	4.38761	2.19968e-05
MORC2	2.73313	1.54776	4.82633	0.000529196
METTL22	2.23046	1.1993	4.14821	0.011275
MBTPS1	2.14241	1.25442	3.65901	0.00527142
SMC2	1.8719	1.28742	2.72172	0.00102775
SAP30	1.61048	1.07497	2.41278	0.0208629
ZNF281	1.92176	1.24881	2.95734	0.00297531
SIX5	1.71017	1.10986	2.63516	0.014995
MDN1	1.88041	1.07615	3.28575	0.0265757
PSMD11	2.47781	1.5838	3.87646	7.07694e-05
ERLIN1	2.29017	1.51082	3.47154	9.44978e-05
NLN	1.9935	1.18945	3.34108	0.00883317
LIN52	1.75026	1.05585	2.90136	0.0299525
FBXO9	1.44585	1.0215	2.04646	0.0375257
BDP1	2.00691	1.23191	3.26946	0.00514868
ENO1	1.52408	1.1464	2.0262	0.00372786
NTMT1	1.73077	1.19466	2.50746	0.00372755
PRDM15	6.59579	2.67862	16.2413	4.07816e-05
RUVBL1	2.20143	1.33627	3.62674	0.00194802
SCYL3	1.9126	1.08126	3.38311	0.0258495
BICD2	3.04422	1.7659	5.2479	6.16065e-05
FAM160B2	1.77789	1.00494	3.14535	0.0480537
PACS1	1.83648	1.17101	2.88014	0.00810771
ZKSCAN8	1.7151	1.01103	2.90949	0.0454321
SCYL1	1.81956	1.12024	2.95545	0.0155744
CBX4	1.68463	1.18976	2.38534	0.00329116
GALNT18	1.40797	1.04047	1.90528	0.0266207
FOXN2	2.24408	1.23804	4.06763	0.00773014
TXNDC12	1.82468	1.12842	2.95056	0.0141795
TTC31	2.4682	1.45368	4.19074	0.000822847
DCTN3	1.74694	1.1023	2.76858	0.0175715
SHMT2	2.1016	1.50716	2.93048	1.19595e-05
MLF2	2.33331	1.21335	4.48706	0.0110983
CLPTM1	1.66676	1.1335	2.45088	0.00940518
RWDD3	2.27146	1.20929	4.26659	0.0107477
CMC2	2.29449	1.24259	4.23687	0.00795306
RPL36AL	1.74432	1.11746	2.72285	0.014335
EDRF1	3.40787	1.87389	6.1976	5.86828e-05
FAM210A	1.84632	1.1973	2.84718	0.00552388
ZNF669	2.27815	1.32496	3.91709	0.00290586
ERCC6L2	2.41024	1.35003	4.30306	0.00293114
ALKBH8	1.8081	1.02817	3.17968	0.0397437
YWHAH	1.92147	1.36102	2.71271	0.000205829
HPCAL1	1.80944	1.29498	2.52828	0.000511778
POLR1C	1.77648	1.04854	3.00977	0.0326664
PCGF5	1.63773	1.07309	2.49948	0.022196
HPS5	1.7991	1.08726	2.97699	0.022281
ZER1	2.02345	1.19394	3.42927	0.00883063
DUSP28	2.23703	1.21213	4.1285	0.0100152
ERP44	2.07724	1.36888	3.15216	0.000591259
RPP38	2.43989	1.37083	4.34267	0.00242743
NRAS	2.13112	1.44932	3.13366	0.000119841
SRSF11	2.73338	1.50671	4.95871	0.000936566
INTS8	2.5227	1.38861	4.58299	0.0023835
YBX3	1.96575	1.31627	2.93569	0.000956979
TRIM13	1.8404	1.07484	3.15124	0.0262172
PIP4K2B	1.91486	1.15664	3.1701	0.0115458
ORMDL1	3.3494	1.75817	6.38077	0.000236974
PRKCSH	1.83534	1.14184	2.95003	0.0121505
TBRG1	2.43939	1.3497	4.40884	0.00314668
UBAC1	2.41589	1.43733	4.06067	0.000870715
PHF1	2.11415	1.17936	3.78989	0.0119399
GAB2	1.77649	1.23571	2.55394	0.00191736
PDE6D	2.6962	1.75186	4.14958	6.52375e-06
UBA6	2.53926	1.4077	4.58043	0.00196094
FLAD1	1.75961	1.17485	2.63542	0.00611002
MCM4	2.07951	1.42183	3.04141	0.000160435
ZNF586	2.73793	1.55617	4.81713	0.000475675
RPS16	2.75604	1.79539	4.2307	3.54654e-06
REV1	2.8086	1.8036	4.37359	4.87843e-06
YWHAE	2.87159	1.4967	5.50947	0.00150896
GABPA	1.81777	1.13062	2.92253	0.013636
RPL11	2.24045	1.45264	3.45552	0.000263363
ABCC10	1.76107	1.0968	2.82764	0.0191589
CHSY1	1.67296	1.24507	2.2479	0.000639472
ODF2	3.23459	2.03578	5.13934	6.72644e-07
TRAM2	2.18115	1.52769	3.11413	1.76811e-05
NUP155	1.97909	1.21815	3.21536	0.00583496
PTCD3	2.31125	1.50059	3.55986	0.000143761
NFATC2IP	2.83138	1.57468	5.09098	0.000507469
POLG2	2.1142	1.21127	3.69021	0.00842888
ABI2	3.77943	2.23905	6.37953	6.43574e-07
MTPAP	3.39293	1.91042	6.02587	3.06105e-05
POLB	2.02615	1.10786	3.70561	0.021877
METTL3	2.00057	1.25126	3.1986	0.00377808
TCF7L2	2.62631	1.60074	4.30894	0.000132184
NAGK	2.42315	1.53762	3.81867	0.000136766
TMEM79	2.45874	1.48889	4.06034	0.000439439
HSPD1	1.52023	1.16663	1.98102	0.00192928
ERCC1	2.63094	1.53279	4.51584	0.00044913
KLC2	2.30828	1.50065	3.55054	0.000140377
CTDSP1	2.06145	1.26474	3.36006	0.00370553
FKBPL	1.67921	1.04878	2.68859	0.0309057
TMUB2	1.77198	1.06133	2.95847	0.0287008
FBXW4	2.10471	1.27085	3.4857	0.00383822
PGM3	1.67223	1.10174	2.53811	0.015732
ZNF35	2.14853	1.04635	4.4117	0.037215
C1orf52	2.80733	1.65531	4.76111	0.000128188
KLC1	3.73416	1.92909	7.22825	9.23861e-05
OIP5-AS1	1.49082	1.01703	2.18533	0.040708
ARPC1B	1.41195	1.05745	1.88529	0.019353
CARS2	1.70915	1.05415	2.77116	0.0297185
RAB11FIP5	1.47401	1.08542	2.00171	0.0129564
LSM14A	3.14457	1.79142	5.51981	6.58516e-05
UBP1	2.0145	1.1473	3.53717	0.0147532
EP400	2.45983	1.60358	3.77327	3.73514e-05
CAMTA2	2.81413	1.61757	4.89581	0.000250012
RPL8	2.22078	1.37596	3.5843	0.00108815
HNRNPD	3.31663	1.77814	6.18623	0.000163501
TMEM259	2.29738	1.29679	4.07002	0.00436248
PUS3	2.74673	1.51544	4.97843	0.00086847
UBALD1	2.44238	1.32115	4.51519	0.00439558
NCAPD2	3.11295	2.06323	4.69673	6.25425e-08
PACS2	1.62932	1.07666	2.46565	0.02092
NUP50	1.82937	1.22072	2.74148	0.00343048
POMT1	2.5203	1.57545	4.03179	0.000115194
PPIB	1.79874	1.18673	2.72637	0.00566102
P4HB	1.55279	1.142	2.11135	0.00500172
NUP188	2.93704	1.9787	4.35952	8.96507e-08
INPP4A	1.96483	1.02867	3.75295	0.0407969
GTPBP2	2.22736	1.51428	3.27625	4.75173e-05
ALG10	2.08229	1.15042	3.76902	0.0154003
SCMH1	2.21362	1.3396	3.65787	0.00192931
ZC3H8	2.6642	1.57508	4.5064	0.000258092
[truncated: 2,172 more rows]

## Sheet: S6 
Table-S6: Functional annotation for m6A phenotype -related genes (Gene Ontology-Biological process)
ONTOLOGY	ID	Description	GeneRatio	BgRatio	pvalue	p.adjust	qvalue	geneID	Count
BP	GO:0034470	ncRNA processing	323/8027	400/18866	2.23651e-56	1.33362e-52	9.61192e-53	RPL10A/FCF1/RPF1/TFB2M/ALKBH1/RIOK1/RPL7/UTP18/DDX54/DDX18/NOP9/MTERF4/INTS5/CSTF2/TSR3/MTO1/WDR46/RSL1D1/XRN2/WDR3/NGDN/RTCB/FARS2/ELP2/THUMPD3/ZNHIT6/TRMT61A/PRKDC/C1D/FAM98B/INTS1/WDR43/EIF4A3/RPUSD4/UTP14A/PDCD11/TRMT61B/GRSF1/ADAR/USP36/DHX37/MRPL44/HNRNPA2B1/BMS1/DDX10/DDX21/CLP1/RPS17/DCAF13/C2orf49/TRMT12/NOB1/SSB/RRP8/PARN/RPL7L1/CPSF4/WDR12/DDX27/RRP15/ELP4/ELP3/THADA/WDR4/ABT1/NAT10/DD…	323
BP	GO:0022613	ribonucleoprotein complex biogenesis	373/8027	482/18866	4.13463e-56	1.33362e-52	9.61192e-53	PTGES3/RPL10A/FCF1/EIF4H/PRMT5/RPF1/DHX9/XRCC5/EIF4B/TFB2M/RIOK1/RPL7/EIF3B/EIF3L/UTP18/DDX54/SF3A1/GEMIN5/TRAF7/DDX18/NOP9/MTERF4/EIF3A/SF3A3/PWP1/STRAP/DDX23/TSR3/WDR46/DDX3X/DENR/SART3/SLU7/RPLP0/SDAD1/EIF3H/SCAF11/RSL1D1/SNRPE/EIF2S3/XRN2/HSP90AA1/SF1/MCTS1/WDR3/FASTKD2/SRPK2/NGDN/YTHDC1/ZNHIT6/PRPF6/PRKDC/C1D/LSG1/EIF3J/WDR43/EIF4A3/CPSF6/RPUSD4/NUDT21/UTP14A/PDCD11/CEBPZ/PRPF19/EIF2S2/SNRNP…	373
BP	GO:0010498	proteasomal protein catabolic process	373/8027	483/18866	1.06219e-55	2.28406e-52	1.64621e-52	HUWE1/KAT5/RNF216/UBC/CUL3/PSMC1/RNF40/ZYG11B/PSMD9/NUB1/ARIH1/UBE2J1/UBE2W/PSEN1/CSNK1A1/ANAPC5/GNA12/CUL5/ERLEC1/JKAMP/PSMD2/SMURF1/KLHL20/CUL1/RNF34/TBL1XR1/PSMD6/BAG5/UBXN4/NFE2L2/UBE2G1/ARMC8/USP7/UBQLN1/UBR2/RNF121/PSMD1/HSPA5/CDC23/USP14/FAF1/DERL1/PSMB2/PSME3/SPOPL/ITCH/FBXW11/HSP90B1/BFAR/PSMA7/CUL2/ARAF/PRPF19/SKP1/FBXO38/FBXO31/USP19/SMARCC1/ATE1/GID8/SEL1L/PCNP/PCBP2/PSMA5/CCDC47/PSMD…	373
BP	GO:0043161	proteasome-mediated ubiquitin-dependent protein catabolic process	334/8027	424/18866	1.60991e-53	2.51161e-50	1.81021e-50	HUWE1/KAT5/RNF216/UBC/CUL3/PSMC1/ZYG11B/PSMD9/NUB1/ARIH1/UBE2J1/UBE2W/PSEN1/CSNK1A1/ANAPC5/GNA12/CUL5/JKAMP/PSMD2/SMURF1/KLHL20/CUL1/RNF34/TBL1XR1/PSMD6/BAG5/UBXN4/NFE2L2/UBE2G1/ARMC8/USP7/UBQLN1/UBR2/RNF121/PSMD1/HSPA5/CDC23/USP14/FAF1/DERL1/PSMB2/PSME3/SPOPL/ITCH/FBXW11/HSP90B1/BFAR/PSMA7/CUL2/ARAF/SKP1/FBXO38/FBXO31/USP19/SMARCC1/GID8/SEL1L/PCNP/PCBP2/PSMA5/CCDC47/PSMD7/BIRC2/DDB1/UBQLN4/RNF19…	334
BP	GO:0042254	ribosome biogenesis	262/8027	310/18866	1.94669e-53	2.51161e-50	1.81021e-50	RPL10A/FCF1/RPF1/XRCC5/TFB2M/RIOK1/RPL7/UTP18/DDX54/TRAF7/DDX18/NOP9/MTERF4/PWP1/TSR3/WDR46/DDX3X/RPLP0/SDAD1/RSL1D1/XRN2/WDR3/FASTKD2/NGDN/ZNHIT6/PRKDC/C1D/LSG1/WDR43/EIF4A3/RPUSD4/UTP14A/PDCD11/CEBPZ/TRMT61B/DHX30/DHX29/USP36/DHX37/MRPL20/RSL24D1/BMS1/DDX10/DDX21/RPS17/DCAF13/NOB1/RRP8/AATF/RPL7L1/WDR12/CUL4B/DDX27/NOM1/RRP15/ABT1/NAT10/NSUN4/NOL9/ERI3/RPL23A/DIS3/HEATR1/URB2/NOP14/NOL10/PAK1IP…	262
BP	GO:0034660	ncRNA metabolic process	374/8027	493/18866	2.09029e-52	2.24741e-49	1.61979e-49	RPL10A/FCF1/RPF1/TFB2M/SND1/IARS2/ALKBH1/RIOK1/RPL7/UTP18/DDX54/DDX18/NOP9/MTERF4/INTS5/CSTF2/TSR3/MTO1/WDR46/RSL1D1/XRN2/WDR3/NGDN/RTCB/FARS2/ELP2/FARSA/THUMPD3/ZNHIT6/TRMT61A/PRKDC/C1D/FAM98B/INTS1/WDR43/EIF4A3/RPUSD4/UTP14A/PDCD11/TRMT61B/NARS2/GRSF1/ADAR/USP36/DHX37/MRPL44/HNRNPA2B1/PARS2/BMS1/DDX10/DDX21/CLP1/RPS17/DCAF13/C2orf49/TRMT12/HARS2/NOB1/SSB/RRP8/PARN/RPL7L1/CPSF4/WDR12/AIMP2/DDX27…	374
BP	GO:0008380	RNA splicing	362/8027	487/18866	4.09035e-47	3.76955e-44	2.71685e-44	POLR2A/HNRNPM/SNW1/HNRNPK/NCL/SF3B2/PCBP1/PRMT5/DHX9/EFTUD2/PABPC1/PAPOLA/TARDBP/SUPT6H/RBM12/MFAP1/HNRNPR/SYF2/HNRNPC/HNRNPU/HNRNPA0/THRAP3/SF3A1/HNRNPLL/GEMIN5/NONO/KHDRBS1/RBM23/CDC5L/SF3A3/STRAP/CSTF2/DDX23/DYRK1A/SART3/SLU7/KDM1A/VIRMA/CDK13/SCAF11/SNRPE/WTAP/CHERP/TRA2B/SF1/RBM22/PDCD7/SYNCRIP/RBM15B/POLR2B/SRPK2/YTHDC1/SF3B3/RTCB/DHX8/ZPR1/PPIG/CSTF1/PRPF40A/PTBP1/PRPF6/NUP98/DDX46/ZMAT2/F…	362
BP	GO:0016236	macroautophagy	252/8027	310/18866	3.63976e-45	2.93501e-42	2.11537e-42	HUWE1/RAB1A/RAB3GAP1/EXOC4/BECN1/PSEN1/PHB2/WIPI2/SMURF1/AMBRA1/LARP1/ATG3/VPS26A/VPS4B/HIF1A/UVRAG/SNX6/PAFAH1B2/ATG16L1/UBQLN1/STAM2/VPS37C/VPS35/RAB3GAP2/VPS26B/PIK3R4/ZFYVE1/EXOC8/SPTLC2/SNX14/SCFD1/ATP6V1D/EI24/RRAGC/UFC1/TSG101/ATG13/STX12/RAB1B/PGAM5/USP36/TBC1D25/MTOR/TOMM20/ATP6V0D1/UBQLN4/MFN2/RHEB/ATP6V1A/SMCR8/PRKAG1/CSNK2A2/RNF41/PIKFYVE/EXOC7/RALB/ATG2A/SNAPIN/ATG101/NBR1/LAMTOR1/SP…	252
BP	GO:0006402	mRNA catabolic process	287/8027	376/18866	2.82021e-41	2.02146e-38	1.45694e-38	RPL10A/RPL41/CNOT1/HNRNPM/UBC/ETF1/DHX9/PSMC1/YWHAB/PSMD9/PABPC1/TARDBP/ZC3HAV1/RNH1/EIF4G1/RPL7/HNRNPR/HNRNPC/GIGYF2/HNRNPU/YTHDF2/HNRNPA0/THRAP3/CSDE1/PSMD2/LARP1/SMG7/CNOT8/GSPT1/PSMD6/YWHAZ/RPLP0/WDR61/RPS4X/XRN2/PUM1/PSMD1/EDC3/SYNCRIP/FASTKD2/TNPO1/UPF1/NBAS/PPP2R2A/PSMB2/PSME3/ZHX2/RPS29/PUM2/PSMA7/SAMD4B/EIF4A3/APEX1/PRPF18/CNOT11/RPS12/MLH1/NUP214/RBM10/SMG5/MTOR/PSMA5/ALKBH5/RPS17/DDX6/…	287
BP	GO:0006401	RNA catabolic process	310/8027	415/18866	3.48395e-41	2.24749e-38	1.61985e-38	RPL10A/RPL41/CNOT1/HNRNPM/UBC/ETF1/DHX9/PSMC1/LRPPRC/YWHAB/PSMD9/SND1/PABPC1/TARDBP/ZC3HAV1/RNH1/EIF4G1/RPL7/HNRNPR/HNRNPC/GIGYF2/HNRNPU/YTHDF2/HNRNPA0/THRAP3/CSDE1/PSMD2/LARP1/SMG7/CNOT8/GSPT1/PSMD6/YWHAZ/RPLP0/WDR61/RPS4X/XRN2/PUM1/PSMD1/EDC3/SYNCRIP/FASTKD2/TNPO1/UPF1/ZPR1/NBAS/PPP2R2A/PSMB2/PSME3/ZHX2/RPS29/PUM2/PSMA7/SAMD4B/EIF4A3/APEX1/PRPF18/CNOT11/RPS12/MLH1/GRSF1/NUP214/RBM10/SMG5/PPP1R8…	310
BP	GO:0016569	covalent chromatin modification	346/8027	481/18866	7.61412e-40	4.46534e-37	3.21833e-37	HCFC1/HUWE1/KAT5/SNW1/PRMT5/MORF4L1/KANSL2/RNF40/TRIP12/SIN3A/SUPT6H/USP22/EYA3/MCM3AP/KDM4A/EPC2/TAF5L/RNF8/TBL1XR1/CTCF/HDAC3/PWP1/RTF1/CTR9/DR1/SART3/PHF14/PARG/MPHOSPH8/KDM1A/TADA1/USP7/UBR2/WDR61/WDR82/HAT1/MEAF6/TAF6/RBBP5/SUDS3/CHTOP/BAZ1B/RCOR1/RBM14/KDM6A/ASH1L/NAA50/SETD3/BRD7/MTA2/RSF1/MCRS1/SKP1/KAT7/RNF20/LEO1/DPF2/USP36/KANSL3/CDC73/KDM5A/RNF2/PPHLN1/DDB1/SETD2/CREBBP/PRKD2/CUL4B/AR…	346
BP	GO:0006364	rRNA processing	192/8027	227/18866	1.56751e-39	8.42667e-37	6.07341e-37	RPL10A/FCF1/RPF1/TFB2M/RIOK1/RPL7/UTP18/DDX54/DDX18/NOP9/MTERF4/TSR3/WDR46/RSL1D1/XRN2/WDR3/NGDN/ZNHIT6/PRKDC/C1D/WDR43/EIF4A3/RPUSD4/UTP14A/PDCD11/TRMT61B/USP36/DHX37/BMS1/DDX10/DDX21/RPS17/DCAF13/NOB1/RRP8/RPL7L1/WDR12/DDX27/RRP15/ABT1/NAT10/NSUN4/NOL9/ERI3/DIS3/HEATR1/NOP14/NOL10/WBP11/NOP58/UTP23/SHQ1/NOLC1/RRP1B/TSR1/NOL11/METTL5/URB1/EXOSC10/FTSJ3/NHP2/RIOK3/EIF6/DDX56/ISG20L2/RIOK2/NSUN5/N…	192
BP	GO:0006605	protein targeting	324/8027	444/18866	1.90257e-39	9.44112e-37	6.80456e-37	HUWE1/RPL10A/RPL41/UBC/ZFAND6/EXOC4/YWHAB/SRP54/RPL7/PMPCB/ZDHHC4/YWHAQ/NCOA4/SMURF1/SRP72/ATG3/MTERF4/SAE1/UBE2D2/AP3M1/YWHAZ/RPLP0/SSR3/RPS4X/HSP90AA1/GOSR2/VPS37C/GCC2/HSPA5/PIK3R4/GNPAT/SEC63/PEX5/AP4E1/RPS29/TIMM9/CHP1/SPCS1/AGPS/NUMA1/RPS12/RNF31/ATG13/SRP9/USP9X/USP36/SRP68/RPS17/VTI1B/TOMM20/MFN2/SEC61A1/RAB8B/RPL22/TIMM10B/CSNK2A2/ZDHHC7/TIMM17A/RPS15A/AP3D1/OS9/NPEPPS/FIS1/LEPROT/FBXO7/…	324
BP	GO:0000209	protein polyubiquitination	262/8027	340/18866	4.72324e-39	2.1764e-36	1.56861e-36	HUWE1/RNF216/UBC/CUL3/UBE3C/PSMC1/RNF40/PSMD9/ARIH1/ZFP91/TRIP12/UBE2J1/UBE2W/ANAPC5/TRIM44/RNF111/PSMD2/SMURF1/TRIM27/KLHL20/CUL1/RNF8/RNF34/PSMD6/DDX3X/UBE2D2/UBE2G1/UBR2/PSMD1/MKRN1/CDC23/PSMB2/PSME3/ITCH/FBXW11/FBXO11/BFAR/PSMA7/PRPF19/SKP1/UBE3A/FBXO38/RNF31/FBXO31/RNF20/RNF167/HECTD1/TNKS2/PSMA5/PSMD7/UBE2Q2/BIRC2/FBXW2/RNF19B/FBXL14/UBE4B/RNF41/PSMC2/RNF114/NPEPPS/PSMB5/PSMC6/FBXO7/CDC27/F…	262
BP	GO:0016570	histone modification	337/8027	468/18866	5.52754e-39	2.37721e-36	1.71334e-36	HCFC1/HUWE1/KAT5/SNW1/PRMT5/MORF4L1/KANSL2/RNF40/TRIP12/SIN3A/SUPT6H/USP22/EYA3/MCM3AP/KDM4A/EPC2/TAF5L/RNF8/TBL1XR1/CTCF/HDAC3/PWP1/RTF1/CTR9/DR1/SART3/PHF14/PARG/KDM1A/TADA1/USP7/UBR2/WDR61/WDR82/HAT1/MEAF6/TAF6/RBBP5/SUDS3/CHTOP/BAZ1B/RCOR1/RBM14/KDM6A/ASH1L/NAA50/SETD3/BRD7/MTA2/RSF1/MCRS1/SKP1/KAT7/RNF20/LEO1/DPF2/USP36/KANSL3/CDC73/KDM5A/RNF2/DDB1/SETD2/CREBBP/PRKD2/CUL4B/ARID4B/NSD1/RPS6KA…	337
BP	GO:0000375	RNA splicing, via transesterification reactions	293/8027	393/18866	1.05719e-38	4.26247e-36	3.07212e-36	POLR2A/HNRNPM/SNW1/HNRNPK/NCL/SF3B2/PCBP1/PRMT5/DHX9/EFTUD2/PABPC1/PAPOLA/MFAP1/HNRNPR/SYF2/HNRNPC/HNRNPU/HNRNPA0/THRAP3/SF3A1/GEMIN5/NONO/KHDRBS1/RBM23/CDC5L/SF3A3/STRAP/CSTF2/DDX23/DYRK1A/SART3/SLU7/KDM1A/CDK13/SCAF11/SNRPE/WTAP/CHERP/TRA2B/SF1/RBM22/PDCD7/SYNCRIP/RBM15B/POLR2B/SRPK2/YTHDC1/SF3B3/DHX8/CSTF1/PRPF40A/PTBP1/PRPF6/NUP98/DDX46/ZMAT2/SRSF3/POLR2C/EIF4A3/NUDT21/GPKOW/PRPF19/SNRNP200/P…	293
BP	GO:0000377	RNA splicing, via transesterification reactions with bulged adenosine as nucleophile	290/8027	390/18866	5.97224e-38	2.14038e-35	1.54265e-35	POLR2A/HNRNPM/SNW1/HNRNPK/NCL/SF3B2/PCBP1/PRMT5/DHX9/EFTUD2/PABPC1/PAPOLA/MFAP1/HNRNPR/SYF2/HNRNPC/HNRNPU/HNRNPA0/THRAP3/SF3A1/GEMIN5/NONO/KHDRBS1/RBM23/CDC5L/SF3A3/STRAP/CSTF2/DDX23/DYRK1A/SART3/SLU7/KDM1A/CDK13/SCAF11/SNRPE/WTAP/CHERP/TRA2B/SF1/RBM22/PDCD7/SYNCRIP/RBM15B/POLR2B/SRPK2/YTHDC1/SF3B3/DHX8/CSTF1/PRPF40A/PTBP1/PRPF6/NUP98/DDX46/ZMAT2/SRSF3/POLR2C/EIF4A3/NUDT21/GPKOW/PRPF19/SNRNP200/P…	290
BP	GO:0000398	mRNA splicing, via spliceosome	290/8027	390/18866	5.97224e-38	2.14038e-35	1.54265e-35	POLR2A/HNRNPM/SNW1/HNRNPK/NCL/SF3B2/PCBP1/PRMT5/DHX9/EFTUD2/PABPC1/PAPOLA/MFAP1/HNRNPR/SYF2/HNRNPC/HNRNPU/HNRNPA0/THRAP3/SF3A1/GEMIN5/NONO/KHDRBS1/RBM23/CDC5L/SF3A3/STRAP/CSTF2/DDX23/DYRK1A/SART3/SLU7/KDM1A/CDK13/SCAF11/SNRPE/WTAP/CHERP/TRA2B/SF1/RBM22/PDCD7/SYNCRIP/RBM15B/POLR2B/SRPK2/YTHDC1/SF3B3/DHX8/CSTF1/PRPF40A/PTBP1/PRPF6/NUP98/DDX46/ZMAT2/SRSF3/POLR2C/EIF4A3/NUDT21/GPKOW/PRPF19/SNRNP200/P…	290
BP	GO:0016072	rRNA metabolic process	197/8027	238/18866	9.59205e-38	3.25675e-35	2.34726e-35	RPL10A/FCF1/RPF1/TFB2M/RIOK1/RPL7/UTP18/DDX54/DDX18/NOP9/MTERF4/TSR3/WDR46/RSL1D1/XRN2/WDR3/NGDN/ZNHIT6/PRKDC/C1D/WDR43/EIF4A3/RPUSD4/UTP14A/PDCD11/TRMT61B/USP36/DHX37/BMS1/DDX10/DDX21/RPS17/DCAF13/NOB1/RRP8/RPL7L1/WDR12/DDX27/RRP15/ABT1/NAT10/NSUN4/DIS3L/NOL9/ERI3/DIS3/HEATR1/NOP14/NOL10/WBP11/NOP58/UTP23/SHQ1/NOLC1/RRP1B/TSR1/NOL11/METTL5/URB1/EXOSC10/FTSJ3/NHP2/RIOK3/EIF6/DDX56/ISG20L2/RIOK2/N…	197
BP	GO:1903311	regulation of mRNA metabolic process	261/8027	344/18866	7.8505e-37	2.53218e-34	1.82503e-34	CNOT1/HNRNPM/SNW1/HNRNPK/NCL/UBC/DHX9/PSMC1/YWHAB/RNF40/PSMD9/PABPC1/PAPOLA/TARDBP/ZC3HAV1/EIF4G1/SUPT6H/HNRNPR/HNRNPC/GIGYF2/HNRNPU/YTHDF2/HNRNPA0/THRAP3/PSMD2/LARP1/CNOT8/PSMD6/KHDRBS1/RBM23/CTR9/DYRK1A/CCNT1/SART3/YWHAZ/VIRMA/WTAP/TRA2B/SF1/PUM1/PSMD1/AHCYL1/SYNCRIP/RBM15B/FASTKD2/SRPK2/YTHDC1/TNPO1/UPF1/NBAS/PSMB2/PSME3/PTBP1/SLTM/NUP98/SRSF3/PUM2/PSMA7/SAMD4B/CPSF6/APEX1/NUDT21/PRPF19/IK/NSR…	261
BP	GO:0048193	Golgi vesicle transport	275/8027	374/18866	1.37932e-34	4.23714e-32	3.05386e-32	TMED10/RAB1A/MCFD2/COPB1/DYNC1I2/SNX1/CUL3/RAB6A/ZW10/COPB2/EXOC4/STX5/SNX12/ARCN1/EXOC2/ACTR10/SNX3/RAB14/KLHL20/SEC23B/DYNC1H1/CAPZA2/UVRAG/TMED5/CNIH1/TMED2/SCAMP2/COG5/TEX261/GOSR2/GCC2/DYNC1LI1/GOLGA5/NBAS/ARF4/MACF1/EXOC8/NSF/COPA/SCFD1/KLHL12/PEF1/DCTN5/SEC24C/ERGIC2/LYPLA1/RAB10/NAPG/NUMA1/SEC22C/VAMP3/CUX1/SURF4/SEC24A/SNX2/RAB1B/COG8/GBF1/VPS52/EXOC5/SPTBN1/GOLGB1/COG2/VAPB/HYOU1/SEC23I…	275
BP	GO:1901990	regulation of mitotic cell cycle phase transition	315/8027	448/18866	2.79089e-33	8.1349e-31	5.86312e-31	CNOT1/DYNC1I2/CUL3/ZW10/PSMC1/PSMD9/SIN3A/EIF4G1/INO80/ANAPC5/PHB2/SYF2/GIGYF2/PSMD2/CNOT8/DYNC1H1/ZNF207/CUL1/PAFAH1B1/VPS4B/HAUS2/PSMD6/DDX3X/ERCC3/HSP90AA1/DYNC1LI1/PSMD1/CDC23/RAD17/PSMB2/PSME3/MAD2L1BP/MAPRE1/CKAP5/PRKDC/PSMA7/APEX1/BRD7/USP47/SKP1/IK/CNOT11/FBXO31/CDC73/ECD/AKAP9/PSMA5/TPR/PSMD7/DDB1/TMOD3/CTDSP2/HUS1/CDKN1B/CUL4B/SENP2/PSMC2/NBN/TAOK3/PSMB5/AVEN/PSMC6/FBXO7/CDC27/PSMF1/APP…	315
BP	GO:0010506	regulation of autophagy	257/8027	347/18866	2.90037e-33	8.1349e-31	5.86312e-31	EIF4G2/EEF1A1/HUWE1/KAT5/RAB3GAP1/EXOC4/EIF4G1/PHB2/KDM4A/SMURF1/TRIM27/AMBRA1/LARP1/VPS26A/HIF1A/UVRAG/MTDH/SNX6/PAFAH1B2/UBQLN1/VPS35/RAB3GAP2/VPS26B/USP10/EXOC8/SPTLC2/SCFD1/ATP6V1D/USP33/RRAGC/ATG13/RAB1B/USP36/MUL1/TBC1D25/MTOR/ATP6V0D1/HMGB1/UBQLN4/MFN2/PTK2/RHEB/ATP6V1A/SMCR8/PRKAG1/KEAP1/CSNK2A2/RNF41/PIKFYVE/ZMPSTE24/EXOC7/RALB/FBXO7/FOXK1/TAB2/ATG101/GSK3B/LAMTOR1/SPTLC1/TLK2/RAB5A/CALC…	257
BP	GO:0140053	mitochondrial gene expression	144/8027	165/18866	3.77204e-33	1.01389e-30	7.30749e-31	LRPPRC/TFB2M/IARS2/ALKBH1/MRPS14/MTERF4/NGRN/MTO1/DAP3/MRPL30/FASTKD2/GFM1/MRPS27/RPUSD4/MRPS18B/TRMT61B/MRPL20/MRPL44/MRPL37/MRPS18A/TBRG4/MTIF2/MRPL4/NSUN4/MRPL3/ELAC2/MRPS35/OXA1L/MRPL51/MRPL45/MRPL9/NOA1/MRPS10/TRMT5/TFAM/POLRMT/WARS2/MRPS17/MRPL49/MRPL13/GATC/ERAL1/TUFM/MRPL46/MRPS16/NSUN3/AARS2/GFM2/TRNT1/RARS2/MRPL19/MRPL10/MRPS7/MRPS23/CDK5RAP1/PNPT1/TRMT10C/MRPS22/MRPL35/MTRF1L/MRPL42/MR…	144
BP	GO:0051169	nuclear transport	262/8027	357/18866	9.01421e-33	2.32603e-30	1.67645e-30	KPNA6/DHX9/TARDBP/SUPT6H/NUP133/PSEN1/AGFG1/PHB2/PPP1CC/POLDIP3/DDX19A/NUP93/MCM3AP/SMURF1/GEMIN5/SMG7/NOP9/HDAC3/IPO7/KHDRBS1/SLU7/SDAD1/SNRPE/RBM22/AHCYL1/RBM15B/RAE1/YTHDC1/TNPO1/UPF1/ZPR1/CHTOP/NUP98/XPO6/IPO8/LSG1/SRSF3/TNPO3/NUP205/KPNA4/EIF4A3/CPSF6/CHP1/IPO5/MAPK1/DHX38/NUP153/NUP214/SMG5/HNRNPA2B1/ALKBH5/CSE1L/TPR/KPNA3/NXF1/SSB/SETD2/RANBP2/CPSF4/CDC40/PRKAG1/PPM1A/EIF4ENIF1/CPSF2/ELAVL…	262
BP	GO:1901987	regulation of cell cycle phase transition	334/8027	486/18866	3.78101e-32	9.38126e-30	6.76142e-30	CNOT1/DYNC1I2/CUL3/ZW10/PSMC1/PSMD9/SIN3A/EIF4G1/INO80/ANAPC5/PHB2/SYF2/GIGYF2/PSMD2/CNOT8/DYNC1H1/ZNF207/CUL1/PAFAH1B1/VPS4B/HAUS2/PSMD6/DDX3X/ERCC3/HSP90AA1/DYNC1LI1/PSMD1/CDC23/RAD17/PSMB2/PSME3/MAD2L1BP/MAPRE1/CKAP5/PRKDC/PSMA7/APEX1/BRD7/USP47/SKP1/IK/CNOT11/FBXO31/CDC73/ECD/AKAP9/PSMA5/TPR/PSMD7/DDB1/TMOD3/CTDSP2/HUS1/CDKN1B/CUL4B/SENP2/PSMC2/NBN/TAOK3/PSMB5/AVEN/PSMC6/FBXO7/CDC27/PSMF1/APP…	334
BP	GO:0006913	nucleocytoplasmic transport	259/8027	354/18866	4.82873e-32	1.15371e-29	8.3152e-30	KPNA6/DHX9/TARDBP/SUPT6H/NUP133/PSEN1/AGFG1/PHB2/PPP1CC/POLDIP3/DDX19A/NUP93/MCM3AP/SMURF1/GEMIN5/SMG7/NOP9/HDAC3/IPO7/KHDRBS1/SLU7/SDAD1/SNRPE/RBM22/AHCYL1/RBM15B/RAE1/YTHDC1/TNPO1/UPF1/ZPR1/CHTOP/NUP98/XPO6/IPO8/LSG1/SRSF3/TNPO3/NUP205/KPNA4/EIF4A3/CPSF6/CHP1/IPO5/MAPK1/DHX38/NUP153/NUP214/SMG5/HNRNPA2B1/ALKBH5/CSE1L/TPR/KPNA3/NXF1/SSB/SETD2/RANBP2/CPSF4/CDC40/PRKAG1/PPM1A/EIF4ENIF1/CPSF2/ELAVL…	259
BP	GO:0018205	peptidyl-lysine modification	288/8027	405/18866	6.94595e-32	1.6003e-29	1.15339e-29	HCFC1/KAT5/SNW1/MORF4L1/KANSL2/SIN3A/SUPT6H/NUP133/USP22/NUP93/MCM3AP/EPC2/TAF5L/CTCF/PWP1/RTF1/CTR9/SAE1/DR1/PHF14/KDM1A/TADA1/WDR61/WDR82/RAE1/HAT1/MEAF6/TAF6/VIPAS39/RBBP5/NUP98/KDM6A/ASH1L/NUP205/NAA50/SETD3/BRD7/RSF1/MCRS1/KAT7/NUP153/DPF2/NUP214/KANSL3/MUL1/SUMO3/HMG20A/TPR/VPS33B/GNL3/SETD2/RANBP2/CREBBP/ARID4B/SENP2/NSD1/RPS6KA4/ZMPSTE24/PIAS1/RELA/SMARCB1/NDUFAB1/ARID4A/JMJD6/BAG6/SET/NU…	288
BP	GO:0009896	positive regulation of catabolic process	315/8027	454/18866	1.43801e-31	3.19884e-29	2.30552e-29	HUWE1/CNOT1/KAT5/SNX1/RAB3GAP1/PSMC1/RNF40/ZYG11B/STX5/NUB1/ARIH1/PABPC1/TARDBP/ZC3HAV1/PSEN1/CSNK1A1/PHB2/HNRNPR/GIGYF2/YTHDF2/SMURF1/TRIM27/AMBRA1/LARP1/CNOT8/HIF1A/UVRAG/MTDH/NFE2L2/PAFAH1B2/UBQLN1/HSP90AA1/VPS35/PUM1/RAB3GAP2/UPF1/FAF1/NSF/SPTLC2/ITCH/PTPN1/GRSF1/MUL1/DDB1/HMGB1/MFN2/RNF19B/PTK2/SMCR8/CDKN1B/CUL4B/KEAP1/RNF41/PSMC2/GCLC/RALB/FBXO7/PIAS1/OAZ2/BAG6/FBXW8/GSK3B/YTHDF3/SPTLC1/FBX…	315
BP	GO:0006260	DNA replication	210/8027	273/18866	2.47385e-31	5.148e-29	3.71036e-29	RAC1/KAT5/DHX9/CHTF8/SIN3A/CDC42/INO80/POLG/IGHMBP2/ORC5/ORC4/ATF1/SSRP1/TERF2/POLH/RAD17/UPF1/ZPR1/FAF1/POLD2/KAT7/RRM1/GRWD1/HUS1/SENP2/NUCKS1/PPP2CA/NBN/ZMPSTE24/WRNIP1/SDE2/RECQL/MCMBP/RPA1/LIG3/SUPT16H/SET/ZNF830/EXD2/SMC3/TOP3A/MSH3/DNAJA3/SMARCAL1/DUT/RPA2/TOP1/TERF1/RAD50/POLE4/RBBP4/MCM9/DNAJC2/POLE3/EHMT2/RBBP6/GTPBP4/TTF1/CTC1/ANKRD17/TNFAIP1/DTD1/SSBP1/RFC1/ING4/ALYREF/REPIN1/POLD4/MG…	210
BP	GO:0044839	cell cycle G2/M phase transition	210/8027	273/18866	2.47385e-31	5.148e-29	3.71036e-29	DYNC1I2/PSMC1/PSMD9/SIN3A/SYF2/PSMD2/DYNC1H1/CUL1/PAFAH1B1/VPS4B/HAUS2/PSMD6/KHDRBS1/MNAT1/HSP90AA1/PSMD1/RAD17/PPP2R2A/PSMB2/PSME3/MAPRE1/FBXW11/CKAP5/PSMA7/USP47/SKP1/AKAP9/PSMA5/ARPP19/PSMD7/HUS1/CCNY/PSMC2/NBN/TAOK3/PSMB5/AVEN/PSMC6/FBXL3/PSMF1/ZNF830/SDCCAG8/PPP1R12A/NPM1/UIMC1/PPP1CB/CSNK1D/CEP63/LATS1/DCTN1/NAE1/PSMA1/CDK4/PSMA3/PSMD14/DCTN2/RINT1/PCNT/BACH1/FBXL12/NEDD1/BTRC/TAF2/PSMA4/CD…	210
BP	GO:0000956	nuclear-transcribed mRNA catabolic process	171/8027	210/18866	3.4252e-31	6.90499e-29	4.97668e-29	RPL10A/RPL41/CNOT1/ETF1/PABPC1/EIF4G1/RPL7/THRAP3/CSDE1/SMG7/CNOT8/GSPT1/RPLP0/WDR61/RPS4X/XRN2/EDC3/UPF1/NBAS/PPP2R2A/RPS29/SAMD4B/EIF4A3/PRPF18/CNOT11/RPS12/MLH1/SMG5/RPS17/DDX6/PDE12/SSB/PARN/PATL1/RPL22/RPS15A/PPP2CA/RPL23A/DIS3/SECISBP2/NCBP1/CNOT3/RPS27A/SMG8/EXOSC10/RNPS1/RPL30/RBM8A/EDC4/RC3H2/CNOT4/LSM3/UPF2/DCPS/LSM1/CNOT2/RPL27/RPS10/RPS27/EIF3E/RPL6/LSM5/PCID2/RC3H1/CNOT6L/RPLP1/CNOT7…	171
BP	GO:0006403	RNA localization	187/8027	236/18866	5.01653e-31	9.80656e-29	7.06795e-29	CCT4/CCT6A/DHX9/LRPPRC/SUPT6H/NUP133/AGFG1/POLDIP3/DDX19A/HNRNPU/NUP93/MCM3AP/SMG7/NOP9/YY1/KHDRBS1/SLU7/SDAD1/TERF2/RBM15B/RAE1/YTHDC1/UPF1/CHTOP/ZNHIT6/PRPF6/NUP98/G3BP2/CKAP5/LSG1/CCT7/SRSF3/NUP205/EIF4A3/CPSF6/PRPF18/DHX38/NUP153/NUP214/SMG5/HNRNPA2B1/ALKBH5/TPR/TOMM20/NXF1/SSB/SETD2/PARN/RANBP2/CPSF4/CDC40/CCT2/SENP2/CPSF2/YBX1/SRSF7/NCBP1/FIP1L1/NUP54/NOP58/RBM27/NMD3/NRDE2/SHQ1/NUP37/U2AF2…	187
BP	GO:0000086	G2/M transition of mitotic cell cycle	198/8027	254/18866	5.29458e-31	1.00457e-28	7.24029e-29	DYNC1I2/PSMC1/PSMD9/SIN3A/SYF2/PSMD2/DYNC1H1/CUL1/PAFAH1B1/VPS4B/HAUS2/PSMD6/KHDRBS1/MNAT1/HSP90AA1/PSMD1/RAD17/PPP2R2A/PSMB2/PSME3/MAPRE1/FBXW11/CKAP5/PSMA7/USP47/SKP1/AKAP9/PSMA5/ARPP19/PSMD7/HUS1/CCNY/PSMC2/NBN/TAOK3/PSMB5/AVEN/PSMC6/FBXL3/PSMF1/ZNF830/SDCCAG8/PPP1R12A/PPP1CB/CSNK1D/CEP63/LATS1/DCTN1/NAE1/PSMA1/CDK4/PSMA3/PSMD14/DCTN2/RINT1/PCNT/BACH1/FBXL12/NEDD1/BTRC/TAF2/PSMA4/CDK5RAP2/CTC1…	198
BP	GO:0070646	protein modification by small protein removal	225/8027	300/18866	1.27255e-30	2.34549e-28	1.69048e-28	HCFC1/UBC/PSMC1/PSMD9/BECN1/INO80/USP22/COPS4/SNX3/COPS3/PSMD2/RNF123/YY1/RHOA/HIF1A/PSMD6/USP8/SART3/USP42/USP7/COPS8/STAM2/PSMD1/USP48/USP14/USP10/PSMB2/COPS2/SUDS3/PSME3/ITCH/PSMA7/USP33/ASXL2/USP47/STAMBP/MCRS1/USP19/EIF3F/USP9X/USP36/USP4/PSMA5/PSMD7/TOMM20/BIRC2/OTUD5/KEAP1/SENP2/PSMC2/PSMB5/PSMC6/USP12/OTUD6B/RAD23B/FOXK1/PSMF1/SPATA2/RPS27A/ACTR8/UIMC1/JOSD1/USP5/USP1/HGS/VCPIP1/TRAF6/MBD…	225
BP	GO:0090305	nucleic acid phosphodiester bond hydrolysis	231/8027	313/18866	1.24222e-29	2.22598e-27	1.60435e-27	CNOT1/FCF1/G3BP1/UBC/SND1/TSN/POLG/CNOT8/NOP9/CSTF2/ERCC3/XRN2/EDC3/POLD2/GTF2H1/CPSF6/APEX1/NUDT21/PARP1/ANGEL1/TSNAX/MRPL44/PPP1R8/BMS1/TATDN1/DDB1/HMGB1/NOB1/PDE12/REXO2/PARN/CPSF4/CUL4B/CPSF2/GTF2H3/ABT1/DDX1/DIS3L/NOL9/ERI3/DIS3/ELAC2/RPA1/NOP14/NCBP1/FIP1L1/UTP23/EXD2/CNOT3/TSR1/RPS27A/KPNB1/TDP1/HARBI1/CUL4A/EXOSC10/EDC4/DFFA/NHP2/KHNYN/CPSF7/RPA2/ISG20L2/DCPS/KPNA1/CNOT2/RAD50/DBR1/XPC/RP…	231
BP	GO:0051168	nuclear export	165/8027	204/18866	1.77129e-29	3.08827e-27	2.22583e-27	DHX9/SUPT6H/NUP133/AGFG1/POLDIP3/DDX19A/NUP93/MCM3AP/SMURF1/SMG7/NOP9/KHDRBS1/SLU7/SDAD1/RBM22/AHCYL1/RBM15B/RAE1/YTHDC1/UPF1/CHTOP/NUP98/XPO6/LSG1/SRSF3/NUP205/EIF4A3/CPSF6/CHP1/DHX38/NUP153/NUP214/SMG5/HNRNPA2B1/ALKBH5/CSE1L/TPR/NXF1/SSB/SETD2/RANBP2/CPSF4/CDC40/PPM1A/EIF4ENIF1/CPSF2/XPO4/SRSF7/NCBP1/UHMK1/FIP1L1/NUP54/RBM27/GSK3B/NMD3/NRDE2/NUP37/U2AF2/SRRM1/NPM1/SEC13/RNPS1/HNRNPA1/RBM8A/FYTT…	165
BP	GO:0019080	viral gene expression	159/8027	195/18866	3.1949e-29	5.42377e-27	3.90911e-27	POLR2A/RPL10A/RPL41/SNW1/DHX9/TARDBP/NUP133/RPL7/EIF3B/EIF3L/NUP93/TRIM27/EIF3A/DENR/CCNT1/RPLP0/RPS4X/MCTS1/POLR2B/RAE1/PTBP1/NUP98/RPS29/NUP205/POLR2C/SPCS1/RSF1/RPS12/EIF3F/NUP153/NUP214/PCBP2/RPS17/TPR/SSB/RANBP2/RPL22/RPS15A/NUCKS1/RPL23A/SMARCB1/NELFB/NUP54/REST/NUP37/RRP1B/RPS27A/SP1/SMARCA4/SEC13/RPL30/CTDP1/FURIN/GTF2B/NUP43/EIF3D/RPL27/POLR2E/RPS10/RPS27/POM121/SUPT5H/RPL6/NELFCD/RPLP1/…	159
BP	GO:0006611	protein export from nucleus	151/8027	184/18866	2.06935e-28	3.42292e-26	2.46703e-26	SUPT6H/NUP133/AGFG1/POLDIP3/DDX19A/NUP93/MCM3AP/SMURF1/SMG7/NOP9/SLU7/SDAD1/RBM22/AHCYL1/RBM15B/RAE1/YTHDC1/UPF1/CHTOP/NUP98/XPO6/LSG1/SRSF3/NUP205/EIF4A3/CHP1/DHX38/NUP153/NUP214/SMG5/HNRNPA2B1/ALKBH5/CSE1L/TPR/NXF1/SSB/SETD2/RANBP2/CPSF4/CDC40/PPM1A/CPSF2/XPO4/SRSF7/NCBP1/UHMK1/FIP1L1/NUP54/GSK3B/NMD3/NUP37/U2AF2/SRRM1/NPM1/SEC13/RNPS1/RBM8A/FYTTD1/ABCE1/SRSF4/SRSF5/CTDSPL2/PTPN11/EIF6/UPF2/IWS…	151
BP	GO:0015931	nucleobase-containing compound transport	198/8027	261/18866	3.26647e-28	5.268e-26	3.79684e-26	DHX9/LRPPRC/SUPT6H/NUP133/AGFG1/POLDIP3/DDX19A/HNRNPU/NUP93/MCM3AP/SMG7/NOP9/KHDRBS1/SLU7/SDAD1/TERF2/RBM15B/RAE1/YTHDC1/UPF1/CHTOP/NUP98/G3BP2/CKAP5/LSG1/SRSF3/NUP205/EIF4A3/CPSF6/DHX38/NUP153/NUP214/SMG5/SLC25A44/HNRNPA2B1/ALKBH5/TPR/TOMM20/NXF1/SSB/SETD2/RANBP2/CPSF4/CDC40/SENP2/CPSF2/YBX1/SLC35A2/SLC25A32/SRSF7/SLC35B3/NCBP1/FIP1L1/NUP54/RBM27/NMD3/NRDE2/NUP37/U2AF2/SRRM1/SLC25A13/NPM1/SEC13/…	198
BP	GO:0033044	regulation of chromosome organization	253/8027	356/18866	4.42714e-28	6.96573e-26	5.02046e-26	CCT4/SNW1/CUL3/ZW10/CCT6A/XRCC5/RNF40/TRIP12/SIN3A/BECN1/SUPT6H/ANAPC5/YLPM1/HNRNPC/HNRNPU/ZNF207/CTCF/TINF2/RTF1/MNAT1/CTR9/SART3/SPTY2D1/PARG/MPHOSPH8/KDM1A/USP7/SSRP1/TERF2/WDR61/DYNC1LI1/CDC23/UPF1/CHTOP/CCT7/BRD7/PARP1/NUMA1/IK/KAT7/RNF20/MAPK1/SMG5/TNKS2/KDM5A/HNRNPA2B1/PPHLN1/TPR/GNL3/PARN/PRKD2/CCT2/NSD1/NBN/RPS6KA4/ZMPSTE24/NAT10/CDC27/SMARCB1/UBR5/SET/MAP2K7/CCT5/TLK2/ANAPC7/EXOSC10/BCO…	253
BP	GO:0032984	protein-containing complex disassembly	238/8027	330/18866	5.27678e-28	8.10489e-26	5.84149e-26	ARID1A/ETF1/CSNK1A1/MRPS14/MTPN/GSPT1/FLII/VPS4B/CAPZA2/UVRAG/APEH/DAP3/MRPL30/UBQLN1/DHX8/UPF1/IST1/NSF/SNX14/CKAP5/MRPS27/MRPS18B/TSG101/SMARCC1/MRPL20/TFIP11/MRPL44/TBC1D25/SPTBN1/MRPL37/MRPS18A/SPTAN1/UBQLN4/TMOD3/SMCR8/GRWD1/MRPL4/SMARCD1/ZMPSTE24/MRPL3/SMARCC2/SNAPIN/SMARCB1/MRPS35/SUPT16H/DSTN/CAPZB/TWF1/ZFAND1/CFL1/SET/GSK3B/OXA1L/MRPL51/MRPL45/KIF2A/SMARCA4/MRPL9/SETX/CALCOCO2/SCAF8/ABCE…	238
BP	GO:0031331	positive regulation of cellular catabolic process	272/8027	390/18866	5.63438e-28	8.45288e-26	6.09231e-26	HUWE1/CNOT1/KAT5/RAB3GAP1/PSMC1/RNF40/ZYG11B/NUB1/ARIH1/PABPC1/TARDBP/ZC3HAV1/PSEN1/CSNK1A1/PHB2/HNRNPR/GIGYF2/YTHDF2/SMURF1/TRIM27/AMBRA1/LARP1/CNOT8/HIF1A/UVRAG/MTDH/NFE2L2/PAFAH1B2/UBQLN1/HSP90AA1/VPS35/PUM1/RAB3GAP2/UPF1/FAF1/SPTLC2/ITCH/PTPN1/GRSF1/MUL1/HMGB1/MFN2/RNF19B/PTK2/SMCR8/KEAP1/PSMC2/GCLC/RALB/FBXO7/PIAS1/BAG6/FBXW8/GSK3B/YTHDF3/SPTLC1/FBXO22/STUB1/CALCOCO2/GTPBP1/CSNK1D/USP5/FURIN…	272
BP	GO:0032543	mitochondrial translation	118/8027	135/18866	1.58073e-27	2.31757e-25	1.67036e-25	LRPPRC/IARS2/ALKBH1/MRPS14/NGRN/DAP3/MRPL30/FASTKD2/GFM1/MRPS27/RPUSD4/MRPS18B/MRPL20/MRPL44/MRPL37/MRPS18A/MTIF2/MRPL4/NSUN4/MRPL3/MRPS35/OXA1L/MRPL51/MRPL45/MRPL9/NOA1/MRPS10/WARS2/MRPS17/MRPL49/MRPL13/GATC/ERAL1/TUFM/MRPL46/MRPS16/NSUN3/AARS2/GFM2/RARS2/MRPL19/MRPL10/MRPS7/MRPS23/CDK5RAP1/TRMT10C/MRPS22/MRPL35/MTRF1L/MRPL42/MRPS30/YARS2/MRPS28/DARS2/MRPS11/MALSU1/MRPS5/MRPL11/MRPS12/MRPS34/MRP…	118
BP	GO:0016241	regulation of macroautophagy	144/8027	176/18866	6.89564e-27	9.88528e-25	7.12469e-25	HUWE1/RAB3GAP1/EXOC4/SMURF1/LARP1/VPS26A/HIF1A/UVRAG/SNX6/PAFAH1B2/UBQLN1/VPS35/RAB3GAP2/VPS26B/EXOC8/SPTLC2/SCFD1/ATP6V1D/RRAGC/ATG13/RAB1B/USP36/TBC1D25/MTOR/ATP6V0D1/UBQLN4/MFN2/RHEB/ATP6V1A/SMCR8/PRKAG1/RNF41/PIKFYVE/EXOC7/RALB/ATG101/LAMTOR1/SPTLC1/RAB5A/CALCOCO2/ATP6V0A1/WAC/ATP13A2/CHMP4B/MAP3K7/UBQLN2/TSC2/GNAI3/PRKAB1/SH3GLB1/SUPT5H/SEC22B/ATP6V1E1/PRKAB2/IKBKG/CDC37/ATP6V1C1/FEZ2/PIK3CA…	144
BP	GO:0006413	translational initiation	154/8027	192/18866	7.59799e-27	1.06554e-24	7.67971e-25	EIF4G2/RPL10A/RPL41/EIF4H/EIF4B/PAIP2/PABPC1/ALKBH1/EIF4G1/RPL7/EIF3B/EIF3L/YTHDF2/LARP1/EIF3A/EIF2S1/KHDRBS1/DDX3X/DENR/RPLP0/EIF3H/DNAJC3/EIF2S3/RPS4X/MCTS1/RPS29/EIF4EBP2/EIF3J/EIF2S2/RPS12/EIF1/EIF3F/DHX29/EIF1B/MTOR/RPS17/TPR/EIF2B5/RPL22/MTIF2/EIF2B3/EIF4G3/EIF1AX/EIF1AD/RPS15A/DDX1/NCK1/RPL23A/EIF5/PAIP1/PPP1R15B/NCBP1/UHMK1/IMPACT/EIF3M/EIF2AK3/EIF2B1/YTHDF3/EIF2AK2/RPS27A/NPM1/RPL30/EIF2…	154
BP	GO:0016579	protein deubiquitination	208/8027	283/18866	2.08634e-26	2.86361e-24	2.06391e-24	HCFC1/UBC/PSMC1/PSMD9/BECN1/INO80/USP22/SNX3/PSMD2/RNF123/YY1/RHOA/HIF1A/PSMD6/USP8/SART3/USP42/USP7/STAM2/PSMD1/USP48/USP14/USP10/PSMB2/SUDS3/PSME3/ITCH/PSMA7/USP33/ASXL2/USP47/STAMBP/MCRS1/USP19/EIF3F/USP9X/USP36/USP4/PSMA5/PSMD7/TOMM20/BIRC2/OTUD5/KEAP1/PSMC2/PSMB5/PSMC6/USP12/OTUD6B/RAD23B/FOXK1/PSMF1/SPATA2/RPS27A/ACTR8/UIMC1/JOSD1/USP5/USP1/HGS/VCPIP1/TRAF6/MBD5/ACTL6A/MAP3K7/COPS5/RAD23A/F…	208
BP	GO:0034976	response to endoplasmic reticulum stress	213/8027	294/18866	1.273e-25	1.71086e-23	1.23308e-23	PDIA6/HERPUD2/TARDBP/UBE2J1/EIF4G1/ERLEC1/JKAMP/EIF2S1/GORASP2/DDX3X/UBXN4/NFE2L2/DNAJC3/UBQLN1/GOSR2/RNF121/OPA1/HSPA5/USP14/DERL1/HSP90B1/PTPN1/BFAR/ATF6/UFC1/USP19/SEL1L/TMCO1/EEF2/VAPB/CCDC47/HYOU1/TMX1/ATP6V0D1/EIF2B5/SERP1/CTDSP2/MBTPS2/PPP2CB/UBE4B/ATF6B/OS9/PSMC6/ATP2A2/NCK1/TMBIM6/PPP1R15B/BAG6/EIF2AK3/GSK3B/EIF2AK2/STUB1/NPLOC4/RHBDD1/PDIA4/GFPT1/TBL2/DCTN1/SRPRB/UBE2G2/RNF139/UBQLN2/SE…	213
BP	GO:0010389	regulation of G2/M transition of mitotic cell cycle	157/8027	200/18866	1.91308e-25	2.51863e-23	1.81527e-23	DYNC1I2/PSMC1/PSMD9/SIN3A/SYF2/PSMD2/DYNC1H1/CUL1/PAFAH1B1/VPS4B/HAUS2/PSMD6/HSP90AA1/PSMD1/RAD17/PSMB2/PSME3/MAPRE1/CKAP5/PSMA7/USP47/SKP1/AKAP9/PSMA5/PSMD7/HUS1/PSMC2/NBN/TAOK3/PSMB5/AVEN/PSMC6/PSMF1/ZNF830/SDCCAG8/CSNK1D/CEP63/DCTN1/NAE1/PSMA1/CDK4/PSMA3/PSMD14/DCTN2/RINT1/PCNT/NEDD1/PSMA4/CDK5RAP2/CTC1/PCM1/PSMD3/YWHAG/ZFYVE19/PSMA2/MTA3/PSME1/CEP57/NDE1/TAOK1/ACTR1A/RAD51B/RAD51C/CLASP1/RAD2…	157
BP	GO:0072331	signal transduction by p53 class mediator	197/8027	267/18866	1.97051e-25	2.54235e-23	1.83237e-23	CNOT1/KAT5/SNW1/HNRNPK/PRMT5/CNOT8/RNF34/DYRK1A/KDM1A/SSRP1/HINT1/MEAF6/RAD17/TAF6/USP10/TMEM109/TBP/BRD7/MTA2/HIPK1/CNOT11/RRP8/CHD4/HUS1/CDKN1B/PRKAG1/CSNK2A2/NBN/ZMPSTE24/RPA1/MAPK14/SUPT16H/BAG6/PAK1IP1/EEF1E1/CNOT3/MYBBP1A/TOP3A/PHF20/TTC5/CSNK2A1/CNOT4/NOC2L/RPA2/PTTG1IP/HDAC2/TAF13/TAF4/CNOT2/RAD50/BRPF1/RBBP4/PRKAB1/MSH2/CARM1/PRKAB2/MAPKAPK5/TAF2/TP53BP2/CASP2/EHMT2/CNOT6L/CNOT7/RRN3/TNK…	197
BP	GO:1902749	regulation of cell cycle G2/M phase transition	167/8027	217/18866	3.21354e-25	4.06481e-23	2.92966e-23	DYNC1I2/PSMC1/PSMD9/SIN3A/SYF2/PSMD2/DYNC1H1/CUL1/PAFAH1B1/VPS4B/HAUS2/PSMD6/HSP90AA1/PSMD1/RAD17/PSMB2/PSME3/MAPRE1/CKAP5/PSMA7/USP47/SKP1/AKAP9/PSMA5/PSMD7/HUS1/PSMC2/NBN/TAOK3/PSMB5/AVEN/PSMC6/PSMF1/ZNF830/SDCCAG8/NPM1/UIMC1/CSNK1D/CEP63/DCTN1/NAE1/PSMA1/CDK4/PSMA3/PSMD14/DCTN2/RINT1/PCNT/NEDD1/PSMA4/CDK5RAP2/CTC1/PCM1/PSMD3/YWHAG/ZFYVE19/PSMA2/MTA3/BABAM1/PSME1/FZR1/CEP57/NDE1/TAOK1/ACTR1A/RA…	167
BP	GO:0019083	viral transcription	143/8027	178/18866	3.72206e-25	4.6175e-23	3.328e-23	POLR2A/RPL10A/RPL41/SNW1/DHX9/TARDBP/NUP133/RPL7/NUP93/TRIM27/CCNT1/RPLP0/RPS4X/POLR2B/RAE1/NUP98/RPS29/NUP205/POLR2C/RSF1/RPS12/NUP153/NUP214/RPS17/TPR/RANBP2/RPL22/RPS15A/NUCKS1/RPL23A/SMARCB1/NELFB/NUP54/REST/NUP37/RRP1B/RPS27A/SP1/SMARCA4/SEC13/RPL30/CTDP1/GTF2B/NUP43/RPL27/POLR2E/RPS10/RPS27/POM121/SUPT5H/RPL6/NELFCD/RPLP1/NUP35/RPL3/MON1B/POLR2G/NUP62/POLR2D/SEH1L/RPS5/NUP88/RPS25/RPL15/GTF…	143
BP	GO:0051236	establishment of RNA localization	158/8027	203/18866	7.17961e-25	8.73881e-23	6.29838e-23	DHX9/LRPPRC/SUPT6H/NUP133/AGFG1/POLDIP3/DDX19A/HNRNPU/NUP93/MCM3AP/SMG7/NOP9/KHDRBS1/SLU7/SDAD1/TERF2/RBM15B/RAE1/YTHDC1/UPF1/CHTOP/NUP98/G3BP2/CKAP5/LSG1/SRSF3/NUP205/EIF4A3/CPSF6/DHX38/NUP153/NUP214/SMG5/HNRNPA2B1/ALKBH5/TPR/TOMM20/NXF1/SSB/SETD2/RANBP2/CPSF4/CDC40/SENP2/CPSF2/YBX1/SRSF7/NCBP1/FIP1L1/NUP54/RBM27/NMD3/NRDE2/NUP37/U2AF2/SRRM1/NPM1/SEC13/RNPS1/HNRNPA1/RBM8A/FYTTD1/SFPQ/ABCE1/SRSF4…	158
BP	GO:0006289	nucleotide-excision repair	98/8027	110/18866	1.60301e-24	1.91501e-22	1.38021e-22	POLR2A/UBC/COPS4/COPS3/RNF111/MNAT1/USP7/ERCC3/COPS8/POLR2B/POLD2/COPS2/GTF2H1/POLR2C/PARP1/PRPF19/KAT7/TCEA1/PPIE/DDB1/HUS1/CUL4B/GTF2H3/RPA1/LIG3/MMS19/RAD23B/ZNF830/RPS27A/CUL4A/RPA2/COPS5/RAD23A/POLR2E/XPC/AQR/ERCC2/COPS6/POLR2G/POLR2D/XPA/RFC1/NEIL2/CCNH/EP300/COPS7A/POLD4/FAN1/UBA52/XAB2/HMGN1/ERCC8/COPS7B/ERCC1/POLL/SLC30A9/RFC3/CDK7/POLR2L/POLK/POLD3/USP45/UBB/PCNA/RPA3/ATXN3/DDB2/NTHL1/P…	98
BP	GO:0050657	nucleic acid transport	155/8027	200/18866	4.51762e-24	5.20414e-22	3.75081e-22	DHX9/LRPPRC/SUPT6H/NUP133/AGFG1/POLDIP3/DDX19A/HNRNPU/NUP93/MCM3AP/SMG7/NOP9/KHDRBS1/SLU7/SDAD1/TERF2/RBM15B/RAE1/YTHDC1/UPF1/CHTOP/NUP98/G3BP2/CKAP5/LSG1/SRSF3/NUP205/EIF4A3/CPSF6/DHX38/NUP153/NUP214/SMG5/HNRNPA2B1/ALKBH5/TPR/TOMM20/NXF1/SSB/SETD2/RANBP2/CPSF4/CDC40/SENP2/CPSF2/YBX1/SRSF7/NCBP1/FIP1L1/NUP54/RBM27/NMD3/NRDE2/NUP37/U2AF2/SRRM1/NPM1/SEC13/RNPS1/HNRNPA1/RBM8A/FYTTD1/SFPQ/ABCE1/SRSF4…	155
BP	GO:0050658	RNA transport	155/8027	200/18866	4.51762e-24	5.20414e-22	3.75081e-22	DHX9/LRPPRC/SUPT6H/NUP133/AGFG1/POLDIP3/DDX19A/HNRNPU/NUP93/MCM3AP/SMG7/NOP9/KHDRBS1/SLU7/SDAD1/TERF2/RBM15B/RAE1/YTHDC1/UPF1/CHTOP/NUP98/G3BP2/CKAP5/LSG1/SRSF3/NUP205/EIF4A3/CPSF6/DHX38/NUP153/NUP214/SMG5/HNRNPA2B1/ALKBH5/TPR/TOMM20/NXF1/SSB/SETD2/RANBP2/CPSF4/CDC40/SENP2/CPSF2/YBX1/SRSF7/NCBP1/FIP1L1/NUP54/RBM27/NMD3/NRDE2/NUP37/U2AF2/SRRM1/NPM1/SEC13/RNPS1/HNRNPA1/RBM8A/FYTTD1/SFPQ/ABCE1/SRSF4…	155
BP	GO:0006415	translational termination	94/8027	105/18866	6.12903e-24	6.93656e-22	4.99943e-22	ETF1/MRPS14/GSPT1/APEH/DAP3/MRPL30/UPF1/MRPS27/MRPS18B/MRPL20/MRPL44/MRPL37/MRPS18A/MRPL4/MRPL3/MRPS35/OXA1L/MRPL51/MRPL45/MRPL9/ABCE1/MRPS10/MRPS17/MRPL49/MRPL13/JMJD4/ERAL1/MRPL46/MRPS16/GFM2/MRPL19/MRPL10/MRPS7/MRPS23/MRPS22/OGFOD1/MRPL35/MTRF1L/MRPL42/MRPS30/MRPS28/MRPS11/MRPS5/MRPL11/MRPS12/MRPS34/MRPL15/MRPL32/MRPS18C/PTCD3/MRPL48/MRPS31/MRPS33/MRPS6/GLE1/MRPS2/MTRF1/MRPL1/MRPL43/MRPL38/MRP…	94
BP	GO:0008033	tRNA processing	110/8027	130/18866	3.21181e-23	3.5723e-21	2.57469e-21	ALKBH1/CSTF2/MTO1/RTCB/FARS2/ELP2/THUMPD3/TRMT61A/FAM98B/RPUSD4/TRMT61B/GRSF1/CLP1/C2orf49/TRMT12/SSB/CPSF4/ELP4/ELP3/THADA/WDR4/NAT10/DDX1/ELAC2/TRMT1L/METTL6/TYW1/TRMT5/ELP6/CTU2/THG1L/RPP14/DPH3/TSEN34/FTSJ1/NSUN3/AARS2/TRNT1/TRMT6/MTFMT/METTL2B/TRMT11/C9orf64/CDK5RAP1/DUS3L/TRMT10C/URM1/LSM6/GTPBP3/MOCS3/TRUB1/POP4/OSGEPL1/POP1/POLR3K/TRIT1/ADAT1/TSEN15/NSUN2/LCMT2/TYW5/METTL1/ALKBH8/ELP5/RPP…	110
BP	GO:0006399	tRNA metabolic process	145/8027	186/18866	4.65401e-23	5.08865e-21	3.66758e-21	IARS2/ALKBH1/CSTF2/MTO1/RTCB/FARS2/ELP2/FARSA/THUMPD3/TRMT61A/FAM98B/RPUSD4/TRMT61B/NARS2/GRSF1/PARS2/CLP1/C2orf49/TRMT12/HARS2/SSB/CPSF4/AIMP2/ELP4/ELP3/THADA/WDR4/NAT10/DDX1/ELAC2/EEF1E1/AIMP1/TRMT1L/METTL6/EXOSC10/FARSB/TYW1/TRMT5/ELP6/CTU2/DTD2/THG1L/WARS2/GATC/RPP14/DPH3/TSEN34/MARS2/FTSJ1/NSUN3/AARS2/TRNT1/RARS2/TRMT6/MTFMT/METTL2B/TRMT11/C9orf64/CDK5RAP1/DUS3L/TRMT10C/DTD1/URM1/LSM6/GTPBP3…	145
BP	GO:0042176	regulation of protein catabolic process	265/8027	397/18866	8.0382e-23	8.6424e-21	6.2289e-21	EEF1A1/HUWE1/SNX1/PSMC1/RNF40/ZYG11B/STX5/NUB1/ARIH1/SNX12/UBE2J1/PSEN1/CSNK1A1/GNA12/ERLEC1/SNX3/PSMD2/SMURF1/USP8/BAG5/NFE2L2/USP7/UBQLN1/HSP90AA1/VPS35/PSMD1/SF3B3/USP14/FAF1/PSME3/NSF/ITCH/ARAF/UBE3A/USP19/SMARCC1/AZIN1/DDB1/UBQLN4/RNF19B/PTK2/CDKN1B/CUL4B/KEAP1/CSNK2A2/RNF41/HSP90AB1/PSMC2/OS9/GCLC/PIAS1/RELA/OAZ2/RAD23B/BAG6/FBXW8/PSMF1/GSK3B/FBXO22/TLK2/STUB1/LRIG2/WWP2/OAZ1/N4BP1/CSNK2A1/…	265
BP	GO:0071166	ribonucleoprotein complex localization	110/8027	131/18866	1.1657e-22	1.23277e-20	8.88505e-21	SUPT6H/NUP133/AGFG1/POLDIP3/DDX19A/NUP93/MCM3AP/SMG7/NOP9/SLU7/SDAD1/RBM15B/RAE1/YTHDC1/UPF1/CHTOP/NUP98/LSG1/SRSF3/NUP205/EIF4A3/DHX38/NUP153/NUP214/SMG5/HNRNPA2B1/ALKBH5/TPR/NXF1/SSB/SETD2/RANBP2/CPSF4/CDC40/CPSF2/SRSF7/NCBP1/FIP1L1/NUP54/NMD3/NUP37/U2AF2/SRRM1/NPM1/SEC13/RNPS1/RBM8A/FYTTD1/ABCE1/SRSF4/SRSF5/EIF6/UPF2/IWS1/NUP43/RIOK2/XPO1/POM121/PCID2/NUP35/NUP62/POLR2D/SEH1L/NUP88/ENY2/RAN/ND…	110
BP	GO:0006405	RNA export from nucleus	118/8027	144/18866	2.19435e-22	2.28319e-20	1.64558e-20	DHX9/SUPT6H/NUP133/AGFG1/POLDIP3/DDX19A/NUP93/MCM3AP/SMG7/NOP9/KHDRBS1/SLU7/SDAD1/RBM15B/RAE1/YTHDC1/UPF1/CHTOP/NUP98/LSG1/SRSF3/NUP205/EIF4A3/CPSF6/DHX38/NUP153/NUP214/SMG5/HNRNPA2B1/ALKBH5/TPR/NXF1/SSB/SETD2/RANBP2/CPSF4/CDC40/CPSF2/SRSF7/NCBP1/FIP1L1/NUP54/RBM27/NMD3/NRDE2/NUP37/U2AF2/SRRM1/NPM1/SEC13/RNPS1/HNRNPA1/RBM8A/FYTTD1/ABCE1/SRSF4/SRSF5/EIF6/UPF2/IWS1/NUP43/XPO5/RIOK2/XPO1/POM121/PCID…	118
BP	GO:0071426	ribonucleoprotein complex export from nucleus	109/8027	130/18866	2.31952e-22	2.37512e-20	1.71183e-20	SUPT6H/NUP133/AGFG1/POLDIP3/DDX19A/NUP93/MCM3AP/SMG7/NOP9/SLU7/SDAD1/RBM15B/RAE1/YTHDC1/UPF1/CHTOP/NUP98/LSG1/SRSF3/NUP205/EIF4A3/DHX38/NUP153/NUP214/SMG5/HNRNPA2B1/ALKBH5/TPR/NXF1/SSB/SETD2/RANBP2/CPSF4/CDC40/CPSF2/SRSF7/NCBP1/FIP1L1/NUP54/NMD3/NUP37/U2AF2/SRRM1/NPM1/SEC13/RNPS1/RBM8A/FYTTD1/ABCE1/SRSF4/SRSF5/EIF6/UPF2/IWS1/NUP43/RIOK2/XPO1/POM121/PCID2/NUP35/NUP62/POLR2D/SEH1L/NUP88/ENY2/RAN/ND…	109
BP	GO:0043414	macromolecule methylation	220/8027	318/18866	3.76675e-22	3.79676e-20	2.73647e-20	SNW1/ETF1/PRMT5/RAB6A/TFB2M/SUPT6H/PCMT1/RNMT/GSPT1/MTERF4/CTCF/PWP1/RTF1/CTR9/MTO1/MPHOSPH8/KDM1A/VIRMA/WDR61/WTAP/WDR82/RBM15B/THUMPD3/CMTR1/RBBP5/CHTOP/TRMT61A/FAM98B/FBXO11/KDM6A/ASH1L/SETD3/MTA2/PARP1/TRMT61B/RNF20/GATAD2A/TGS1/RBM15/TRMT12/SETD2/CREBBP/ARID4B/THADA/NSD1/WDR4/ZMPSTE24/NSUN4/BAZ2A/SMARCB1/ARID4A/CBLL1/TRMT1L/METTL6/METTL5/BCOR/FTSJ3/MBD2/TRMT5/IWS1/CTNNB1/NSUN5/MEPCE/MBD1/SET…	220
BP	GO:0022406	membrane docking	140/8027	180/18866	3.87255e-22	3.84336e-20	2.77005e-20	DYNC1I2/EXOC4/STX5/SNX3/DYNC1H1/PAFAH1B1/HAUS2/HSP90AA1/BLOC1S6/MAPRE1/NSF/SCFD1/CKAP5/STXBP3/CHP1/RAB10/VAMP3/STX12/AKAP9/ESYT1/VAPB/VPS33B/VTI1B/STX6/RAB8B/ESYT2/RALB/SDCCAG8/YKT6/USO1/PEX16/CSNK1D/CEP63/VPS33A/DCTN1/SNAP29/DCTN2/NPHP4/RAB7A/PCNT/TCTN3/NEDD1/CDK5RAP2/VPS45/PCM1/YWHAG/ATG14/RAB8A/VPS18/C2CD3/CEP57/NDE1/ACTR1A/ROCK1/STX17/CLASP1/IQCB1/RAB11A/EXOC6/EXOC6B/STX7/RAB12/RABEPK/DCTN3/Y…	140
BP	GO:0051656	establishment of organelle localization	281/8027	432/18866	1.41968e-21	1.38763e-19	1.00012e-19	TMED10/RAB1A/MCFD2/CUL3/RAB6A/ZW10/EXOC4/LRPPRC/STX5/BECN1/CDC42/PSEN1/ACTR10/HNRNPU/STARD3NL/DYNC1H1/NOP9/PAFAH1B1/VPS4B/HIF1A/CNIH1/AP3M1/TMED2/YWHAZ/PDCD10/SDAD1/GOSR2/OPA1/TRIP11/CDC23/BLOC1S6/NSF/SCFD1/KLHL12/BOD1/PEF1/FBXW11/LSG1/SEC24C/DTNBP1/NUMA1/MLH1/ACTR3/SEC24A/RAB1B/GBF1/SEC23IP/SEC23A/PPP6R3/COPG2/PTK2/GORASP1/AP3D1/ITGB1/TRAPPC3/TFG/NDEL1/SNAPIN/PPP6R1/TBC1D23/PDPK1/ACTR2/NMD3/TRAP…	281
BP	GO:0006283	transcription-coupled nucleotide-excision repair	69/8027	73/18866	2.6167e-21	2.51946e-19	1.81586e-19	POLR2A/UBC/COPS4/COPS3/MNAT1/USP7/ERCC3/COPS8/POLR2B/POLD2/COPS2/GTF2H1/POLR2C/PRPF19/TCEA1/PPIE/DDB1/CUL4B/GTF2H3/RPA1/LIG3/ZNF830/RPS27A/CUL4A/RPA2/COPS5/POLR2E/AQR/ERCC2/COPS6/POLR2G/POLR2D/XPA/RFC1/CCNH/EP300/COPS7A/POLD4/UBA52/XAB2/HMGN1/ERCC8/COPS7B/ERCC1/RFC3/CDK7/POLR2L/POLK/POLD3/UBB/PCNA/RPA3/POLR2K/RFC2/GPS1/RFC5/XRCC1/ERCC6/LIG1/ISY1/POLD1/RFC4/GTF2H5/ERCC5/POLR2H/ERCC4/RBX1/POLR2I/GT…	69
BP	GO:0032259	methylation	247/8027	371/18866	4.00528e-21	3.79972e-19	2.7386e-19	SNW1/ETF1/PRMT5/RAB6A/TFB2M/SUPT6H/PCMT1/RNMT/GSPT1/MTERF4/CTCF/PWP1/RTF1/CTR9/MTO1/MPHOSPH8/KDM1A/VIRMA/WDR61/WTAP/WDR82/RBM15B/THUMPD3/CMTR1/RBBP5/CHTOP/TRMT61A/FAM98B/FBXO11/KDM6A/ASH1L/PRDM10/SETD3/MTA2/PARP1/TRMT61B/RNF20/GATAD2A/TGS1/RBM15/TRMT12/RRP8/SETD2/CREBBP/ARID4B/THADA/NSD1/WDR4/ZMPSTE24/MAT2A/NSUN4/BAZ2A/SMARCB1/ARID4A/CBLL1/TRMT1L/METTL6/MAT2B/METTL5/BCOR/FTSJ3/AHCY/MBD2/DPH5/TRMT…	247
BP	GO:0140056	organelle localization by membrane tethering	133/8027	171/18866	4.23174e-21	3.95637e-19	2.8515e-19	DYNC1I2/EXOC4/STX5/DYNC1H1/PAFAH1B1/HAUS2/HSP90AA1/BLOC1S6/MAPRE1/NSF/SCFD1/CKAP5/STXBP3/RAB10/VAMP3/STX12/AKAP9/ESYT1/VAPB/VPS33B/VTI1B/STX6/RAB8B/ESYT2/RALB/SDCCAG8/YKT6/USO1/CSNK1D/CEP63/VPS33A/DCTN1/SNAP29/DCTN2/NPHP4/PCNT/TCTN3/NEDD1/CDK5RAP2/VPS45/PCM1/YWHAG/ATG14/RAB8A/VPS18/C2CD3/CEP57/NDE1/ACTR1A/STX17/CLASP1/IQCB1/RAB11A/EXOC6/EXOC6B/STX7/RAB12/RABEPK/DCTN3/YWHAE/ODF2/PACS2/CEP97/ALMS1/…	133
BP	GO:0061013	regulation of mRNA catabolic process	155/8027	208/18866	5.06495e-21	4.66771e-19	3.36419e-19	CNOT1/HNRNPM/UBC/DHX9/PSMC1/YWHAB/PSMD9/PABPC1/TARDBP/ZC3HAV1/EIF4G1/HNRNPR/HNRNPC/GIGYF2/HNRNPU/YTHDF2/HNRNPA0/THRAP3/PSMD2/LARP1/CNOT8/PSMD6/YWHAZ/PUM1/PSMD1/SYNCRIP/FASTKD2/TNPO1/UPF1/NBAS/PSMB2/PSME3/PUM2/PSMA7/SAMD4B/APEX1/NUP214/RBM10/MTOR/PSMA5/ALKBH5/PSMD7/PDE12/TBRG4/PARN/TIRAP/ELAVL1/YBX1/PSMC2/ZC3H14/PSMB5/PSMC6/DIS3/SECISBP2/MAPK14/FXR2/PAIP1/SERBP1/PSMF1/SET/YTHDF3/RPS27A/NPM1/MAPKAP…	155
BP	GO:0010948	negative regulation of cell cycle process	240/8027	359/18866	6.39779e-21	5.81298e-19	4.18963e-19	CNOT1/ZW10/PSMC1/PSMD9/SYF2/GIGYF2/PSMD2/CNOT8/ZNF207/CUL1/PSMD6/TERF2/DYNC1LI1/PSMD1/RAD17/PSMB2/PSME3/PRKDC/RBM14/PSMA7/BRD7/USP47/SKP1/IK/CNOT11/FBXO31/CDC73/RNF2/PSMA5/TPR/PSMD7/CTDSP2/HUS1/CDKN1B/MAX/HSP90AB1/PSMC2/NBN/TAOK3/PSMB5/E2F6/AVEN/PSMC6/FBXO7/PSMF1/ZNF830/CNOT3/NPM1/UIMC1/CNOT4/NME6/RPA2/TERF1/CNOT2/NAE1/ZNF655/TRIM37/RBBP4/PSMA1/RIPK1/CDK4/PSMA3/MGA/PSMD14/RINT1/CARM1/PCID2/SUZ12/…	240
BP	GO:0006839	mitochondrial transport	191/8027	271/18866	7.58319e-21	6.79432e-19	4.89692e-19	HUWE1/YWHAB/PSEN1/PMPCB/YWHAQ/NAIF1/MTERF4/SAE1/YWHAZ/HSP90AA1/MTX2/VPS35/OPA1/BCL2L2/TIMM9/AFG3L2/RNF31/ATG13/USP36/MUL1/TOMM20/MFN2/TIMM10B/CSNK2A2/TIMM17A/NPEPPS/GCLC/FIS1/SLC25A32/LEPROT/FBXO7/GSK3B/OXA1L/CPT2/NMT1/PPP3CC/SLC25A13/TIMM21/UBE2D3/ATF2/MOAP1/MRS2/BLOC1S2/ARIH2/TMEM14C/SH3GLB1/HAX1/SAMM50/RHOT1/PITRM1/MICU2/LMAN1/CHCHD4/PRKAB2/TOMM40L/TP53BP2/TMEM14A/PNPT1/HSPA4/BCL2L11/YWHAG/TIM…	191
BP	GO:0070126	mitochondrial translational termination	80/8027	89/18866	7.956e-21	7.03071e-19	5.06729e-19	MRPS14/DAP3/MRPL30/MRPS27/MRPS18B/MRPL20/MRPL44/MRPL37/MRPS18A/MRPL4/MRPL3/MRPS35/OXA1L/MRPL51/MRPL45/MRPL9/MRPS10/MRPS17/MRPL49/MRPL13/ERAL1/MRPL46/MRPS16/GFM2/MRPL19/MRPL10/MRPS7/MRPS23/MRPS22/MRPL35/MTRF1L/MRPL42/MRPS30/MRPS28/MRPS11/MRPS5/MRPL11/MRPS12/MRPS34/MRPL15/MRPL32/MRPS18C/PTCD3/MRPL48/MRPS31/MRPS33/MRPS6/MRPS2/MTRF1/MRPL1/MRPL43/MRPL38/MRPL21/MRPL47/MRPS9/MRRF/MRPL2/MRPL33/MRPL52/MRP…	80
BP	GO:0006414	translational elongation	110/8027	135/18866	1.39754e-20	1.21831e-18	8.78084e-19	EEF1A1/ALKBH1/MRPS14/DAP3/MRPL30/GFM1/MRPS27/EIF4A3/MRPS18B/SRP9/MRPL20/MRPL44/EEF2/MRPL37/MRPS18A/MRPL4/MRPL3/ZNF598/SECISBP2/MRPS35/EEF1D/OXA1L/MRPL51/MRPL45/DNAJC24/DPH2/MRPL9/RPL30/GTPBP1/MRPS10/DPH5/NEMF/SECISBP2L/MRPS17/MRPL49/MRPL13/ERAL1/DPH3/TUFM/MRPL46/MRPS16/MRPL19/MRPL10/RPLP1/EEFSEC/MRPS7/MRPS23/HBS1L/USP16/MRPS22/MRPL35/MRPL42/MRPS30/MRPS28/MRPS11/MRPS5/MRPL11/MRPS12/MRPS34/MRPL15/M…	110
BP	GO:0070125	mitochondrial translational elongation	79/8027	88/18866	1.69146e-20	1.45488e-18	1.04859e-18	MRPS14/DAP3/MRPL30/GFM1/MRPS27/MRPS18B/MRPL20/MRPL44/MRPL37/MRPS18A/MRPL4/MRPL3/MRPS35/OXA1L/MRPL51/MRPL45/MRPL9/MRPS10/MRPS17/MRPL49/MRPL13/ERAL1/TUFM/MRPL46/MRPS16/MRPL19/MRPL10/MRPS7/MRPS23/MRPS22/MRPL35/MRPL42/MRPS30/MRPS28/MRPS11/MRPS5/MRPL11/MRPS12/MRPS34/MRPL15/MRPL32/MRPS18C/PTCD3/MRPL48/MRPS31/MRPS33/MRPS6/MRPS2/MRPL1/MRPL43/MRPL38/MRPL21/TSFM/MRPL47/MRPS9/MRPL2/MRPL33/MRPL52/MRPS25/MRPL…	79
BP	GO:0009451	RNA modification	130/8027	168/18866	2.64587e-20	2.24586e-18	1.61867e-18	TFB2M/ALKBH1/RNMT/MTERF4/TSR3/MTO1/VIRMA/WTAP/RBM15B/ELP2/THUMPD3/CMTR1/TRMT61A/RPUSD4/TRMT61B/ADAR/TGS1/ALKBH5/RBM15/TRMT12/SSB/PARN/ELP4/ELP3/THADA/WDR4/NAT10/NSUN4/JMJD6/CBLL1/ALKBH3/TRMT1L/METTL6/METTL5/FTSJ3/TYW1/NHP2/TRMT5/ELP6/CTU2/NSUN5/MEPCE/THG1L/DPH3/DIMT1/FTSJ1/NSUN3/AARS2/NAF1/TRMT6/MTFMT/METTL2B/TRMT11/C9orf64/CDK5RAP1/DUS3L/TRMT10C/ZC3H13/URM1/GTPBP3/MOCS3/TRUB1/RRNAD1/OSGEPL1/METT…	130
BP	GO:0140014	mitotic nuclear division	198/8027	286/18866	4.00968e-20	3.35928e-18	2.42116e-18	CUL3/PRMT5/ZW10/CHTF8/BECN1/CDC42/INO80/ANAPC5/PHB2/HNRNPU/ZNF207/VPS4B/RHOA/SMC1A/CDK13/DYNC1LI1/CDC23/MAD2L1BP/BOD1/NAA50/NUMA1/PDS5B/IK/TPR/CDKN1B/CDC27/NDEL1/NSL1/SMC3/KPNB1/KIF2A/WRAP73/ANAPC7/CTDP1/NME6/CHMP4B/CHMP5/SPAST/RIOK2/CHMP2B/CDC26/KIF3B/STAG2/INCENP/DCTN2/CHMP7/CEP85/PCID2/XIAP/MAU2/DAPK3/TNKS/CDK5RAP2/USP16/NUP62/VRK1/SEH1L/NCAPD3/RAN/STAG1/SMC5/RRS1/NSFL1C/LCMT1/CTDNEP1/PIN1/PIB…	198
BP	GO:0043543	protein acylation	176/8027	248/18866	7.97056e-20	6.59206e-18	4.75114e-18	HCFC1/KAT5/NAA30/MORF4L1/KANSL2/SIN3A/USP22/ZDHHC4/MCM3AP/EPC2/TAF5L/CTCF/DLST/NAA25/DDX3X/DR1/PHF14/TADA1/HAT1/MEAF6/TAF6/NAA15/NAA50/BRD7/RSF1/MCRS1/KAT7/DPF2/KANSL3/ABHD17B/CREBBP/PPM1A/ZDHHC7/RPS6KA4/ZMPSTE24/CDYL/PPM1B/ZDHHC20/DLD/SMARCB1/BAG6/SET/GSK3B/GOLGA7/PHF20/NMT1/ATF2/GTF2B/NOC2L/HDAC2/EID1/IWS1/ACTL6A/MAP3K7/BRPF1/GLYR1/KANSL1/ATG5/ING3/YEATS2/SUPT7L/SMAD4/POLE3/SRCAP/MSL3/ZDHHC3/ZD…	176
BP	GO:1903320	regulation of protein modification by small protein conjugation or removal	172/8027	242/18866	1.62771e-19	1.32916e-17	9.57973e-18	HUWE1/RAB1A/CUL3/RNF40/TRIP12/PSEN1/TRIM44/RNF111/HDAC3/FEM1B/BAG5/CTR9/SAE1/DDX3X/SART3/KDM1A/UBQLN1/HSP90AA1/HSPA5/DERL1/SPOPL/ITCH/PEF1/CHP1/SKP1/UBE3A/RNF20/MUL1/USP4/HMG20A/MTOR/GNL3/BIRC2/GORASP1/AIMP2/SENP2/HSP90AB1/GCLC/PIAS1/RELA/UBR5/UBA2/U2AF2/DNAJA1/STUB1/DCUN1D5/NDFIP2/N4BP1/TRAF6/PTTG1IP/RCHY1/CTNNB1/BCL10/GNL3L/ATG5/VCP/BTRC/IVNS1ABP/XIAP/GTPBP4/RNF4/TOLLIP/MYCBP2/DAXX/WDR70/CAMLG/…	172
BP	GO:0045930	negative regulation of mitotic cell cycle	227/8027	341/18866	1.6488e-19	1.32955e-17	9.58258e-18	CNOT1/ZW10/PSMC1/PSMD9/SYF2/GIGYF2/PSMD2/CNOT8/ZNF207/CUL1/PSMD6/DYNC1LI1/PSMD1/RAD17/PSMB2/PSME3/MAD2L1BP/PRKDC/PSMA7/BRD7/USP47/SKP1/TOP2B/IK/CNOT11/FBXO31/CDC73/PSMA5/TPR/PSMD7/CTDSP2/HUS1/CDKN1B/PSMC2/NBN/TAOK3/PSMB5/AVEN/PSMC6/FBXO7/PSMF1/ZNF830/CNOT3/NLE1/ATF2/CNOT4/NME6/RPA2/CTNNB1/TRIM35/CNOT2/NAE1/ZNF655/SCRIB/XPC/PSMA1/RIPK1/CDK4/PSMA3/PSMD14/RINT1/MSH2/CARM1/MDC1/PCID2/CASP2/PSMA4/HECA…	227
BP	GO:1903829	positive regulation of cellular protein localization	225/8027	338/18866	2.39012e-19	1.90354e-17	1.37195e-17	CCT4/HUWE1/PTPN9/CCT6A/YWHAB/TARDBP/CDC42/PSEN1/YWHAQ/ARF6/HDAC3/IQGAP1/SAE1/YWHAZ/PDCD10/NPTN/RBM22/ZPR1/CCT7/CHP1/PARP1/NUMA1/MCRS1/IPO5/TSG101/KAT7/RNF31/MAPK1/ATG13/USP36/SPTBN1/TPR/GNL3/ABHD17B/CSNK2A2/PPM1A/CCT2/HSP90AB1/XPO4/NPEPPS/FIS1/LEPROT/ITGB1/MAPK14/UBR5/OAZ2/ZFAND1/EIF2AK3/PDPK1/GNAI1/GSK3B/NMD3/CCT5/NMT1/PPP3CC/UBE2D3/LRIG2/OAZ1/CCT8/CTDSPL2/MIEF1/RIOK2/TMEM30A/AP2B1/MEPCE/ACSL3/A…	225
BP	GO:0031503	protein-containing complex localization	199/8027	291/18866	2.91618e-19	2.29418e-17	1.6535e-17	SUPT6H/NUP133/AGFG1/POLDIP3/RAP1A/DDX19A/HNRNPU/NUP93/MCM3AP/SMG7/NOP9/TRAF3IP1/IFT52/SLU7/SDAD1/TERF2/NPTN/VPS35/RBM15B/RAE1/TRIP11/YTHDC1/TNPO1/UPF1/CHTOP/NUP98/LSG1/SRSF3/NUP205/EIF4A3/DHX38/NUP153/NUP214/SMG5/HNRNPA2B1/ALKBH5/TPR/NUMB/NXF1/SSB/SETD2/RANBP2/CPSF4/CDC40/CPSF2/AP3D1/ADAM10/RALB/SRSF7/SNAPIN/NCBP1/FIP1L1/NUP54/NMD3/NUP37/U2AF2/SRRM1/NPM1/SEC13/RNPS1/RBM8A/FYTTD1/SFPQ/ABCE1/SRSF4/…	199
BP	GO:0010256	endomembrane system organization	294/8027	468/18866	3.36139e-19	2.61257e-17	1.88298e-17	TMED10/HUWE1/RAB1A/PRMT5/ZW10/RAB3GAP1/STX5/TARDBP/CDC42/CSNK1A1/AGFG1/SNX3/NUP93/PAFAH1B1/VPS4B/GORASP2/USP8/BAG5/TMED5/TMED2/YWHAZ/PDCD10/SNX19/STAM2/VPS37C/GCC2/RAB3GAP2/TRIP11/GOLGA5/IST1/PPP2R2A/EXOC8/MAP2K1/CREB1/ATL3/DTNBP1/TMEM127/RAB10/NUMA1/TSG101/MAPK1/SURF4/AKAP9/GBF1/ESYT1/SPTBN1/GOLGB1/COG2/PDCD6IP/VAPB/CCDC47/SEC23IP/VPS33B/DYM/BLZF1/COG3/STX6/SERP1/SEC61A1/PACSIN2/GORASP1/ARFGEF1/…	294
BP	GO:0000075	cell cycle checkpoint	158/8027	219/18866	4.64124e-19	3.56436e-17	2.56897e-17	CNOT1/ZW10/SYF2/GIGYF2/CNOT8/ZNF207/CDC5L/FEM1B/DYNC1LI1/RAD17/MAD2L1BP/PRKDC/TP53BP1/PRPF19/TOP2B/IK/CNOT11/FBXO31/TIPRL/TPR/HUS1/CDKN1B/NBN/TAOK3/MAPK14/INTS7/ZNF830/CNOT3/CUL4A/UIMC1/ATF2/CNOT4/WAC/RPA2/PTPN11/CEP63/CNOT2/NAE1/XPC/RINT1/CCAR2/MSH2/CARM1/MDC1/PCID2/CASP2/CNOT6L/CNOT7/CDK5RAP2/PRCC/TNKS1BP1/ZFYVE19/CNOT10/E2F4/CNOT6/EIF2AK4/BABAM1/USP28/EP300/FZR1/LCMT1/NABP2/PSMG2/TAOK1/CRY1/TF…	158
BP	GO:1903362	regulation of cellular protein catabolic process	181/8027	260/18866	6.50041e-19	4.93343e-17	3.5557e-17	PSMC1/RNF40/ZYG11B/NUB1/ARIH1/UBE2J1/PSEN1/CSNK1A1/GNA12/ERLEC1/SMURF1/BAG5/NFE2L2/USP7/UBQLN1/HSP90AA1/VPS35/USP14/FAF1/PSME3/ARAF/UBE3A/USP19/SMARCC1/UBQLN4/RNF19B/PTK2/KEAP1/CSNK2A2/HSP90AB1/PSMC2/OS9/GCLC/PIAS1/RAD23B/BAG6/FBXW8/PSMF1/GSK3B/FBXO22/TLK2/STUB1/N4BP1/CSNK2A1/CSNK1D/USP5/FURIN/WAC/PTTG1IP/ATP13A2/RCHY1/LATS1/GABARAPL2/UBE2G2/RNF139/ARIH2/GIPC1/UBQLN2/DET1/SCO1/SOCS5/RAD23A/STYX/X…	181
BP	GO:1901796	regulation of signal transduction by p53 class mediator	135/8027	180/18866	6.62757e-19	4.97145e-17	3.58311e-17	KAT5/HNRNPK/PRMT5/RNF34/DYRK1A/KDM1A/SSRP1/MEAF6/RAD17/TAF6/TBP/BRD7/MTA2/HIPK1/CHD4/HUS1/PRKAG1/CSNK2A2/NBN/ZMPSTE24/RPA1/MAPK14/SUPT16H/PAK1IP1/EEF1E1/TOP3A/PHF20/TTC5/CSNK2A1/NOC2L/RPA2/PTTG1IP/HDAC2/TAF13/TAF4/RAD50/BRPF1/RBBP4/PRKAB1/PRKAB2/MAPKAPK5/TAF2/TP53BP2/EHMT2/RRN3/SPRED2/STK11/EP300/BANP/RRS1/PIN1/RFFL/TAF7/TOPBP1/PSMD10/DDX5/ATM/TAF3/RPF2/RAD1/TAF1/WRN/RPL11/SETD9/KAT6A/TAF11/EHMT1…	135
BP	GO:0090150	establishment of protein localization to membrane	226/8027	342/18866	7.73357e-19	5.7344e-17	4.13299e-17	RPL10A/RPL41/RAB3GAP1/EXOC4/YWHAB/SRP54/RPL7/ZDHHC4/YWHAQ/SRP72/ATG3/GORASP2/YWHAZ/RPLP0/SSR3/RPS4X/HSP90AA1/VPS37C/VPS35/RAB3GAP2/HSPA5/MACF1/NSF/SEC63/PEX5/RPS29/TIMM9/LYPLA1/CHP1/RAB10/RPS12/VAMP3/SRP9/SRP68/SPTBN1/RPS17/BLZF1/SEC61A1/RAB8B/RPL22/GORASP1/CSK/ZDHHC7/RPS15A/PREPL/FIS1/RPL23A/ZDHHC20/SEC61G/BAG6/GGA2/OXA1L/GOLGA7/GOLGA4/NMT1/PPP3CC/RPS27A/RPL30/PEX19/PEX16/GOLPH3/BRAF/TRAM1/CHMP4…	226
BP	GO:0050684	regulation of mRNA processing	118/8027	152/18866	9.29635e-19	6.81486e-17	4.91172e-17	SNW1/HNRNPK/NCL/DHX9/RNF40/PAPOLA/SUPT6H/HNRNPU/THRAP3/KHDRBS1/RBM23/CTR9/DYRK1A/CCNT1/SART3/VIRMA/WTAP/TRA2B/SF1/AHCYL1/RBM15B/SRPK2/YTHDC1/PTBP1/SLTM/NUP98/SRSF3/CPSF6/NUDT21/PRPF19/IK/NSRP1/RNF20/LEO1/RBM10/CDC73/HNRNPA2B1/RBM15/CELF1/CPSF4/HNRNPL/PUF60/ZC3H14/SRSF7/FXR2/NCBP1/JMJD6/ZC3H10/REST/SRSF10/U2AF2/CWC22/RNPS1/HNRNPA1/RBM8A/RBFOX2/CPSF7/SRSF4/SAFB/SRSF5/SON/IWS1/SRPK1/RBM4/SUPT5H/RBM7…	118
BP	GO:0043687	post-translational protein modification	237/8027	363/18866	1.07003e-18	7.75591e-17	5.58997e-17	RAB1A/CUL3/PDIA6/KTN1/LRRC41/PSMC1/PSMD9/NUB1/CUL5/WIPI2/COPS4/COPS3/DCAF4/PSMD2/KLHL20/BTBD1/CUL1/HIF1A/PSMD6/FEM1B/COPS8/DNAJC3/PSMD1/VIPAS39/PSMB2/RBBP5/COPS2/PSME3/TGOLN2/FBXW11/HSP90B1/FBXO11/PSMA7/VHL/CUL2/SKP1/FBXO31/RAB1B/PSMA5/DCAF13/PSMD7/DDB1/FBXW2/FBXL14/CUL4B/KEAP1/CAND1/LRR1/PTP4A2/UBA3/PSMC2/ADAM10/PSMB5/FN3KRP/PSMC6/FBXO7/FBXL3/STT3A/FBXW8/PSMF1/SUMF2/DCAF5/RABGGTB/FBXO22/DCAF6/CU…	237
BP	GO:0098781	ncRNA transcription	91/8027	109/18866	1.23301e-18	8.83794e-17	6.36983e-17	POLR2A/NCL/RPRD1B/GTF2A1/POLR1B/PWP1/INTS5/GTF3C3/CCNT1/POLR2B/TAF6/TAF8/TBP/INTS1/POLR2C/MTOR/ELL/INTS4/SMARCB1/NCBP1/INTS7/NOL11/SP1/SMARCA4/GTF2B/SRRT/ICE2/TAF13/GTF3C2/MEPCE/GTF2A2/POLR2E/GTF3C1/CCNK/RPRD2/ZNF143/RPRD1A/SNAPC5/INTS12/POLR2G/GTF2E1/POLR2D/TCOF1/BRF1/GTF2F1/NIFK/NABP2/NCBP2/SNAPC1/TAF1B/RPAP2/USPL1/GTF3C4/INTS3/INTS6/INTS8/LARP7/ZC3H8/TAF11/POU2F1/CDK7/POLR2L/PHAX/SNAPC3/GTF2F2…	91
BP	GO:0007059	chromosome segregation	221/8027	334/18866	1.49366e-18	1.05886e-16	7.63159e-17	CUL3/ZW10/CHTF8/BECN1/CDC42/INO80/ANAPC5/PHB2/HNRNPU/CIAO1/DYNC1H1/ZNF207/VPS4B/CTCF/UVRAG/SMC1A/DDX3X/PUM1/DYNC1LI1/CDC23/BOD1/PUM2/NAA50/NUMA1/TOP2B/PDS5B/IK/MLH1/ACTR3/USP9X/TPR/CSNK2A2/MCMBP/CDC27/NDEL1/MMS19/NSL1/BAG6/ACTR2/SMC3/NUP37/TOP3A/TLK2/KPNB1/WRAP73/ANAPC7/CSNK2A1/SFPQ/CHMP4B/RIOK3/TOP1/LATS1/CHMP5/NUP43/CTNNB1/RIOK2/SRPK1/CHMP2B/TERF1/ARL8A/CDC26/STAG2/INCENP/ARL8B/DCTN2/CHMP7/CEP8…	221
BP	GO:0043487	regulation of RNA stability	143/8027	195/18866	1.98045e-18	1.38869e-16	1.00088e-16	HNRNPM/UBC/DHX9/PSMC1/YWHAB/PSMD9/PABPC1/TARDBP/EIF4G1/HNRNPR/HNRNPC/GIGYF2/HNRNPU/YTHDF2/HNRNPA0/THRAP3/PSMD2/LARP1/PSMD6/YWHAZ/PUM1/PSMD1/SYNCRIP/FASTKD2/TNPO1/UPF1/PSMB2/PSME3/PUM2/PSMA7/SAMD4B/APEX1/NUP214/RBM10/MTOR/PSMA5/ALKBH5/PSMD7/PDE12/TBRG4/PARN/TIRAP/ELAVL1/YBX1/PSMC2/ZC3H14/PSMB5/PSMC6/DIS3/MAPK14/FXR2/PAIP1/SERBP1/PSMF1/SET/YTHDF3/RPS27A/NPM1/MAPKAPK2/RC3H2/XPO1/PSMA1/PSMA3/PSMD14/Y…	143
BP	GO:0016197	endosomal transport	171/8027	244/18866	2.08048e-18	1.44314e-16	1.04012e-16	SNX1/UBC/RAB6A/STX5/CLTC/SNX12/TMEM87A/SNX3/RAB14/TRIM27/RAB35/VPS26A/VPS4B/ARF6/SNX6/TMEM87B/ZFYVE9/STAM2/GOSR2/VPS37C/GCC2/VPS35/VPS26B/VPS29/ACAP2/SNX17/RAB10/NUMA1/TSG101/HEATR5B/VAMP3/SNX2/REPS1/GBF1/VPS52/VTI1B/STX6/TBC1D10A/EVI5/DENND1A/VPS51/AP3D1/PREPL/PIKFYVE/ARHGAP1/LEPROT/VPS54/TBC1D23/SNX27/LAMTOR1/RPS27A/TBC1D10B/BET1L/EPS15L1/YKT6/ANKFY1/PICALM/SPAG9/VPS53/UBE2O/HGS/CHMP4B/VTI1A/CH…	171
BP	GO:0033157	regulation of intracellular protein transport	182/8027	264/18866	2.64203e-18	1.81317e-16	1.30682e-16	HUWE1/YWHAB/SNX12/TARDBP/UBE2J1/SUPT6H/CDC42/PSEN1/ERLEC1/SNX3/YWHAQ/HDAC3/SAE1/YWHAZ/PDCD10/GCC2/RBM22/ZPR1/PTPN1/CHP1/NUMA1/IPO5/RNF31/MAPK1/ATG13/USP36/TPR/SETD2/CSNK2A2/PPM1A/HSP90AB1/XPO4/OS9/NPEPPS/FIS1/LEPROT/NDEL1/MAPK14/UBR5/OAZ2/UHMK1/ZFAND1/NUP54/GSK3B/NOLC1/NMT1/PPP3CC/UBE2D3/OAZ1/ATP13A2/CTDSPL2/PTPN11/MIEF1/IWS1/XPO5/RIOK2/TMEM30A/UBE2G2/ARIH2/KIF5B/XPO1/SH3GLB1/HAX1/RAB29/UBAC2/AKT…	182
BP	GO:2001252	positive regulation of chromosome organization	135/8027	182/18866	3.41732e-18	2.32054e-16	1.6725e-16	CCT4/SNW1/CUL3/CCT6A/XRCC5/RNF40/SIN3A/BECN1/ANAPC5/HNRNPU/RTF1/CTR9/SART3/MPHOSPH8/KDM1A/WDR61/CDC23/CHTOP/CCT7/BRD7/NUMA1/KAT7/RNF20/MAPK1/TNKS2/HNRNPA2B1/PPHLN1/TPR/GNL3/PARN/PRKD2/CCT2/NBN/RPS6KA4/CDC27/SMARCB1/MAP2K7/CCT5/ANAPC7/HNRNPA1/SFPQ/CCT8/POT1/CTNNB1/TERF1/RAD50/SETDB1/GLYR1/MIER1/MAPKAPK5/NAF1/SMAD4/TNKS/DHX36/KMT2E/SPHK2/SSBP1/C6orf89/KMT2A/ZBTB7B/SMC5/MAP3K4/JARID2/MAPK3/PINK1/NAB…	135
BP	GO:0000819	sister chromatid segregation	143/8027	196/18866	4.26033e-18	2.86285e-16	2.06336e-16	CUL3/ZW10/CHTF8/BECN1/INO80/ANAPC5/PHB2/HNRNPU/ZNF207/VPS4B/CTCF/SMC1A/DYNC1LI1/CDC23/BOD1/NAA50/NUMA1/TOP2B/PDS5B/IK/TPR/MCMBP/CDC27/NSL1/SMC3/KPNB1/WRAP73/ANAPC7/SFPQ/CHMP4B/LATS1/CHMP5/CTNNB1/RIOK2/CHMP2B/CDC26/STAG2/INCENP/DCTN2/CHMP7/PCID2/MAU2/TNKS/CDK5RAP2/NUP62/SEH1L/NCAPD3/RAN/STAG1/SMC5/RRS1/LCMT1/PIBF1/PSMG2/RAD51C/RAD21/NIPBL/RAB11A/CHMP1B/MAD1L1/ATM/CHMP1A/PHF13/HIRA/CHAMP1/SMC2/ANAP…	143
BP	GO:0007033	vacuole organization	130/8027	174/18866	5.13244e-18	3.41334e-16	2.46012e-16	RAB1A/RAB3GAP1/BECN1/PSEN1/WIPI2/SMURF1/RAB14/AMBRA1/ATG3/ATG16L1/UBQLN1/VPS35/RAB3GAP2/SCFD1/ATG13/STX12/RAB1B/MTOR/MFN2/SMCR8/PIKFYVE/RALB/ATG2A/SNAPIN/ATG101/LAMTOR1/RAB5A/TRAPPC8/ARF1/CCDC115/ATG12/ATP13A2/CHMP4B/CHMP5/VPS33A/GABARAPL2/AP3B1/UBQLN2/SPG11/WDR45B/SH3GLB1/ATG5/PIK3C3/RAB7A/SEC22B/GABARAP/ATG9A/FAM160A2/FEZ2/SCARB2/ATP6AP2/ATG14/UBXN2A/VPS18/NSFL1C/PINK1/PIP4K2C/RB1CC1/MAP1LC3B/S…	130
BP	GO:0043488	regulation of mRNA stability	137/8027	186/18866	5.42838e-18	3.57331e-16	2.57542e-16	HNRNPM/UBC/DHX9/PSMC1/YWHAB/PSMD9/PABPC1/TARDBP/EIF4G1/HNRNPR/HNRNPC/GIGYF2/HNRNPU/YTHDF2/HNRNPA0/THRAP3/PSMD2/LARP1/PSMD6/YWHAZ/PUM1/PSMD1/SYNCRIP/FASTKD2/TNPO1/UPF1/PSMB2/PSME3/PUM2/PSMA7/SAMD4B/APEX1/NUP214/RBM10/MTOR/PSMA5/ALKBH5/PSMD7/PDE12/TBRG4/PARN/TIRAP/ELAVL1/YBX1/PSMC2/ZC3H14/PSMB5/PSMC6/DIS3/MAPK14/FXR2/PAIP1/SERBP1/PSMF1/SET/YTHDF3/RPS27A/NPM1/MAPKAPK2/RC3H2/XPO1/PSMA1/PSMA3/PSMD14/Y…	137
BP	GO:0035966	response to topologically incorrect protein	148/8027	205/18866	5.50242e-18	3.58547e-16	2.58418e-16	CUL3/PDIA6/HERPUD2/UBE2W/JKAMP/EIF2S1/UBXN4/NFE2L2/DNAJC3/HSP90AA1/GOSR2/RNF121/HSPA5/DERL1/HSP90B1/PTPN1/BFAR/ATF6/VAPB/HYOU1/ATP6V0D1/MFN2/SERP1/CTDSP2/MBTPS2/TM7SF3/HSP90AB1/ATF6B/NCK1/TMBIM6/PPP1R15B/BAG6/EIF2AK3/EIF2AK2/DNAJA1/STUB1/RHBDD1/GFPT1/TBL2/DCTN1/SRPRB/HSPA13/COPS5/CANX/POMT2/VCP/SSR1/PREB/MANF/CLPB/DAXX/DNAJB12/ADD1/HSPA4/BCL2L11/HDGF/GSK3A/TOR1A/CALR/TLN1/EP300/YIF1A/RNF185/HERPU…	148
BP	GO:0061136	regulation of proteasomal protein catabolic process	141/8027	193/18866	5.99071e-18	3.86461e-16	2.78536e-16	PSMC1/RNF40/ZYG11B/NUB1/ARIH1/UBE2J1/PSEN1/CSNK1A1/GNA12/ERLEC1/BAG5/NFE2L2/USP7/UBQLN1/USP14/PSME3/ARAF/USP19/SMARCC1/UBQLN4/RNF19B/KEAP1/HSP90AB1/PSMC2/OS9/GCLC/PIAS1/RAD23B/BAG6/FBXW8/PSMF1/GSK3B/FBXO22/TLK2/STUB1/N4BP1/CSNK1D/USP5/WAC/RCHY1/GABARAPL2/UBE2G2/ARIH2/GIPC1/UBQLN2/DET1/SCO1/SOCS5/RAD23A/STYX/XPO1/PSMD14/VCP/UBAC2/CCAR2/SENP1/BTRC/SOCS4/RNFT1/NUDT15/CAMLG/GSK3A/PSME1/SUMO1/FZR1/RNF…	141
BP	GO:0000070	mitotic sister chromatid segregation	122/8027	161/18866	7.78757e-18	4.97402e-16	3.58496e-16	CUL3/ZW10/CHTF8/BECN1/INO80/ANAPC5/HNRNPU/ZNF207/VPS4B/SMC1A/DYNC1LI1/CDC23/BOD1/NAA50/NUMA1/PDS5B/IK/TPR/CDC27/NSL1/KPNB1/WRAP73/ANAPC7/CHMP4B/CHMP5/RIOK2/CHMP2B/CDC26/INCENP/DCTN2/CHMP7/PCID2/MAU2/TNKS/CDK5RAP2/NUP62/SEH1L/NCAPD3/RAN/SMC5/RRS1/LCMT1/PIBF1/PSMG2/RAD21/NIPBL/RAB11A/CHMP1B/MAD1L1/ATM/CHMP1A/PHF13/HIRA/CHAMP1/SMC2/ANAPC15/KATNB1/NCAPD2/NCAPH2/NSMCE2/PPP2R1A/BUB3/CDC16/RMDN1/CENPC/M…	122
BP	GO:0006261	DNA-dependent DNA replication	116/8027	151/18866	7.89289e-18	4.99186e-16	3.59782e-16	CHTF8/INO80/POLG/ORC5/ORC4/TERF2/UPF1/ZPR1/POLD2/KAT7/SENP2/NUCKS1/NBN/ZMPSTE24/WRNIP1/RECQL/MCMBP/RPA1/LIG3/ZNF830/EXD2/MSH3/DNAJA3/SMARCAL1/RPA2/TERF1/POLE4/MCM9/POLE3/SSBP1/RFC1/ALYREF/POLD4/MGME1/MCM3/PRIM1/TOPBP1/METTL4/ORC3/ZRANB3/ATG7/WRN/MCM4/POLG2/POLB/STOML2/FEN1/PURA/RFC3/POLA2/POLD3/RFWD3/WIZ/FANCM/PCNA/RPA3/REV3L/PRIM2/ORC2/RECQL5/RPAIN/TIMELESS/GMNN/RFC2/TIPIN/RFC5/DBF4/ETAA1/FBXO5/…	116
BP	GO:0032386	regulation of intracellular transport	232/8027	358/18866	9.57428e-18	5.99647e-16	4.32188e-16	HUWE1/DHX9/YWHAB/SNX12/TARDBP/UBE2J1/SUPT6H/CDC42/PSEN1/PPP1CC/ERLEC1/SNX3/YWHAQ/DYNC1H1/HDAC3/KHDRBS1/SAE1/YWHAZ/PDCD10/GCC2/RBM22/ZPR1/MAP2K1/SCFD1/PTPN1/CPSF6/CHP1/NUMA1/IPO5/RNF31/MAPK1/ATG13/NUP153/NUP214/USP36/TPR/SETD2/CSNK2A2/PPM1A/HSP90AB1/YIPF5/XPO4/OS9/NPEPPS/ARHGAP1/FIS1/LEPROT/NDEL1/MAPK14/UBR5/OAZ2/UHMK1/ZFAND1/NUP54/RBM27/GSK3B/NRDE2/PPP1R12A/NOLC1/NMT1/PPP3CC/SEC24B/NUS1/UBE2D3/OA…	232
BP	GO:1903008	organelle disassembly	91/8027	111/18866	1.34316e-17	8.33149e-16	6.00481e-16	HUWE1/STX5/MARK2/BECN1/PHB2/WIPI2/SMURF1/AMBRA1/ATG3/HIF1A/DENR/MCTS1/UFC1/ATG13/USP36/MUL1/GBF1/MFN2/MTIF2/CSNK2A2/RNF41/FIS1/ATG2A/FBXO7/ZFAND1/ATG12/ATP13A2/GABARAPL2/SPAST/TSC2/KIF5B/WDR45B/ATG5/HAX1/VCP/GABARAP/CDC37/GFM2/ATG9A/VRK1/UFM1/ATG14/VDAC1/VPS13D/GSK3A/BNIP3L/SLC25A46/CAMKK2/PINK1/CTTN/UFL1/RB1CC1/MAP1LC3B/PELO/PARL/ATG7/HTRA2/ATG2B/CLEC16A/MTIF3/KLC1/DNM1L/SREBF2/WIPI1/PARK7/VPS13…	91
BP	GO:0007034	vacuolar transport	115/8027	150/18866	1.43774e-17	8.83321e-16	6.36642e-16	BECN1/NCOA4/TGFBRAP1/SMURF1/VPS4B/AP3M1/GOSR2/VPS37C/GCC2/VPS35/PIK3R4/VIPAS39/NUMA1/TSG101/VPS52/VTI1B/ATP6V0D1/VPS51/AP3D1/LEPROT/VPS54/M6PR/SNAPIN/SNX27/VPS41/NDFIP2/ANKFY1/AP1G1/ARF1/VPS53/HGS/ATP13A2/CHMP4B/VTI1A/CHMP5/VPS33A/VPS36/TMEM50A/AP3B1/CHMP2B/EPG5/IGF2R/CHMP7/VCP/RAB7A/LAMP1/VPS39/VTA1/FAM160A2/MON1B/SCARB2/VPS37A/CCDC91/ATG14/VPS13D/HMGXB4/VPS18/TMEM50B/PINK1/STAM/NEDD4/MGRN1/CHMP…	115
BP	GO:0043624	cellular protein complex disassembly	158/8027	224/18866	1.55369e-17	9.4555e-16	6.81492e-16	ETF1/MRPS14/MTPN/GSPT1/FLII/VPS4B/CAPZA2/APEH/DAP3/MRPL30/UPF1/NSF/CKAP5/MRPS27/MRPS18B/MRPL20/MRPL44/SPTBN1/MRPL37/MRPS18A/SPTAN1/TMOD3/MRPL4/MRPL3/MRPS35/DSTN/CAPZB/TWF1/CFL1/OXA1L/MRPL51/MRPL45/KIF2A/MRPL9/ABCE1/MRPS10/SPAST/MRPS17/MRPL49/MRPL13/JMJD4/CAPZA1/ERAL1/CKAP2/MRPL46/MRPS16/GFM2/MRPL19/MRPL10/MRPS7/MRPS23/ADD1/MRPS22/CAMSAP1/OGFOD1/MRPL35/PEX14/MAP1S/MTRF1L/MRPL42/MRPS30/MRPS28/CFL2/…	158
BP	GO:0010821	regulation of mitochondrion organization	139/8027	191/18866	1.7982e-17	1.08413e-15	7.81371e-16	HUWE1/YWHAB/YWHAQ/SMURF1/HIF1A/SAE1/YWHAZ/VPS35/OPA1/BCL2L2/RNF31/ATG13/USP36/MUL1/MFN2/CSNK2A2/RNF41/NPEPPS/GCLC/FIS1/LEPROT/FBXO7/GSK3B/NMT1/PPP3CC/UBE2D3/PRELID1/GOLPH3/ATP13A2/TMEM135/MIEF1/MOAP1/ARIH2/TSC2/SH3GLB1/HAX1/RHOT1/LMAN1/TP53BP2/CDC37/WDR35/FXN/TMEM14A/HIGD1A/ADCK1/BCL2L11/YWHAG/VDAC1/VPS13D/GSK3A/BNIP3L/CAMKK2/EP300/PPP3R1/PINK1/CTTN/SLC25A5/OMA1/BAG4/TFDP1/PSMD10/UBE2J2/MFF/PARL/…	139
BP	GO:0051052	regulation of DNA metabolic process	235/8027	365/18866	1.89534e-17	1.13212e-15	8.15958e-16	PTGES3/CCT4/PRMT5/CCT6A/DHX9/CHTF8/XRCC5/TRIP12/SUPT6H/YLPM1/HNRNPC/HNRNPU/EYA3/RNF8/TINF2/PARG/MPHOSPH8/KDM1A/USP7/TERF2/HSP90AA1/POLH/UPF1/PRKDC/CCT7/TP53BP1/PARP1/MSH6/KAT7/MLH1/MAPK1/USP9X/SMG5/TNKS2/TFIP11/HNRNPA2B1/GNL3/HMGB1/UBQLN4/SETD2/PARN/PRKD2/CCT2/HSP90AB1/NUCKS1/NBN/ZMPSTE24/WRNIP1/NAT10/UBR5/MMS19/RNF168/ACTR2/DEK/MAP2K7/CCT5/CUL4A/NPM1/MSH3/UIMC1/EXOSC10/HNRNPA1/PPP4R2/DFFA/USP1/C…	235
BP	GO:0006302	double-strand break repair	179/8027	262/18866	2.1243e-17	1.25724e-15	9.06136e-16	KAT5/XRCC5/MORF4L1/TRIP12/INO80/EYA3/YY1/RNF8/UVRAG/KDM1A/PRKDC/TP53BP1/PARP1/PRPF19/MLH1/TFIP11/UBQLN4/SETD2/HUS1/NUCKS1/NBN/DDX1/XRCC6/RECQL/RPA1/LIG3/UBR5/MMS19/HERC2/RNF168/ACTR2/EXD2/DEK/KDM2A/ACTR8/TDP1/ZFYVE26/UIMC1/SMARCAL1/SETX/PPP4R2/SFPQ/POT1/RPA2/RAD50/POLM/PALB2/PSMD14/MCM9/VCP/TDP2/SPIDR/XRCC4/MSH2/MDC1/FUS/UBE2V2/WDR70/TNKS1BP1/SMCHD1/PPP4C/BABAM1/SUMO1/ZBTB7A/SMC5/NABP2/APBB1/RAD5…	179
BP	GO:0006406	mRNA export from nucleus	92/8027	113/18866	2.16346e-17	1.25734e-15	9.06211e-16	SUPT6H/NUP133/AGFG1/POLDIP3/DDX19A/NUP93/MCM3AP/SMG7/SLU7/RBM15B/RAE1/YTHDC1/UPF1/CHTOP/NUP98/SRSF3/NUP205/EIF4A3/DHX38/NUP153/NUP214/SMG5/HNRNPA2B1/ALKBH5/TPR/NXF1/SETD2/RANBP2/CPSF4/CDC40/CPSF2/SRSF7/NCBP1/FIP1L1/NUP54/NUP37/U2AF2/SRRM1/SEC13/RNPS1/RBM8A/FYTTD1/SRSF4/SRSF5/UPF2/IWS1/NUP43/POM121/PCID2/NUP35/NUP62/POLR2D/SEH1L/NUP88/ENY2/NDC1/ALYREF/NCBP2/NUP160/THOC5/NSUN2/SRSF6/CPSF3/SYMPK/SRS…	92
BP	GO:0071427	mRNA-containing ribonucleoprotein complex export from nucleus	92/8027	113/18866	2.16346e-17	1.25734e-15	9.06211e-16	SUPT6H/NUP133/AGFG1/POLDIP3/DDX19A/NUP93/MCM3AP/SMG7/SLU7/RBM15B/RAE1/YTHDC1/UPF1/CHTOP/NUP98/SRSF3/NUP205/EIF4A3/DHX38/NUP153/NUP214/SMG5/HNRNPA2B1/ALKBH5/TPR/NXF1/SETD2/RANBP2/CPSF4/CDC40/CPSF2/SRSF7/NCBP1/FIP1L1/NUP54/NUP37/U2AF2/SRRM1/SEC13/RNPS1/RBM8A/FYTTD1/SRSF4/SRSF5/UPF2/IWS1/NUP43/POM121/PCID2/NUP35/NUP62/POLR2D/SEH1L/NUP88/ENY2/NDC1/ALYREF/NCBP2/NUP160/THOC5/NSUN2/SRSF6/CPSF3/SYMPK/SRS…	92
BP	GO:1903050	regulation of proteolysis involved in cellular protein catabolic process	158/8027	225/18866	3.03493e-17	1.74807e-15	1.2599e-15	PSMC1/RNF40/ZYG11B/NUB1/ARIH1/UBE2J1/PSEN1/CSNK1A1/GNA12/ERLEC1/SMURF1/BAG5/NFE2L2/USP7/UBQLN1/USP14/PSME3/ARAF/UBE3A/USP19/SMARCC1/UBQLN4/RNF19B/PTK2/KEAP1/CSNK2A2/HSP90AB1/PSMC2/OS9/GCLC/PIAS1/RAD23B/BAG6/FBXW8/PSMF1/GSK3B/FBXO22/TLK2/STUB1/N4BP1/CSNK2A1/CSNK1D/USP5/WAC/RCHY1/LATS1/GABARAPL2/UBE2G2/RNF139/ARIH2/GIPC1/UBQLN2/DET1/SCO1/SOCS5/RAD23A/STYX/XPO1/PSMD14/VCP/UBAC2/CCDC22/CCAR2/SENP1/BT…	158
BP	GO:0031023	microtubule organizing center organization	106/8027	136/18866	3.24288e-17	1.85131e-15	1.33431e-15	PAFAH1B1/VPS4B/HAUS2/UVRAG/GCC2/FBXW11/CKAP5/RBM14/USP33/NUMA1/PDCD6IP/NDEL1/SDCCAG8/PPP1R12A/NPM1/CHMP4B/CEP63/CHMP5/DCTN1/CTNNB1/CHMP2B/XPO1/KIF3B/TRIM37/CEP68/CEP85/NUBP1/CDK5RAP2/PCM1/NUP62/E2F4/C2CD3/NSFL1C/FBXW5/NDE1/MCPH1/BBS4/CLASP1/CEP120/ROCK2/CHMP1B/UBXN2B/CHMP1A/CLASP2/ODF2/BCAS3/RANBP1/ALMS1/GADD45A/SPICE1/HAUS6/POC1A/CENPJ/GOLGA2/CEP76/NIN/CNTROB/CEP192/CCP110/KAT2B/RTTN/CEP72/CHD3/…	106
BP	GO:0000184	nuclear-transcribed mRNA catabolic process, nonsense-mediated decay	96/8027	120/18866	4.20158e-17	2.37758e-15	1.71361e-15	RPL10A/RPL41/ETF1/PABPC1/EIF4G1/RPL7/SMG7/GSPT1/RPLP0/RPS4X/UPF1/NBAS/PPP2R2A/RPS29/EIF4A3/RPS12/SMG5/RPS17/PARN/RPL22/RPS15A/PPP2CA/RPL23A/SECISBP2/NCBP1/RPS27A/SMG8/EXOSC10/RNPS1/RPL30/RBM8A/UPF2/RPL27/RPS10/RPS27/EIF3E/RPL6/RPLP1/RPL3/RPS5/RPS25/RPL15/RPS3/DCP2/RPS23/NCBP2/DCP1A/SKIV2L/RPL39/UBA52/RPL31/RPS14/SMG6/RPS16/RPL11/RPL8/RPS9/RPL37A/DCP1B/RPS7/RPL9/SMG9/RPS8/PPP2R1A/RPL35A/RPS18/RPS2…	96
BP	GO:0097711	ciliary basal body-plasma membrane docking	80/8027	95/18866	5.39815e-17	3.02813e-15	2.18248e-15	DYNC1I2/DYNC1H1/PAFAH1B1/HAUS2/HSP90AA1/MAPRE1/CKAP5/AKAP9/SDCCAG8/CSNK1D/CEP63/DCTN1/DCTN2/NPHP4/PCNT/TCTN3/NEDD1/CDK5RAP2/PCM1/YWHAG/C2CD3/CEP57/NDE1/ACTR1A/CLASP1/IQCB1/RAB11A/DCTN3/YWHAE/ODF2/CEP97/ALMS1/CEP41/DYNLL1/CEP70/PPP2R1A/CEP89/HAUS6/CENPJ/CNTRL/AHI1/CEP76/CEP164/MKS1/CSNK1E/CEP192/CCP110/CEP72/TTBK2/TMEM216/MARK4/HAUS1/TUBB/CEP250/CEP83/TUBG1/TCTN2/OFD1/PRKAR2B/CC2D2A/RPGRIP1L/PRKAC…	80
BP	GO:1901991	negative regulation of mitotic cell cycle phase transition	172/8027	251/18866	5.68157e-17	3.15964e-15	2.27727e-15	CNOT1/ZW10/PSMC1/PSMD9/SYF2/GIGYF2/PSMD2/CNOT8/ZNF207/CUL1/PSMD6/DYNC1LI1/PSMD1/RAD17/PSMB2/PSME3/PRKDC/PSMA7/BRD7/USP47/SKP1/IK/CNOT11/FBXO31/CDC73/PSMA5/TPR/PSMD7/CTDSP2/HUS1/CDKN1B/PSMC2/NBN/TAOK3/PSMB5/AVEN/PSMC6/FBXO7/PSMF1/ZNF830/CNOT3/CNOT4/RPA2/CNOT2/NAE1/ZNF655/PSMA1/RIPK1/CDK4/PSMA3/PSMD14/RINT1/CARM1/PCID2/CASP2/PSMA4/CNOT6L/CNOT7/CDK5RAP2/PRMT2/TNKS1BP1/PSMD3/ZFYVE19/PSMA2/CNOT10/E2F4…	172
BP	GO:0072655	establishment of protein localization to mitochondrion	108/8027	140/18866	6.27501e-17	3.45984e-15	2.49363e-15	HUWE1/YWHAB/PMPCB/YWHAQ/MTERF4/SAE1/YWHAZ/HSP90AA1/TIMM9/RNF31/ATG13/USP36/TOMM20/MFN2/TIMM10B/CSNK2A2/TIMM17A/NPEPPS/FIS1/LEPROT/FBXO7/OXA1L/NMT1/DNAJA1/PPP3CC/TIMM21/UBE2D3/MOAP1/AP3B1/ARIH2/SH3GLB1/HAX1/SAMM50/PITRM1/LMAN1/CHCHD4/TOMM40L/TP53BP2/HSPA4/BCL2L11/YWHAG/TIMM10/GSK3A/BNIP3L/PPP3R1/PINK1/AGK/TOMM22/GRPEL2/BAG4/TFDP1/TIMM23B/UBE2J2/MFF/PARL/MAPK8/HTRA2/BAP1/YWHAH/TFDP2/YWHAE/HSPD1/SRE…	108
BP	GO:0051028	mRNA transport	115/8027	152/18866	8.38901e-17	4.58623e-15	3.30547e-15	DHX9/LRPPRC/SUPT6H/NUP133/AGFG1/POLDIP3/DDX19A/NUP93/MCM3AP/SMG7/SLU7/RBM15B/RAE1/YTHDC1/UPF1/CHTOP/NUP98/G3BP2/SRSF3/NUP205/EIF4A3/DHX38/NUP153/NUP214/SMG5/HNRNPA2B1/ALKBH5/TPR/NXF1/SETD2/RANBP2/CPSF4/CDC40/SENP2/CPSF2/SRSF7/NCBP1/FIP1L1/NUP54/NUP37/U2AF2/SRRM1/SEC13/RNPS1/HNRNPA1/RBM8A/FYTTD1/SRSF4/SRSF5/UPF2/IWS1/NUP43/XPO1/POM121/PCID2/TNKS/NUP35/NUP62/POLR2D/KHSRP/SEH1L/NUP88/ENY2/NDC1/ALYRE…	115
BP	GO:0070585	protein localization to mitochondrion	110/8027	144/18866	1.15913e-16	6.28363e-15	4.52885e-15	HUWE1/YWHAB/PMPCB/YWHAQ/MTERF4/SAE1/YWHAZ/HSP90AA1/TIMM9/RNF31/ATG13/USP36/TOMM20/MFN2/TIMM10B/CSNK2A2/TIMM17A/NPEPPS/FIS1/LEPROT/FBXO7/OXA1L/NMT1/DNAJA1/PPP3CC/TIMM21/UBE2D3/MOAP1/AP3B1/ARIH2/MTCH2/SH3GLB1/HAX1/SAMM50/PITRM1/LMAN1/CHCHD4/TOMM40L/TP53BP2/HSPA4/BCL2L11/YWHAG/TIMM10/GSK3A/BNIP3L/PPP3R1/PINK1/AGK/TOMM22/GRPEL2/BAG4/TFDP1/TIMM23B/UBE2J2/MFF/PARL/MAPK8/HTRA2/BAP1/YWHAH/TFDP2/YWHAE/HSP…	110
BP	GO:0000723	telomere maintenance	120/8027	161/18866	1.33511e-16	7.17731e-15	5.17295e-15	PTGES3/CCT4/CCT6A/XRCC5/YLPM1/HNRNPC/HNRNPU/TINF2/USP7/TERF2/HSP90AA1/UPF1/POLD2/PRKDC/CCT7/APEX1/PARP1/MAPK1/SMG5/TNKS2/TFIP11/HNRNPA2B1/GNL3/PARN/HUS1/CCT2/HSP90AB1/NBN/NAT10/XRCC6/RPA1/MAP2K7/CCT5/EXOSC10/SMARCAL1/HNRNPA1/NHP2/CCT8/POT1/RPA2/CTNNB1/TERF1/RAD50/GNL3L/POLE4/MAPKAPK5/NAF1/POLE3/TNKS/CTC1/DHX36/TNKS1BP1/TELO2/RFC1/SMC5/MAP3K4/MAPK3/DCP2/NABP2/POLD4/RAD51C/PRIM1/NOP10/ATM/MYC/DCLRE…	120
BP	GO:0006473	protein acetylation	144/8027	203/18866	1.90449e-16	1.01536e-14	7.31809e-15	HCFC1/KAT5/NAA30/MORF4L1/KANSL2/SIN3A/USP22/MCM3AP/EPC2/TAF5L/CTCF/NAA25/DDX3X/DR1/PHF14/TADA1/HAT1/MEAF6/TAF6/NAA15/NAA50/BRD7/RSF1/MCRS1/KAT7/DPF2/KANSL3/CREBBP/RPS6KA4/ZMPSTE24/SMARCB1/BAG6/SET/GSK3B/PHF20/ATF2/GTF2B/NOC2L/HDAC2/EID1/IWS1/ACTL6A/MAP3K7/BRPF1/GLYR1/KANSL1/ATG5/ING3/YEATS2/SUPT7L/SMAD4/POLE3/SRCAP/MSL3/TRRAP/ZNF451/SPHK2/SETD5/ING4/KMT2A/EP300/MAPK3/APBB1/TAOK1/NAA35/SUPT3H/FOXO…	144
BP	GO:0010639	negative regulation of organelle organization	259/8027	416/18866	2.32876e-16	1.23138e-14	8.87499e-15	HUWE1/ZW10/XRCC5/TRIP12/SIN3A/SUPT6H/HNRNPC/HNRNPU/MTPN/FLII/ZNF207/TINF2/CAPZA2/MNAT1/DYRK1A/KDM1A/TERF2/DYNC1LI1/OPA1/BCL2L2/MAPRE1/SCFD1/RBM14/WASF2/PARP1/IK/TNKS2/MUL1/KDM5A/SPTBN1/TPR/SPTAN1/TMOD3/SMCR8/ARFGEF1/RNF41/NBN/GCLC/NAT10/SMARCB1/UBR5/CAPZB/PPFIA1/TWF1/SET/NPM1/EXOSC10/BCOR/GMFB/HNRNPA1/ARHGEF18/PRELID1/NOC2L/NME6/POT1/CHMP4B/TCHP/TERF1/RAD50/TSC2/TJP1/GNL3L/TRIM37/ATG5/CAPZA1/PAK2…	259
BP	GO:0007098	centrosome cycle	98/8027	125/18866	2.4921e-16	1.30704e-14	9.4203e-15	VPS4B/HAUS2/UVRAG/CKAP5/RBM14/USP33/PDCD6IP/NDEL1/SDCCAG8/PPP1R12A/NPM1/CHMP4B/CEP63/CHMP5/DCTN1/CTNNB1/CHMP2B/XPO1/KIF3B/TRIM37/CEP68/CEP85/NUBP1/CDK5RAP2/PCM1/NUP62/C2CD3/NSFL1C/FBXW5/NDE1/MCPH1/BBS4/CEP120/ROCK2/CHMP1B/UBXN2B/CHMP1A/ODF2/RANBP1/ALMS1/GADD45A/SPICE1/HAUS6/POC1A/CENPJ/GOLGA2/CEP76/NIN/CNTROB/CEP192/CCP110/KAT2B/RTTN/CEP72/CHD3/SLC16A1/CROCC/CNTLN/CDK2/UXT/ARHGEF10/MARK4/HAUS1/XR…	98
BP	GO:0042274	ribosomal small subunit biogenesis	66/8027	75/18866	2.68582e-16	1.39727e-14	1.00707e-14	FCF1/XRCC5/RIOK1/NOP9/TSR3/WDR46/WDR3/NGDN/PRKDC/DHX37/BMS1/RPS17/DCAF13/NOB1/NOM1/ABT1/NAT10/HEATR1/NOP14/NOL10/UTP23/TSR1/NOL11/NPM1/RIOK3/RIOK2/RPS10/RPS27/ERAL1/ERCC2/METTL17/BYSL/RRP36/MRPS7/RPS5/LSM6/RRS1/UTP6/DDX52/MRPS11/LTV1/RPS27L/KRI1/UTP3/RPS14/TBL3/RPS16/SRFBP1/RCL1/UTP20/RPS7/SURF6/RPS8/RPS28/FAM207A/RPS21/RPL38/RPS6/GTF2H5/RPS19/RPP40/EMG1/RRP7A/RPS24/RPS15/HELB	66
BP	GO:0018393	internal peptidyl-lysine acetylation	121/8027	164/18866	3.77673e-16	1.94909e-14	1.40478e-14	HCFC1/KAT5/MORF4L1/KANSL2/SIN3A/USP22/MCM3AP/EPC2/TAF5L/CTCF/DR1/PHF14/TADA1/HAT1/MEAF6/TAF6/NAA50/BRD7/RSF1/MCRS1/KAT7/DPF2/KANSL3/CREBBP/RPS6KA4/ZMPSTE24/SMARCB1/BAG6/SET/PHF20/ATF2/GTF2B/NOC2L/EID1/IWS1/ACTL6A/MAP3K7/BRPF1/GLYR1/KANSL1/ATG5/ING3/YEATS2/SUPT7L/SMAD4/POLE3/SRCAP/MSL3/TRRAP/ZNF451/SPHK2/SETD5/ING4/KMT2A/EP300/MAPK3/APBB1/SUPT3H/NCOA3/MBIP/YEATS4/CRTC2/TAF7/WDR5/TAF6L/BRD1/GTF3C4/…	121
BP	GO:0016573	histone acetylation	118/8027	159/18866	4.16365e-16	2.13172e-14	1.53641e-14	HCFC1/KAT5/MORF4L1/KANSL2/SIN3A/USP22/MCM3AP/EPC2/TAF5L/CTCF/DR1/PHF14/TADA1/HAT1/MEAF6/TAF6/NAA50/BRD7/RSF1/MCRS1/KAT7/DPF2/KANSL3/CREBBP/RPS6KA4/ZMPSTE24/SMARCB1/SET/PHF20/ATF2/GTF2B/NOC2L/EID1/IWS1/ACTL6A/MAP3K7/BRPF1/GLYR1/KANSL1/ATG5/ING3/YEATS2/SUPT7L/SMAD4/POLE3/SRCAP/MSL3/TRRAP/ZNF451/SPHK2/SETD5/ING4/KMT2A/EP300/MAPK3/APBB1/SUPT3H/NCOA3/MBIP/YEATS4/CRTC2/TAF7/WDR5/TAF6L/BRD1/GTF3C4/TADA3…	118
BP	GO:0006352	DNA-templated transcription, initiation	169/8027	249/18866	4.4176e-16	2.24393e-14	1.61729e-14	POLR2A/SNW1/TFB2M/GTF2A1/POLR1B/BCLAF1/MNAT1/MAML1/DR1/ERCC3/POLR2B/TAF6/CRCP/GTF2H1/CREB1/TAF8/TBP/MED6/POLR2C/RSF1/MED17/HMGB1/MAZ/CREBBP/UBTF/CAND1/GTF2H3/PSMC2/MED14/RXRB/PSMC6/BAZ2A/SRF/SMARCB1/BRF2/YAP1/CCNC/SMARCA4/SETX/MED8/GTF2B/TAF13/CTNNB1/TFAM/ZNF45/TAF4/POLRMT/POLR1A/GTF2A2/POLR2E/CDK4/GTF3C1/ERCC2/MED13/NRBP1/TAF2/TEAD1/SMARCA5/DHX36/SNAPC5/RRN3/POLR2G/GTF2E1/ZNF451/POLR2D/XPA/BRF1/…	169
BP	GO:0071826	ribonucleoprotein complex subunit organization	164/8027	240/18866	4.5329e-16	2.28451e-14	1.64653e-14	PTGES3/EIF4H/PRMT5/DHX9/XRCC5/EIF4B/EIF3B/EIF3L/SF3A1/GEMIN5/TRAF7/EIF3A/SF3A3/STRAP/DDX23/DENR/SART3/SLU7/RPLP0/EIF3H/SCAF11/SNRPE/EIF2S3/HSP90AA1/SF1/MCTS1/FASTKD2/SRPK2/YTHDC1/DHX8/ZNHIT6/PRPF6/PRKDC/EIF3J/CPSF6/NUDT21/PRPF19/EIF2S2/SNRNP200/PRPF18/DHX30/EIF3F/DHX29/ADAR/MRPL20/TFIP11/TGS1/CDC73/RSL24D1/USP4/CLP1/SF3B1/CELF1/LUC7L2/PRPF8/HSP90AB1/PUF60/AAR2/ABT1/DDX1/CLNS1A/RPL23A/EIF5/NCBP1/E…	164
BP	GO:0006475	internal protein amino acid acetylation	122/8027	166/18866	4.727e-16	2.33981e-14	1.68638e-14	HCFC1/KAT5/MORF4L1/KANSL2/SIN3A/USP22/MCM3AP/EPC2/TAF5L/CTCF/DR1/PHF14/TADA1/HAT1/MEAF6/TAF6/NAA50/BRD7/RSF1/MCRS1/KAT7/DPF2/KANSL3/CREBBP/RPS6KA4/ZMPSTE24/SMARCB1/BAG6/SET/PHF20/ATF2/GTF2B/NOC2L/EID1/IWS1/ACTL6A/MAP3K7/BRPF1/GLYR1/KANSL1/ATG5/ING3/YEATS2/SUPT7L/SMAD4/POLE3/SRCAP/MSL3/TRRAP/ZNF451/SPHK2/SETD5/ING4/KMT2A/EP300/MAPK3/APBB1/SUPT3H/NCOA3/MBIP/YEATS4/CRTC2/TAF7/WDR5/TAF6L/BRD1/GTF3C4/…	122
BP	GO:0035967	cellular response to topologically incorrect protein	122/8027	166/18866	4.727e-16	2.33981e-14	1.68638e-14	CUL3/PDIA6/HERPUD2/UBE2W/EIF2S1/NFE2L2/DNAJC3/GOSR2/RNF121/HSPA5/DERL1/HSP90B1/PTPN1/BFAR/ATF6/VAPB/HYOU1/ATP6V0D1/SERP1/CTDSP2/MBTPS2/TM7SF3/ATF6B/NCK1/TMBIM6/PPP1R15B/BAG6/EIF2AK3/EIF2AK2/STUB1/RHBDD1/GFPT1/TBL2/DCTN1/SRPRB/HSPA13/COPS5/CANX/POMT2/VCP/SSR1/PREB/DAXX/DNAJB12/ADD1/BCL2L11/HDGF/GSK3A/TOR1A/CALR/TLN1/EP300/YIF1A/RNF185/HERPUD1/PTPN2/ZBTB17/DNAJB9/UFL1/UGGT1/EXTL2/FKBP14/MBTPS1/SEC3…	122
BP	GO:0006400	tRNA modification	75/8027	89/18866	4.75143e-16	2.33981e-14	1.68638e-14	ALKBH1/MTO1/ELP2/THUMPD3/TRMT61A/TRMT61B/TRMT12/SSB/ELP4/ELP3/THADA/WDR4/NAT10/TRMT1L/METTL6/TYW1/TRMT5/ELP6/CTU2/THG1L/DPH3/FTSJ1/NSUN3/AARS2/TRMT6/MTFMT/METTL2B/TRMT11/C9orf64/CDK5RAP1/DUS3L/TRMT10C/URM1/GTPBP3/MOCS3/TRUB1/OSGEPL1/TRIT1/NSUN2/LCMT2/TYW5/METTL1/ALKBH8/ELP5/TRMT2B/CDKAL1/PUS7/PUS3/BCDIN3D/PUS1/TRMT44/PUS10/METTL8/DUS2/TYW3/ANKRD16/DUS4L/OSGEP/DUS1L/TRMT13/THUMPD2/HSD17B10/TRMU/TP…	75
BP	GO:0009301	snRNA transcription	65/8027	74/18866	5.58747e-16	2.73067e-14	1.96809e-14	POLR2A/RPRD1B/GTF2A1/INTS5/CCNT1/POLR2B/TAF6/TAF8/TBP/INTS1/POLR2C/ELL/INTS4/NCBP1/INTS7/SP1/GTF2B/SRRT/ICE2/TAF13/MEPCE/GTF2A2/POLR2E/CCNK/RPRD2/ZNF143/RPRD1A/SNAPC5/INTS12/POLR2G/GTF2E1/POLR2D/GTF2F1/NABP2/NCBP2/SNAPC1/RPAP2/USPL1/INTS3/INTS6/INTS8/LARP7/ZC3H8/TAF11/POU2F1/CDK7/POLR2L/PHAX/SNAPC3/GTF2F2/INTS2/POLR2K/GTF2E2/ICE1/SNAPC2/INTS10/SNAPC4/CCNT2/TAF5/CDK9/INTS9/POLR2H/ELL2/ELL3/POLR2I	65
BP	GO:2001020	regulation of response to DNA damage stimulus	156/8027	226/18866	5.75265e-16	2.79025e-14	2.01104e-14	HNRNPK/DHX9/TRIP12/EYA3/BCLAF1/RNF8/FEM1B/DYRK1A/PARG/KDM1A/TERF2/POLH/PRKDC/TP53BP1/USP47/PARP1/KAT7/TFIP11/HMGB1/UBQLN4/SETD2/ZMPSTE24/WRNIP1/UBR5/MMS19/FXR2/RNF168/EEF1E1/ACTR2/DEK/CUL4A/UIMC1/PPP4R2/NEK4/USP1/POT1/RPA2/PTTG1IP/RINT1/CCAR2/SPIDR/FUS/UBE2V2/WDR70/FAM168A/SMCHD1/PPP4C/ABL1/SPRED2/BABAM1/RPS3/FXR1/GTF2I/APBB1/TRIM32/CRY1/UBE2N/MCL1/PSMD10/THOC5/DDX5/ATM/ERCC8/MYC/TRIM28/KLHL15/SP…	156
BP	GO:0006367	transcription initiation from RNA polymerase II promoter	135/8027	189/18866	6.64713e-16	3.20005e-14	2.30639e-14	POLR2A/SNW1/GTF2A1/MNAT1/MAML1/DR1/ERCC3/POLR2B/TAF6/GTF2H1/CREB1/TAF8/TBP/MED6/POLR2C/MED17/HMGB1/MAZ/CREBBP/CAND1/GTF2H3/PSMC2/MED14/RXRB/PSMC6/SRF/BRF2/YAP1/CCNC/MED8/GTF2B/TAF13/ZNF45/TAF4/GTF2A2/POLR2E/CDK4/ERCC2/MED13/NRBP1/TAF2/TEAD1/DHX36/POLR2G/GTF2E1/ZNF451/POLR2D/XPA/CCNH/GTF2F1/NRBF2/MED4/MED7/MED23/NR2C2/SUB1/TAF7/NOTCH2/MED1/MED16/PTEN/TAF3/CDK8/PPM1D/TAF6L/MED10/TRIM28/TAF1/MECP2/M…	135
BP	GO:0010508	positive regulation of autophagy	101/8027	131/18866	6.82742e-16	3.2625e-14	2.3514e-14	HUWE1/KAT5/RAB3GAP1/PHB2/SMURF1/TRIM27/AMBRA1/LARP1/HIF1A/UVRAG/MTDH/PAFAH1B2/RAB3GAP2/SPTLC2/MUL1/HMGB1/MFN2/SMCR8/RALB/FBXO7/GSK3B/SPTLC1/CALCOCO2/WAC/MAP3K7/TSC2/PIK3C2A/TRIM5/TMEM59/GNAI3/SH3GLB1/ATG5/SUPT5H/IKBKG/CDC37/BCL2L11/VPS13D/EIF2AK4/GSK3A/BNIP3L/CAMKK2/STK11/MAPK3/PINK1/EPM2A/TBK1/PIP4K2C/UFL1/ROCK1/FOXO1/RAB12/ATG7/CLEC16A/TRIM13/PIP4K2B/PARK7/PRKAA1/TICAM1/PIK3CB/VPS13C/SESN2/HDAC…	101
BP	GO:1901988	negative regulation of cell cycle phase transition	180/8027	270/18866	7.55438e-16	3.58333e-14	2.58264e-14	CNOT1/ZW10/PSMC1/PSMD9/SYF2/GIGYF2/PSMD2/CNOT8/ZNF207/CUL1/PSMD6/DYNC1LI1/PSMD1/RAD17/PSMB2/PSME3/PRKDC/PSMA7/BRD7/USP47/SKP1/IK/CNOT11/FBXO31/CDC73/PSMA5/TPR/PSMD7/CTDSP2/HUS1/CDKN1B/PSMC2/NBN/TAOK3/PSMB5/AVEN/PSMC6/FBXO7/PSMF1/ZNF830/CNOT3/UIMC1/CNOT4/RPA2/CNOT2/NAE1/ZNF655/PSMA1/RIPK1/CDK4/PSMA3/PSMD14/RINT1/CARM1/PCID2/CASP2/PSMA4/CNOT6L/CNOT7/CDK5RAP2/PRMT2/TNKS1BP1/PSMD3/ZFYVE19/PSMA2/CNOT1…	180
BP	GO:0031123	RNA 3'-end processing	114/8027	153/18866	7.99883e-16	3.76646e-14	2.71462e-14	RPRD1B/RNF40/PABPC1/PAPOLA/POLDIP3/INTS5/CTR9/CSTF2/CCNT1/SLU7/VIRMA/AHCYL1/CSTF1/CHTOP/INTS1/SRSF3/EIF4A3/CPSF6/NUDT21/RNF20/LEO1/GRSF1/DHX38/CDC73/CLP1/SSB/PARN/CPSF4/CDC40/CPSF2/ZC3H14/SRSF7/ERI3/ELAC2/NCBP1/FIP1L1/INTS7/U2AF2/SRRM1/EXOSC10/RNPS1/RBM8A/SCAF8/CPSF7/SRSF4/SRSF5/RPRD2/SUPT5H/TRNT1/RPRD1A/DHX36/INTS12/PNPT1/TRMT10C/TOE1/POLR2D/PAPOLG/SSU72/ALYREF/PCF11/NCBP2/POLR3K/EXOSC2/THOC5/SR…	114
BP	GO:0090501	RNA phosphodiester bond hydrolysis	121/8027	165/18866	8.24121e-16	3.85247e-14	2.77662e-14	CNOT1/FCF1/SND1/TSN/CNOT8/NOP9/CSTF2/XRN2/EDC3/CPSF6/APEX1/NUDT21/ANGEL1/TSNAX/MRPL44/PPP1R8/BMS1/NOB1/PDE12/REXO2/PARN/CPSF4/CPSF2/ABT1/DIS3L/NOL9/ERI3/DIS3/ELAC2/NOP14/NCBP1/FIP1L1/UTP23/EXD2/CNOT3/TSR1/EXOSC10/NHP2/KHNYN/CPSF7/ISG20L2/DCPS/CNOT2/DBR1/RPP14/TSEN34/DICER1/CNOT6L/RRP36/CNOT7/PNPT1/TOE1/ANGEL2/CNOT6/RNASEL/AGO1/RRS1/DCP2/POP4/PCF11/NCBP2/POP1/POLR3K/EXOSC2/RNASEH1/DROSHA/CPSF3/KRI…	121
BP	GO:0018394	peptidyl-lysine acetylation	125/8027	172/18866	8.91409e-16	4.13704e-14	2.98172e-14	HCFC1/KAT5/MORF4L1/KANSL2/SIN3A/USP22/MCM3AP/EPC2/TAF5L/CTCF/DR1/PHF14/TADA1/HAT1/MEAF6/TAF6/NAA50/BRD7/RSF1/MCRS1/KAT7/DPF2/KANSL3/CREBBP/RPS6KA4/ZMPSTE24/SMARCB1/BAG6/SET/PHF20/ATF2/GTF2B/NOC2L/HDAC2/EID1/IWS1/ACTL6A/MAP3K7/BRPF1/GLYR1/KANSL1/ATG5/ING3/YEATS2/SUPT7L/SMAD4/POLE3/SRCAP/MSL3/TRRAP/ZNF451/SPHK2/SETD5/ING4/KMT2A/EP300/MAPK3/APBB1/SUPT3H/NCOA3/MBIP/YEATS4/CRTC2/TAF7/WDR5/TAF6L/BRD1/G…	125
BP	GO:0043620	regulation of DNA-templated transcription in response to stress	91/8027	115/18866	1.00496e-15	4.63073e-14	3.33754e-14	UBC/PSMC1/PSMD9/SIN3A/INO80/PSMD2/BCLAF1/HIF1A/PSMD6/NFE2L2/PSMD1/HSPA5/PSMB2/PSME3/PSMA7/ATF6/VHL/CUL2/PSMA5/PSMD7/MBTPS2/CREBBP/PSMC2/ATF6B/PSMB5/PSMC6/NCK1/TMBIM6/RELA/IMPACT/PSMF1/RPS27A/EGLN1/HIF1AN/PSMA1/PSMA3/PSMD14/BACH1/PSMA4/HIGD1A/PSMD3/PSMA2/PSME1/EP300/NEDD4/PSMD8/UBA52/PSMD10/PSMD12/PSMD11/RPS6KA3/DNAJB1/PSME4/PSMB1/ARNT/CHD6/LIMD1/PSMD13/SESN2/PSMC4/UBB/PSMB4/HSF1/PSMD5/PSMC3/SIRT2…	91
BP	GO:0042795	snRNA transcription by RNA polymerase II	64/8027	73/18866	1.16023e-15	5.30826e-14	3.82586e-14	POLR2A/RPRD1B/GTF2A1/INTS5/CCNT1/POLR2B/TAF6/TAF8/TBP/INTS1/POLR2C/ELL/INTS4/NCBP1/INTS7/SP1/GTF2B/SRRT/ICE2/TAF13/MEPCE/GTF2A2/POLR2E/CCNK/RPRD2/ZNF143/RPRD1A/SNAPC5/INTS12/POLR2G/GTF2E1/POLR2D/GTF2F1/NABP2/NCBP2/SNAPC1/RPAP2/INTS3/INTS6/INTS8/LARP7/ZC3H8/TAF11/POU2F1/CDK7/POLR2L/PHAX/SNAPC3/GTF2F2/INTS2/POLR2K/GTF2E2/ICE1/SNAPC2/INTS10/SNAPC4/CCNT2/TAF5/CDK9/INTS9/POLR2H/ELL2/ELL3/POLR2I	64
BP	GO:0007051	spindle organization	131/8027	183/18866	1.34621e-15	6.11578e-14	4.40787e-14	CLTC/INO80/HNRNPU/DYNC1H1/ZNF207/VPS4B/RHOA/HDAC3/HAUS2/UVRAG/SMC1A/RAE1/MAPRE1/CKAP5/NUMA1/MLH1/TPR/GNAI1/SMC3/KPNB1/KIF2A/WRAP73/NCOR1/CSNK1D/CHMP4B/CEP63/CHMP5/SPAST/DCTN1/CHMP2B/KIF3B/TUBGCP5/STAG2/MYH9/INCENP/DCTN2/VCP/PCNT/XIAP/RNF4/TNKS/NUP62/TUBGCP2/RAN/STAG1/SENP6/RPS3/PIBF1/LIMK2/DRG1/CLASP1/CEP120/RAB11A/CHMP1B/DCTN6/SUN2/TUBGCP3/CHMP1A/CLASP2/NTMT1/MECP2/TACC1/MZT1/CCSAP/RCC1/CEP97/DL…	131
BP	GO:0032388	positive regulation of intracellular transport	153/8027	222/18866	1.35991e-15	6.13483e-14	4.4216e-14	HUWE1/DHX9/YWHAB/TARDBP/CDC42/PSEN1/YWHAQ/DYNC1H1/HDAC3/KHDRBS1/SAE1/YWHAZ/PDCD10/RBM22/ZPR1/CPSF6/CHP1/NUMA1/IPO5/RNF31/MAPK1/ATG13/USP36/TPR/CSNK2A2/PPM1A/HSP90AB1/XPO4/NPEPPS/FIS1/LEPROT/MAPK14/UBR5/OAZ2/ZFAND1/RBM27/GSK3B/NRDE2/NMT1/PPP3CC/UBE2D3/OAZ1/ARF1/CTDSPL2/MIEF1/RIOK2/TMEM30A/ARIH2/KIF5B/PTPN23/SH3GLB1/TBC1D20/RAB29/AKT2/PCNT/ITGB1BP1/TP53BP2/ANP32B/RBM26/SEC16A/PCM1/YWHAG/SCP2/RAN/GS…	153
BP	GO:0006888	endoplasmic reticulum to Golgi vesicle-mediated transport	144/8027	206/18866	1.4234e-15	6.37662e-14	4.59587e-14	TMED10/RAB1A/MCFD2/COPB1/DYNC1I2/CUL3/ZW10/COPB2/STX5/ARCN1/ACTR10/SEC23B/DYNC1H1/CAPZA2/TMED5/CNIH1/TMED2/COG5/TEX261/GOSR2/DYNC1LI1/ARF4/NSF/COPA/SCFD1/KLHL12/PEF1/DCTN5/SEC24C/ERGIC2/SEC22C/SEC24A/RAB1B/COG8/GBF1/SPTBN1/GOLGB1/COG2/VAPB/HYOU1/SEC23IP/SEC23A/VTI1B/SPTAN1/COG3/PPP6R3/COPG2/GORASP1/YIPF5/COG1/KDELR2/ERGIC1/TRAPPC3/TFG/PPP6R1/CAPZB/TMED4/LMAN2/TRAPPC6B/BET1L/SEC24B/SEC13/COG6/YKT6…	144
BP	GO:0043618	regulation of transcription from RNA polymerase II promoter in response to stress	87/8027	109/18866	1.62906e-15	7.24764e-14	5.22364e-14	UBC/PSMC1/PSMD9/SIN3A/INO80/PSMD2/HIF1A/PSMD6/NFE2L2/PSMD1/HSPA5/PSMB2/PSME3/PSMA7/ATF6/VHL/CUL2/PSMA5/PSMD7/MBTPS2/CREBBP/PSMC2/ATF6B/PSMB5/PSMC6/NCK1/TMBIM6/IMPACT/PSMF1/RPS27A/EGLN1/HIF1AN/PSMA1/PSMA3/PSMD14/BACH1/PSMA4/HIGD1A/PSMD3/PSMA2/PSME1/EP300/NEDD4/PSMD8/UBA52/PSMD10/PSMD12/PSMD11/DNAJB1/PSME4/PSMB1/ARNT/CHD6/LIMD1/PSMD13/SESN2/PSMC4/UBB/PSMB4/HSF1/PSMD5/PSMC3/SIRT2/PSMD4/PSMB7/TP53/RB…	87
BP	GO:0034504	protein localization to nucleus	183/8027	277/18866	1.69112e-15	7.47222e-14	5.3855e-14	CCT4/KPNA6/CCT6A/SIN3A/TARDBP/NUP133/PSEN1/PHB2/HNRNPU/NUP93/HDAC3/IPO7/RBM22/TNPO1/ZPR1/NUP98/TAF8/IPO8/CCT7/TNPO3/KPNA4/CHP1/PARP1/MCRS1/SKP1/IPO5/KAT7/MAPK1/NUP153/NUP214/SUMO3/CSE1L/TPR/KPNA3/RANBP2/CCT2/ELAVL1/HSP90AB1/PIKFYVE/IPO11/MAPK14/UBR5/APPL1/EIF2AK3/NUP54/GSK3B/NMD3/ARL2BP/NOLC1/CCT5/IPO13/KPNB1/TOR1AIP2/CCT8/PTTG1IP/ATP13A2/MEPCE/KPNA1/PLRG1/TSC2/TOR1AIP1/POLR1A/DNAJB6/XPO1/POM121/…	183
BP	GO:0007093	mitotic cell cycle checkpoint	121/8027	166/18866	1.76905e-15	7.76337e-14	5.59535e-14	CNOT1/ZW10/SYF2/GIGYF2/CNOT8/ZNF207/DYNC1LI1/RAD17/MAD2L1BP/PRKDC/TOP2B/IK/CNOT11/FBXO31/TPR/HUS1/CDKN1B/NBN/TAOK3/ZNF830/CNOT3/ATF2/CNOT4/RPA2/CNOT2/NAE1/XPC/RINT1/MSH2/CARM1/MDC1/PCID2/CASP2/CNOT6L/CNOT7/CDK5RAP2/PRCC/TNKS1BP1/ZFYVE19/CNOT10/E2F4/CNOT6/EP300/LCMT1/NABP2/PSMG2/TAOK1/TFDP1/TOPBP1/MUS81/RPS27L/MAD1L1/ATM/DCLRE1B/FOXN3/TAOK2/INTS3/TFDP2/ANAPC15/PPP1R10/BTG2/GADD45A/DLG1/RFWD3/BAX/T…	121
BP	GO:0031647	regulation of protein stability	193/8027	296/18866	2.16211e-15	9.42418e-14	6.79235e-14	HCFC1/PTGES3/CCT4/CUL3/CCT6A/TARDBP/PHB2/TRIM44/ZNF207/HDAC3/USP8/BAG5/PDCD10/USP7/HSP90AA1/VPS35/DERL1/NAA15/CREB1/FBXW11/PRKDC/CCT7/USP33/DAD1/CHP1/NAPG/USP47/VHL/AAK1/USP19/MAPK1/STX12/USP9X/USP36/SEL1L/MUL1/CDC73/USP4/DDOST/COG3/CREBBP/CCT2/SENP2/HSP90AB1/FBXO7/FBXL3/BAG6/GOLGA7/CCT5/STUB1/PEX19/RABL3/PRKRA/CCT8/RNF139/GIPC1/CMTM6/RAD23A/GNL3L/PHB/SH3GLB1/GGA3/CCAR2/BTRC/LAMP1/CDC37/B4GALT5/K…	193
BP	GO:0043484	regulation of RNA splicing	115/8027	156/18866	2.25553e-15	9.76537e-14	7.03826e-14	POLR2A/SNW1/HNRNPK/NCL/RBM12/HNRNPU/THRAP3/HNRNPLL/KHDRBS1/RBM23/DYRK1A/SART3/WTAP/TRA2B/SF1/RBM22/RBM15B/SRPK2/YTHDC1/ZPR1/PTBP1/NUP98/SRSF3/PRPF19/IK/NSRP1/GRSF1/RBM10/HNRNPA2B1/RBM15/CDK12/CELF1/HNRNPL/PUF60/SRSF7/TMBIM6/FXR2/NCBP1/JMJD6/ZC3H10/REST/SRSF10/RRP1B/U2AF2/CWC22/HNRNPH1/RNPS1/SETX/HNRNPA1/RBM8A/RBFOX2/SRSF4/SRSF5/CLK3/SON/SRPK1/HNRNPF/RBM4/FUS/HNRNPH3/RBM7/DAZAP1/SRSF8/SMU1/PTBP3/R…	115
BP	GO:0006354	DNA-templated transcription, elongation	91/8027	116/18866	2.7158e-15	1.16798e-13	8.41804e-14	POLR2A/SUPT6H/HNRNPU/POLR1B/RNF8/RTF1/MNAT1/CTR9/CCNT1/SSRP1/CDK13/ERCC3/WDR61/POLR2B/ELP2/GTF2H1/TBP/WDR43/POLR2C/KAT7/LEO1/CDC73/ELL/TCEA1/CDK12/SETD2/UBTF/ELP4/GTF2H3/SUPT16H/NCBP1/RNF168/NELFB/HTATSF1/CTDP1/SCAF8/EAPP/IWS1/POLR1A/AFF4/POLR2E/CCNK/SUPT5H/NELFCD/CCAR2/ERCC2/PCID2/POLR2G/ADRM1/POLR2D/SETD5/ENY2/CCNH/GTF2F1/ALYREF/MLLT1/NCBP2/ZMYND11/BRD4/EAF1/TAF1B/THOC5/HMGN1/POLR1C/SUPT4H1/CDK…	91
BP	GO:0016482	cytosolic transport	120/8027	165/18866	3.059e-15	1.30686e-13	9.41902e-14	SNX1/RAB6A/STX5/CLTC/BECN1/SNX12/TMEM87A/SNX3/RAB14/TRIM27/KLHL20/VPS26A/SNX6/TMEM87B/GOSR2/GCC2/VPS35/VPS26B/VPS29/MAP2K1/NUMA1/HEATR5B/MAPK1/VAMP3/SNX2/GBF1/VPS52/VTI1B/STX6/TBC1D10A/EVI5/VPS51/PREPL/PIKFYVE/VPS54/TBC1D23/ACTR2/SRSF10/TBC1D10B/BET1L/RAB5A/YKT6/ANKFY1/AP1G1/SPAG9/VPS53/UBE2O/VTI1A/DCTN1/EPS15/GOSR1/KIF5B/PTPN23/PIK3C3/RAB29/RAB7A/ERC1/LAMP1/KIF1B/RGP1/FAM160A2/CCDC91/TBC1D5/MTMR…	120
BP	GO:0036503	ERAD pathway	81/8027	100/18866	3.15208e-15	1.33777e-13	9.64178e-14	UBE2J1/ERLEC1/JKAMP/UBXN4/NFE2L2/UBQLN1/RNF121/HSPA5/USP14/DERL1/HSP90B1/USP19/SEL1L/CCDC47/UBE4B/OS9/PSMC6/BAG6/STUB1/NPLOC4/RHBDD1/UBE2G2/RNF139/UBQLN2/POMT2/VCP/UBAC2/HM13/RNFT1/DNAJB12/TOR1A/UBXN8/UBE4A/RNF185/HERPUD1/DNAJC10/EDEM3/DNAJB9/USP25/GET4/FAF2/UGGT1/UBE2J2/TRIM25/EDEM2/ERLIN1/TRIM13/EDEM1/TMUB2/TMEM259/AMFR/DNAJB2/RNF5/BCAP31/UBXN1/ATXN3/RNF103/TMUB1/SGTA/SEC61B/ANKZF1/YOD1/USP13/M…	81
BP	GO:0031396	regulation of protein ubiquitination	146/8027	211/18866	3.57195e-15	1.50605e-13	1.08547e-13	HUWE1/RAB1A/CUL3/RNF40/TRIP12/PSEN1/TRIM44/RNF111/HDAC3/FEM1B/BAG5/CTR9/DDX3X/KDM1A/UBQLN1/HSP90AA1/HSPA5/DERL1/SPOPL/PEF1/CHP1/SKP1/UBE3A/RNF20/USP4/MTOR/BIRC2/GORASP1/AIMP2/SENP2/HSP90AB1/GCLC/UBR5/U2AF2/DNAJA1/STUB1/DCUN1D5/NDFIP2/N4BP1/TRAF6/PTTG1IP/RCHY1/BCL10/GNL3L/ATG5/BTRC/IVNS1ABP/XIAP/GTPBP4/MYCBP2/DAXX/WDR70/CAMLG/AXIN1/UBXN2A/ABL1/GSK3A/SPRTN/PRMT3/RPS3/FZR1/HERPUD1/PIN1/PINK1/UFL1/CR…	146
BP	GO:0097193	intrinsic apoptotic signaling pathway	189/8027	290/18866	4.51637e-15	1.89189e-13	1.36356e-13	SNW1/HNRNPK/CUL3/BECN1/CUL5/BCLAF1/CUL1/STK24/NONO/HIF1A/BAG5/DDX3X/NFE2L2/DIABLO/PDCD10/KDM1A/UBQLN1/HINT1/OPA1/BCL2L2/PRKDC/TMEM109/PTPN1/USP47/PARP1/CUL2/HIPK1/MSH6/MLH1/URI1/VDAC2/HYOU1/RRP8/NBN/FIS1/NCK1/TMBIM6/BAG6/EIF2AK3/MYBBP1A/DNAJA1/CUL4A/GSKIP/TRAP1/SFPQ/PRKRA/NOC2L/PTTG1IP/PLAGL2/MOAP1/SERINC3/PPM1F/CCAR2/MSH2/TP53BP2/CASP2/IVNS1ABP/SGPP1/RRN3/SHISA5/BCL2L11/ABL1/XPA/STK25/STK11/USP2…	189
BP	GO:0006626	protein targeting to mitochondrion	80/8027	99/18866	6.04435e-15	2.49949e-13	1.80148e-13	HUWE1/PMPCB/MTERF4/SAE1/HSP90AA1/TIMM9/RNF31/ATG13/USP36/TOMM20/MFN2/TIMM10B/CSNK2A2/TIMM17A/NPEPPS/FIS1/LEPROT/FBXO7/TIMM21/UBE2D3/ARIH2/SH3GLB1/HAX1/SAMM50/PITRM1/LMAN1/CHCHD4/TOMM40L/HSPA4/TIMM10/GSK3A/BNIP3L/PINK1/AGK/TOMM22/GRPEL2/BAG4/TIMM23B/UBE2J2/MFF/PARL/HTRA2/BAP1/HSPD1/SREBF2/TIMM23/MIPEP/AIP/PRKAA1/PMPCA/TOMM34/VPS11/TIMM44/SIRT4/UBE2L3/TOMM40/HPS4/TIMM22/IMMP1L/IMMP2L/TOMM5/HSPA1L/G…	80
BP	GO:1905037	autophagosome organization	80/8027	99/18866	6.04435e-15	2.49949e-13	1.80148e-13	RAB1A/RAB3GAP1/BECN1/PSEN1/WIPI2/SMURF1/AMBRA1/ATG3/ATG16L1/UBQLN1/RAB3GAP2/SCFD1/ATG13/STX12/RAB1B/MFN2/SMCR8/PIKFYVE/RALB/ATG2A/ATG101/RAB5A/TRAPPC8/ATG12/ATP13A2/CHMP4B/GABARAPL2/UBQLN2/WDR45B/SH3GLB1/ATG5/PIK3C3/RAB7A/SEC22B/GABARAP/ATG9A/FEZ2/ATG14/UBXN2A/NSFL1C/PINK1/PIP4K2C/RB1CC1/MAP1LC3B/STX17/IFT20/PHF23/UBXN2B/ATG7/TMEM41B/TMEM39A/ATG2B/PIP4K2B/PACS2/WIPI1/RNF5/NPRL3/RAB23/TBC1D14/TBC1…	80
BP	GO:0071897	DNA biosynthetic process	137/8027	196/18866	7.00477e-15	2.8782e-13	2.07443e-13	PTGES3/CCT4/UBC/CCT6A/CHTF8/XRCC5/HNRNPC/POLG/HNRNPU/TINF2/TERF2/HSP90AA1/POLH/USP10/POLD2/CCT7/MAPK1/SMG5/TNKS2/HNRNPA2B1/PARN/PRKD2/CCT2/HSP90AB1/WRNIP1/NAT10/RPA1/LIG3/MAP2K7/CCT5/RPS27A/NPLOC4/EXOSC10/HNRNPA1/NHP2/CCT8/POT1/RPA2/RCHY1/CTNNB1/TERF1/PARP4/RAD50/GNL3L/POLM/POLE4/PHB/PPIA/BMPR2/DNAJC2/VCP/NVL/MAPKAPK5/NAF1/POLE3/TNKS/CTC1/TNKS1BP1/TELO2/RFC1/SPRTN/MAP3K4/MAPK3/DCP2/POLD4/TFDP1/UB…	137
BP	GO:0000045	autophagosome assembly	78/8027	96/18866	7.41533e-15	3.02761e-13	2.18211e-13	RAB1A/RAB3GAP1/BECN1/PSEN1/WIPI2/SMURF1/AMBRA1/ATG3/ATG16L1/UBQLN1/RAB3GAP2/SCFD1/ATG13/STX12/RAB1B/MFN2/SMCR8/PIKFYVE/RALB/ATG2A/ATG101/RAB5A/TRAPPC8/ATG12/CHMP4B/GABARAPL2/UBQLN2/WDR45B/SH3GLB1/ATG5/PIK3C3/RAB7A/SEC22B/GABARAP/ATG9A/FEZ2/ATG14/UBXN2A/NSFL1C/PINK1/PIP4K2C/RB1CC1/MAP1LC3B/STX17/IFT20/PHF23/UBXN2B/ATG7/TMEM41B/TMEM39A/ATG2B/PIP4K2B/PACS2/WIPI1/RNF5/NPRL3/RAB23/TBC1D14/TBC1D12/MAP1…	78
BP	GO:0007050	cell cycle arrest	158/8027	234/18866	8.05686e-15	3.26885e-13	2.35598e-13	EIF4G2/CNOT1/CAB39/HBP1/CNOT8/MAP2K1/RRAGC/CNOT11/TSG101/MTOR/ILK/RRP8/TBRG4/RHEB/CDKN1B/PRKAG1/PPM1A/HSP90AB1/NBN/SDE2/UHMK1/CNOT3/MYBBP1A/LAMTOR1/CNOT4/WHAMM/CNOT2/PRKAB1/CDK4/AKT2/MSH2/CARM1/PRKAB2/CASP2/CNOT6L/CNOT7/TNKS1BP1/PNPT1/KMT2E/CNOT10/E2F4/CNOT6/ABL1/EIF2AK4/ING4/CALR/STK11/EP300/ZBTB17/LAMTOR5/APBB1/MCPH1/TFDP1/PPM1G/NOTCH2/ATM/CDC123/MYC/RASSF1/MLST8/ZNF268/TBRG1/TFDP2/TCF7L2/LAMTO…	158
BP	GO:0045732	positive regulation of protein catabolic process	153/8027	225/18866	8.40778e-15	3.38991e-13	2.44323e-13	HUWE1/SNX1/PSMC1/RNF40/ZYG11B/STX5/NUB1/ARIH1/PSEN1/CSNK1A1/SMURF1/NFE2L2/UBQLN1/HSP90AA1/VPS35/FAF1/NSF/ITCH/DDB1/RNF19B/PTK2/CDKN1B/CUL4B/KEAP1/RNF41/PSMC2/GCLC/PIAS1/OAZ2/BAG6/FBXW8/GSK3B/FBXO22/STUB1/WWP2/OAZ1/CSNK2A1/CSNK1D/USP5/FURIN/WWP1/PTTG1IP/RCHY1/RNF139/ARIH2/UBQLN2/DET1/SOCS5/RAD23A/VCP/GGA3/CCDC22/RAB7A/SEC22B/SOCS4/VGLL4/RNFT1/AREL1/AXIN1/ADAM9/GSK3A/SUMO1/FZR1/RNF185/HERPUD1/ANKIB…	153
BP	GO:1900034	regulation of cellular response to heat	67/8027	79/18866	9.19286e-15	3.68342e-13	2.65478e-13	PTGES3/NUP133/NUP93/BAG5/HSP90AA1/RAE1/NUP98/NUP205/MAPK1/NUP153/NUP214/MTOR/TPR/RANBP2/CREBBP/HSP90AB1/RPA1/NUP54/GSK3B/NUP37/CAMK2G/SEC13/MAPKAPK2/RPA2/NUP43/DNAJB6/POM121/DNAJC2/CCAR2/NUP35/NUP62/DNAJC7/SEH1L/NUP88/NDC1/EP300/MAPK3/NUP160/BAG4/ATM/MLST8/YWHAE/NUP155/NUP50/NUP188/DNAJB1/NUP107/POM121C/RPTOR/NUP85/HSBP1/RPA3/AAAS/HSF1/BAG1/SIRT1/HSPH1/FKBP4/CD34/HSPA1L/ATR/AKT1S1/NUP210/BAG3/CAM…	67
BP	GO:0031124	mRNA 3'-end processing	81/8027	101/18866	9.27616e-15	3.69386e-13	2.6623e-13	RPRD1B/RNF40/PABPC1/PAPOLA/POLDIP3/CTR9/CSTF2/CCNT1/SLU7/VIRMA/AHCYL1/CSTF1/CHTOP/SRSF3/EIF4A3/CPSF6/NUDT21/RNF20/LEO1/GRSF1/DHX38/CDC73/CLP1/CPSF4/CDC40/CPSF2/ZC3H14/SRSF7/NCBP1/FIP1L1/U2AF2/SRRM1/RNPS1/RBM8A/SCAF8/CPSF7/SRSF4/SRSF5/RPRD2/SUPT5H/RPRD1A/DHX36/PNPT1/POLR2D/PAPOLG/SSU72/ALYREF/PCF11/NCBP2/THOC5/SRSF6/CPSF3/SYMPK/CSTF3/SRSF1/THOC2/SRSF11/MTPAP/LSM11/ZFP36L1/PAF1/CSTF2T/THOC7/ZNF473/…	81
BP	GO:0022618	ribonucleoprotein complex assembly	157/8027	233/18866	1.29233e-14	5.11461e-13	3.68629e-13	PTGES3/EIF4H/PRMT5/DHX9/XRCC5/EIF4B/EIF3B/EIF3L/SF3A1/GEMIN5/TRAF7/EIF3A/SF3A3/STRAP/DDX23/DENR/SART3/SLU7/RPLP0/EIF3H/SCAF11/SNRPE/EIF2S3/HSP90AA1/SF1/MCTS1/FASTKD2/SRPK2/YTHDC1/ZNHIT6/PRPF6/PRKDC/EIF3J/CPSF6/NUDT21/PRPF19/EIF2S2/SNRNP200/PRPF18/DHX30/EIF3F/DHX29/ADAR/MRPL20/TGS1/CDC73/RSL24D1/USP4/CLP1/SF3B1/CELF1/LUC7L2/PRPF8/HSP90AB1/PUF60/AAR2/ABT1/DDX1/CLNS1A/RPL23A/EIF5/NCBP1/EIF3M/SHQ1/SR…	157
BP	GO:0032392	DNA geometric change	90/8027	116/18866	1.31156e-14	5.15906e-13	3.71832e-13	G3BP1/UBC/DHX9/CHTF8/XRCC5/IGHMBP2/MNAT1/DDX3X/ASCC3/ERCC3/GTF2H1/CHD8/PARP1/HNRNPA2B1/DDB1/HMGB1/CHD4/CUL4B/GTF2H3/NBN/WRNIP1/DDX1/XRCC6/RECQL/RPA1/RAD23B/RPS27A/CUL4A/SMARCAL1/SETX/POT1/RAD54L2/RAD50/XPC/CHD2/MCM9/ERCC2/DHX36/SSBP1/XPA/MCM3/UBA52/HELQ/ZRANB3/ERCC8/WRN/RUVBL1/MCM4/CHD9/PURA/RFC3/RAD18/GTF2F2/CHD6/SUPV3L1/MTERF1/SMARCA1/FANCM/UBB/DDB2/SMARCAD1/RECQL5/CHD1L/CHD1/RFC2/RFC5/CHD3/MCM…	90
BP	GO:0006986	response to unfolded protein	129/8027	183/18866	1.52743e-14	5.97178e-13	4.30408e-13	PDIA6/HERPUD2/JKAMP/EIF2S1/UBXN4/NFE2L2/DNAJC3/HSP90AA1/GOSR2/RNF121/HSPA5/DERL1/HSP90B1/PTPN1/BFAR/ATF6/VAPB/HYOU1/ATP6V0D1/MFN2/SERP1/CTDSP2/MBTPS2/TM7SF3/HSP90AB1/ATF6B/NCK1/TMBIM6/PPP1R15B/EIF2AK3/EIF2AK2/DNAJA1/STUB1/RHBDD1/GFPT1/TBL2/DCTN1/SRPRB/HSPA13/COPS5/CANX/VCP/SSR1/PREB/MANF/CLPB/DAXX/ADD1/HSPA4/BCL2L11/HDGF/GSK3A/CALR/TLN1/EP300/YIF1A/HERPUD1/PTPN2/ZBTB17/DNAJB4/EDEM3/DNAJB9/UFL1/FA…	129
BP	GO:0000082	G1/S transition of mitotic cell cycle	186/8027	287/18866	1.67112e-14	6.49421e-13	4.68062e-13	CNOT1/CUL3/EIF4G1/INO80/CUL5/GIGYF2/CNOT8/GSPT1/CUL1/ORC5/ORC4/KHDRBS1/MNAT1/DDX3X/ZPR1/PSME3/CACUL1/PRKDC/APEX1/BRD7/CUL2/CNOT11/FBXO31/CDC73/ECD/CDK17/CTDSP2/CDKN1B/MAX/CUL4B/SENP2/E2F6/ITGB1/FBXO7/PIAS1/RPA1/APPL1/CNOT3/KLF11/CUL4A/CNOT4/RPA2/LATS1/PPP6C/MEPCE/PLRG1/CNOT2/ZNF655/POLE4/RIPK1/CDK4/NPAT/CARM1/BACH1/ADAM17/CASP2/POLE3/CNOT6L/LATS2/CDK16/CNOT7/PRMT2/TNKS1BP1/ANKRD17/KMT2E/CNOT10/E2…	186
BP	GO:0016050	vesicle organization	214/8027	340/18866	1.83361e-14	7.08299e-13	5.10497e-13	TMED10/RAB1A/MCFD2/CUL3/STX5/AGFG1/SNX3/TGFBRAP1/RAB14/SEC23B/PAFAH1B1/VPS4B/UVRAG/USP8/CNIH1/TMED2/SNX19/STAM2/GOSR2/VPS37C/BLOC1S6/IST1/EXOC8/NSF/SCFD1/KLHL12/PEF1/CREB1/SEC24C/DTNBP1/TMEM127/TSG101/VAMP3/STX12/SEC24A/RAB1B/GBF1/PDCD6IP/VAPB/SEC23IP/SEC23A/VPS33B/VTI1B/STX6/PPP6R3/RAB8B/GORASP1/AP3D1/PIKFYVE/TRAPPC3/TFG/SNAPIN/PPP6R1/RAB22A/LAMTOR1/VPS41/TRAPPC6B/SEC24B/SEC13/SNAP23/RAB5B/ANKFY…	214
BP	GO:0006353	DNA-templated transcription, termination	64/8027	75/18866	1.99328e-14	7.65396e-13	5.51649e-13	POLR2A/PRMT5/DHX9/PAPOLA/POLR1B/MNAT1/CSTF2/ERCC3/SNRPE/XRN2/CSTF1/GTF2H1/TBP/NUDT21/CLP1/MAZ/CPSF4/UBTF/CPSF2/GTF2H3/ZMPSTE24/NCBP1/FIP1L1/SETX/SCAF8/CPSF7/POLR1A/POLR2E/ERCC2/TTF1/CCNH/SSU72/PCF11/NCBP2/POLR3K/TAF1B/CPSF3/SYMPK/SCAF4/CSTF3/POLR1C/TTF2/LSM11/CDK7/POLR2L/TAF1A/CSTF2T/LSM10/MTERF1/ZNF473/POLR2K/CPSF1/SNRPD3/SNRPG/POLR1E/TAF1D/SLBP/SNRPB/GTF2H5/TAF1C/POLR2H/MTERF2/PABPN1/GTF2H4	64
BP	GO:0044843	cell cycle G1/S phase transition	198/8027	310/18866	2.11068e-14	8.0568e-13	5.80683e-13	CNOT1/CUL3/EIF4G1/INO80/PHB2/CUL5/GIGYF2/CNOT8/GSPT1/CUL1/ORC5/ORC4/KHDRBS1/MNAT1/DDX3X/ZPR1/PSME3/CACUL1/PRKDC/APEX1/BRD7/CUL2/CNOT11/FBXO31/CDC73/ECD/CDK17/CTDSP2/CDKN1B/MAX/CUL4B/SENP2/E2F6/ITGB1/FBXO7/PIAS1/RPA1/APPL1/CNOT3/KLF11/CUL4A/CNOT4/RPA2/LATS1/PPP6C/MEPCE/PLRG1/CNOT2/ZNF655/POLE4/RIPK1/CDK4/NPAT/CARM1/BACH1/ADAM17/CASP2/POLE3/CNOT6L/LATS2/CDK16/CNOT7/PRMT2/TNKS1BP1/ANKRD17/KMT2E/CNOT…	198
BP	GO:2000058	regulation of ubiquitin-dependent protein catabolic process	115/8027	159/18866	2.20715e-14	8.3755e-13	6.03653e-13	ZYG11B/NUB1/ARIH1/PSEN1/CSNK1A1/GNA12/SMURF1/BAG5/NFE2L2/USP7/UBQLN1/USP14/ARAF/UBE3A/SMARCC1/UBQLN4/RNF19B/PTK2/KEAP1/CSNK2A2/HSP90AB1/GCLC/PIAS1/RAD23B/BAG6/FBXW8/GSK3B/FBXO22/TLK2/STUB1/N4BP1/CSNK2A1/CSNK1D/USP5/WAC/RCHY1/LATS1/RNF139/ARIH2/GIPC1/UBQLN2/DET1/SOCS5/RAD23A/STYX/XPO1/VCP/CCDC22/CCAR2/SENP1/SOCS4/CAMLG/AXIN1/GSK3A/SUMO1/FZR1/HERPUD1/ANKIB1/RYBP/UFL1/UCHL5/PSMD10/PTEN/UBE2K/SUFU/TA…	115
BP	GO:0090316	positive regulation of intracellular protein transport	128/8027	182/18866	2.55532e-14	9.63997e-13	6.94788e-13	HUWE1/YWHAB/TARDBP/CDC42/PSEN1/YWHAQ/HDAC3/SAE1/YWHAZ/PDCD10/RBM22/ZPR1/CHP1/IPO5/RNF31/MAPK1/ATG13/USP36/TPR/CSNK2A2/PPM1A/HSP90AB1/XPO4/NPEPPS/FIS1/LEPROT/MAPK14/UBR5/OAZ2/ZFAND1/GSK3B/NMT1/PPP3CC/UBE2D3/OAZ1/CTDSPL2/MIEF1/RIOK2/TMEM30A/ARIH2/KIF5B/SH3GLB1/RAB29/AKT2/PCNT/ITGB1BP1/TP53BP2/ANP32B/SEC16A/PCM1/YWHAG/RAN/GSK3A/SAR1A/PPP3R1/PINK1/TM9SF4/TFDP1/SAR1B/UBE2J2/MFF/EDEM2/C2CD5/MAPK8/HTRA2…	128
BP	GO:0001701	in utero embryonic development	236/8027	383/18866	2.6503e-14	9.94016e-13	7.16424e-13	HCFC1/CUL3/SIN3A/ALKBH1/SUPT6H/GNA12/SYF2/COPS3/BTF3/TBL1XR1/HIF1A/SP3/RTF1/CTR9/BRK1/TMED2/GGNBP2/RTCB/GRB2/ZPR1/COPS2/KIDINS220/MAP2K1/CHTOP/CHD8/TAF8/KDM6A/DAD1/PRPF19/EIF2S2/NSRP1/MAPK1/BIRC6/ELL/MFN2/SETD2/RPL7L1/KEAP1/SENP2/ANKRD11/SLC30A1/YBX1/NBN/ADAM10/ITGB1/SRF/NDEL1/MGAT1/UBE2A/PSPH/FBXW8/ZNF830/CNOT3/EPN1/CAPN2/CPT2/NMT1/NLE1/CUL4A/BCOR/EGLN1/FURIN/BPTF/TRAF6/LATS1/CTNNB1/ACTL6A/CNOT2…	236
BP	GO:1902850	microtubule cytoskeleton organization involved in mitosis	106/8027	144/18866	3.28867e-14	1.22631e-12	8.8385e-13	ZW10/CLTC/HNRNPU/DYNC1H1/ZNF207/PAFAH1B1/VPS4B/RHOA/SMC1A/RAE1/FBXW11/CKAP5/NUMA1/TPR/SETD2/ITGB1/NDEL1/GNAI1/SMC3/KPNB1/KIF2A/WRAP73/CHMP4B/CHMP5/SPAST/DCTN1/CHMP2B/KIF3B/STAG2/DCTN2/VCP/PCNT/XIAP/TNKS/CDK5RAP2/NUP62/RAN/STAG1/NSFL1C/PIBF1/NDE1/MCPH1/DRG1/CLASP1/RAB11A/CHMP1B/DCTN6/SUN2/UBXN2B/CHMP1A/CLASP2/MECP2/TACC1/MZT1/CCSAP/RCC1/CEP97/MAP4/AAAS/SPICE1/POC1A/GOLGA2/RMDN1/BCCIP/CEP192/SPRY2/…	106
BP	GO:0006892	post-Golgi vesicle-mediated transport	82/8027	104/18866	3.83735e-14	1.42269e-12	1.02538e-12	EXOC4/EXOC2/RAB14/KLHL20/SCAMP2/GOSR2/MACF1/EXOC8/NSF/SCFD1/LYPLA1/RAB10/VAMP3/GBF1/VPS52/EXOC5/SPTBN1/VTI1B/BLZF1/CSK/AP3D1/PREPL/VPS54/SCAMP3/GGA2/GOLGA7/GOLGA4/SNAP23/ANKFY1/AP1G1/GOLPH3/VTI1A/GOPC/ACSL3/ARFGEF2/EPS15/GOLPH3L/GGA3/CCDC22/LAMP1/C16orf70/SEC16A/DNM2/CCDC91/MYO5A/CCDC93/RABIF/LLGL1/EXOC6/EXOC6B/VAMP2/ARL3/AP1AR/CNST/VAMP7/SCAMP1/WIPI1/RABEP1/AP2A1/VPS13C/GGA1/OPTN/AP4M1/ARFRP1/KI…	82
BP	GO:0006997	nucleus organization	99/8027	133/18866	7.02305e-14	2.5889e-12	1.86591e-12	TARDBP/NUP133/AGFG1/NUP93/POLR1B/PAFAH1B1/RNF8/VPS4B/SF1/SRPK2/ZPR1/PPP2R2A/NUP98/NUP205/NUMA1/NUP153/USP36/TPR/ANKLE2/PPP2CA/TMEM43/ZMPSTE24/NDEL1/SERBP1/FAM118B/NUP54/NOLC1/REEP3/CHMP4B/CHMP5/SPAST/GOPC/DCTN1/SRPK1/CHMP2B/TOR1AIP1/CHMP7/WDR73/PES1/LEMD2/PITPNB/KDM3A/NUP35/RRN3/VRK1/SEH1L/UBXN2A/TOR1A/NDC1/SUMO1/NSFL1C/CTDNEP1/NEK9/TBPL1/RTN4/SUN1/LEMD3/TMEM170A/CHMP1B/SUN2/USPL1/TMF1/UBXN2B/CHM…	99
BP	GO:0002181	cytoplasmic translation	81/8027	103/18866	7.165e-14	2.62622e-12	1.89281e-12	RPL10A/RPL41/EIF4H/ETF1/DHX9/EIF4B/EIF4G1/EIF3B/EIF3L/YTHDF2/GSPT1/EIF3A/DENR/RPLP0/EIF3H/EIF2S3/MCTS1/RPS29/EIF3J/EIF2S2/EIF3F/DHX29/MTOR/EEF2/RPL22/EIF2B3/NCK1/CNBP/EIF5/EIF3M/DNAJC24/DPH2/RPL30/EIF4A2/RWDD1/DPH5/ZC3H15/EIF3D/RBM4/EIF3E/RPL6/DPH3/FTSJ1/RPLP1/DHX36/RPL26L1/RPL15/EIF3G/EIF3I/RPS23/EIF3K/DRG1/RPL39/RPL31/YBX3/RPL11/METTL3/RPL8/EIF3C/DPH6/RPL9/PKM/UNK/EIF2D/RPL35A/RPS28/FMR1/RPL32/…	81
BP	GO:0032508	DNA duplex unwinding	84/8027	108/18866	7.76499e-14	2.83005e-12	2.03972e-12	G3BP1/UBC/DHX9/CHTF8/XRCC5/IGHMBP2/MNAT1/DDX3X/ASCC3/ERCC3/GTF2H1/CHD8/PARP1/DDB1/CHD4/CUL4B/GTF2H3/NBN/WRNIP1/DDX1/XRCC6/RECQL/RPA1/RAD23B/RPS27A/CUL4A/SMARCAL1/SETX/POT1/RAD54L2/RAD50/XPC/CHD2/MCM9/ERCC2/DHX36/SSBP1/XPA/MCM3/UBA52/HELQ/ZRANB3/ERCC8/WRN/RUVBL1/MCM4/CHD9/PURA/RFC3/RAD18/GTF2F2/CHD6/SUPV3L1/FANCM/UBB/DDB2/SMARCAD1/RECQL5/CHD1L/CHD1/RFC2/RFC5/CHD3/MCM7/ERCC6/MCM6/DDX11/MCM8/RFC4/AT…	84
BP	GO:0006890	retrograde vesicle-mediated transport, Golgi to endoplasmic reticulum	71/8027	87/18866	7.85861e-14	2.84809e-12	2.05272e-12	TMED10/RAB1A/COPB1/RAB6A/ZW10/COPB2/ARCN1/UVRAG/TMED2/NBAS/ARF4/NSF/COPA/SCFD1/ERGIC2/SURF4/RAB1B/GBF1/COG3/COPG2/KDELR2/ERGIC1/LMAN2/KIF2A/BET1L/GOLPH3/COG4/COPG1/GOLPH3L/KIF3B/TMEM115/ARFGAP2/ATP9B/COPZ1/TMED9/RINT1/SEC22B/PITPNB/ERGIC3/RER1/ARFGAP3/ARF3/KIF3C/BICD2/SCYL1/KLC2/KLC1/KDELR1/KIF1C/TMED3/COG7/BNIP1/ARF5/COPE/STX18/PICK1/NAPA/HTT/KIFAP3/RAB33B/TAPBP/KIF3A/RACGAP1/ARFGAP1/KIF22/USE1/…	71
BP	GO:0046794	transport of virus	56/8027	64/18866	8.82685e-14	3.18112e-12	2.29275e-12	UBC/KPNA6/NUP133/NUP93/VPS37C/RAE1/NUP98/NUP205/TSG101/NUP153/NUP214/TPR/KPNA3/RANBP2/PIKFYVE/NUP54/NUP37/RPS27A/KPNB1/SEC13/NUP43/KPNA1/EPS15/XPO1/POM121/NUP35/VPS37A/NUP62/SEH1L/NUP88/RAN/NDC1/NUP160/UBA52/UBAP1/NMT2/NUP155/NUP50/NUP188/TPCN2/NUP107/POM121C/MVB12B/NUP85/UBB/KPNA2/AAAS/VPS37B/CTSL/FMR1/VPS28/NUP210/DYNLT1/CAV1/MVB12A/BST2	56
BP	GO:0048285	organelle fission	282/8027	476/18866	8.97287e-14	3.21578e-12	2.31773e-12	CUL3/PRMT5/ZW10/CHTF8/BECN1/CDC42/INO80/ANAPC5/PHB2/HNRNPU/ZNF207/VPS4B/RHOA/SMC1A/CDK13/UBR2/PEX11B/VPS35/DYNC1LI1/OPA1/CDC23/MAD2L1BP/BOD1/NAA50/NUMA1/TOP2B/PDS5B/IK/MLH1/ACTR3/MUL1/TPR/CDKN1B/FIS1/CDC27/NDEL1/NSL1/BAG6/ACTR2/SMC3/KPNB1/KIF2A/WRAP73/ANAPC7/MSH3/CTDP1/PEX19/NME6/CHMP4B/TMEM135/MIEF1/CHMP5/SPAST/RIOK2/AP3B1/CHMP2B/TERF1/RAD50/CDC26/KIF3B/STAG2/INCENP/DCTN2/CHMP7/CEP85/PCID2/XIAP/…	282
BP	GO:0031570	DNA integrity checkpoint	115/8027	161/18866	9.3056e-14	3.31655e-12	2.39036e-12	CNOT1/SYF2/GIGYF2/CNOT8/CDC5L/FEM1B/RAD17/PRKDC/TP53BP1/PRPF19/TOP2B/CNOT11/FBXO31/TIPRL/HUS1/CDKN1B/NBN/TAOK3/MAPK14/INTS7/ZNF830/CNOT3/CUL4A/UIMC1/ATF2/CNOT4/WAC/RPA2/PTPN11/CEP63/CNOT2/NAE1/XPC/RINT1/CCAR2/MSH2/CARM1/MDC1/CASP2/CNOT6L/CNOT7/TNKS1BP1/CNOT10/E2F4/CNOT6/EIF2AK4/BABAM1/USP28/EP300/FZR1/TAOK1/CRY1/TFDP1/TOPBP1/MUS81/RPS27L/THOC5/ATM/RAD1/HINFP/FOXN3/TAOK2/TFDP2/RNASEH2B/PPP1R10/BTG…	115
BP	GO:0001510	RNA methylation	69/8027	84/18866	9.43258e-14	3.31655e-12	2.39036e-12	TFB2M/RNMT/MTERF4/MTO1/VIRMA/WTAP/RBM15B/THUMPD3/CMTR1/TRMT61A/TRMT61B/TGS1/RBM15/TRMT12/THADA/WDR4/NSUN4/CBLL1/TRMT1L/METTL6/METTL5/FTSJ3/TRMT5/NSUN5/MEPCE/DIMT1/FTSJ1/NSUN3/TRMT6/METTL2B/TRMT11/TRMT10C/ZC3H13/GTPBP3/RRNAD1/METTL4/METTL15/NSUN2/LCMT2/METTL14/METTL1/ALKBH8/TRMT2B/LARP7/METTL3/BCDIN3D/TRMT44/FBL/TFB1M/MRM1/METTL8/TYW3/NOP2/TRMT2A/TRMT13/THUMPD2/HSD17B10/FDXACB1/TRDMT1/EMG1/TRMT112…	69
BP	GO:0006479	protein methylation	128/8027	184/18866	9.4597e-14	3.31655e-12	2.39036e-12	SNW1/ETF1/PRMT5/RAB6A/SUPT6H/PCMT1/GSPT1/CTCF/PWP1/RTF1/CTR9/KDM1A/WDR61/WDR82/RBBP5/CHTOP/FAM98B/FBXO11/KDM6A/ASH1L/SETD3/RNF20/SETD2/CREBBP/ARID4B/NSD1/SMARCB1/ARID4A/BCOR/IWS1/CTNNB1/SETDB1/ASH2L/ICMT/KMT2C/CARM1/FAM98A/SUZ12/SMAD4/RLF/EHMT2/KDM3A/PRMT2/KMT2E/SETD5/KMT2A/PRMT3/LCMT1/JARID2/BRD4/SETD1B/MTHFR/WDR5/METTL22/NTMT1/MECP2/SETD7/PHF1/PRDM4/EZH1/SUV39H2/EHMT1/DPY30/DNMT1/PAXIP1/BTG2/PA…	128
BP	GO:0008213	protein alkylation	128/8027	184/18866	9.4597e-14	3.31655e-12	2.39036e-12	SNW1/ETF1/PRMT5/RAB6A/SUPT6H/PCMT1/GSPT1/CTCF/PWP1/RTF1/CTR9/KDM1A/WDR61/WDR82/RBBP5/CHTOP/FAM98B/FBXO11/KDM6A/ASH1L/SETD3/RNF20/SETD2/CREBBP/ARID4B/NSD1/SMARCB1/ARID4A/BCOR/IWS1/CTNNB1/SETDB1/ASH2L/ICMT/KMT2C/CARM1/FAM98A/SUZ12/SMAD4/RLF/EHMT2/KDM3A/PRMT2/KMT2E/SETD5/KMT2A/PRMT3/LCMT1/JARID2/BRD4/SETD1B/MTHFR/WDR5/METTL22/NTMT1/MECP2/SETD7/PHF1/PRDM4/EZH1/SUV39H2/EHMT1/DPY30/DNMT1/PAXIP1/BTG2/PA…	128
BP	GO:0000291	nuclear-transcribed mRNA catabolic process, exonucleolytic	35/8027	35/18866	9.81832e-14	3.42367e-12	2.46757e-12	CNOT8/WDR61/EDC3/DDX6/PATL1/DIS3/EDC4/LSM3/DCPS/LSM1/LSM5/CNOT7/HBS1L/POLR2G/CNOT6/LSM6/DCP2/TTC37/DCP1A/SKIV2L/EXOSC2/DCP1B/EXOSC5/EXOSC1/EXOSC7/EXOSC3/LSM4/DIS3L2/EXOSC8/LSM2/EXOSC6/EXOSC4/EXOSC9/LSM7/NT5C3B	35
BP	GO:0006470	protein dephosphorylation	203/8027	323/18866	1.06603e-13	3.69728e-12	2.66476e-12	PTPN9/VRK3/RPRD1B/YWHAB/MGAT5/PPP1CC/PPP2R5A/EYA3/UBLCP1/PPP2R5E/MTMR6/PPP2R2A/PTBP1/BOD1/FBXW11/HSP90B1/PTPN1/FAM220A/URI1/PGAM5/TIPRL/PPP1R8/MTOR/ARPP19/RNGTT/PPP6R3/CTDSP2/PPP2CB/PPM1A/HSP90AB1/ANKLE2/PTP4A2/PPP2CA/PPM1B/NCK1/PTPN12/PPP6R1/PPP1R15B/SET/ACP1/PPP2R5C/GSK3B/PPP1R12A/EIF2AK2/PHACTR4/PPP1R2/PPP3CC/SPPL3/CAMK2G/DUSP11/PPP1CB/MTMR14/CTDP1/PPP2R5D/PPP4R2/CTDSPL2/PTPN11/PPP6C/PPP6R2/PT…	203
BP	GO:0000288	nuclear-transcribed mRNA catabolic process, deadenylation-dependent decay	65/8027	78/18866	1.29218e-13	4.45766e-12	3.2128e-12	CNOT1/PABPC1/CNOT8/WDR61/EDC3/SAMD4B/CNOT11/MLH1/DDX6/PDE12/PARN/PATL1/DIS3/CNOT3/EDC4/RC3H2/CNOT4/LSM3/DCPS/LSM1/CNOT2/LSM5/RC3H1/CNOT6L/CNOT7/DHX36/TNKS1BP1/HBS1L/POLR2G/POLR2D/CNOT10/CNOT6/LSM6/DCP2/TTC37/DCP1A/SKIV2L/EXOSC2/TNRC6B/ZFP36L1/DCP1B/BTG2/EXOSC5/EXOSC1/EXOSC7/EXOSC3/LSM4/EXOSC8/AGO2/TNRC6C/PAN3/ZFP36L2/SAMD4A/LSM2/EXOSC6/TNRC6A/PAN2/EXOSC4/EXOSC9/CPEB3/ZFP36/TOB1/NANOS1/LSM7/NT5C3B	65
BP	GO:0035601	protein deacylation	83/8027	107/18866	1.4305e-13	4.90858e-12	3.5378e-12	MORF4L1/SIN3A/TBL1XR1/HDAC3/DYRK1A/SUDS3/RCOR1/RBM14/LYPLA1/MTA2/KDM5A/ABHD17B/PRKD2/BAZ2A/REST/ELK4/SFPQ/HDAC2/RCOR3/PHB/SIRT5/BRMS1L/CCAR2/MIER1/ABHD13/MSL3/SPHK2/SPRED2/MTA3/C6orf89/ZBTB7B/EP300/TBL1X/FNTA/PINK1/LYPLA2/NIPBL/SIRT3/MAPK8/BRMS1/TADA3/PRKAA1/SPRED1/ATXN3/SMARCAD1/HDAC1/PRMT6/HDAC6/PPT1/SIRT4/SKI/PRKD1/MTA1/SIN3B/SIRT1/MORF4L2/MIER2/ABHD17A/AKAP8/SIRT2/ABHD17C/TP53/SIRT7/HDAC4/NEK…	83
BP	GO:0006612	protein targeting to membrane	142/8027	210/18866	1.53652e-13	5.24451e-12	3.77991e-12	RPL10A/RPL41/EXOC4/SRP54/RPL7/ZDHHC4/SRP72/ATG3/RPLP0/SSR3/RPS4X/VPS37C/HSPA5/SEC63/PEX5/RPS29/CHP1/RPS12/SRP9/SRP68/RPS17/SEC61A1/RAB8B/RPL22/ZDHHC7/RPS15A/FIS1/RPL23A/ZDHHC20/SEC61G/GOLGA7/RPS27A/RPL30/PEX19/PEX16/TRAM1/CHMP4B/MIEF1/RPL27/PEX26/RPS10/RPS27/RPL6/ICMT/AKT2/SSR1/ITGB1BP1/PARD3/PRKCI/SEC62/RPLP1/ZDHHC3/RPL3/VPS37A/RPS5/RPS25/RPL15/YIF1B/RPS3/RPS23/SRP14/RPL39/UBA52/RPL31/ZDHHC18/MF…	142
BP	GO:0044380	protein localization to cytoskeleton	51/8027	57/18866	1.55995e-13	5.26872e-12	3.79736e-12	HNRNPU/DIAPH1/MAPRE1/NUMA1/GOLGB1/ABHD17B/GSK3B/WRAP73/CSNK1D/DCTN2/NEDD1/PCM1/NUP62/C2CD3/NSFL1C/CRIPT/PIBF1/MCPH1/BBS4/UBXN2B/CHAMP1/NUDCD3/GAS2L1/HOOK3/APC/CEP192/CEP72/MAPRE2/ABHD17A/TTBK2/MID2/ABHD17C/MARK4/KLHL21/CEP250/KIAA0753/CEP83/DVL1/BICD1/KIF20B/FAM83H/AURKA/CEP131/FAM83D/STIL/SNX10/SPAG5/PPP1R9B/TTK/DISC1/MID1	51
BP	GO:0075733	intracellular transport of virus	51/8027	57/18866	1.55995e-13	5.26872e-12	3.79736e-12	UBC/KPNA6/NUP133/NUP93/VPS37C/RAE1/NUP98/NUP205/TSG101/NUP153/NUP214/TPR/KPNA3/RANBP2/NUP54/NUP37/RPS27A/KPNB1/SEC13/NUP43/KPNA1/XPO1/POM121/NUP35/VPS37A/NUP62/SEH1L/NUP88/RAN/NDC1/NUP160/UBA52/UBAP1/NMT2/NUP155/NUP50/NUP188/NUP107/POM121C/MVB12B/NUP85/UBB/KPNA2/AAAS/VPS37B/FMR1/VPS28/NUP210/DYNLT1/MVB12A/BST2	51
BP	GO:0006417	regulation of translation	268/8027	450/18866	1.59219e-13	5.3496e-12	3.85565e-12	EIF4G2/CNOT1/NCL/EIF4H/ETF1/DHX9/EIF4B/LRPPRC/PAIP2/PABPC1/ALKBH1/TARDBP/EIF4G1/CAPRIN1/EIF3B/POLDIP3/HNRNPR/GIGYF2/YTHDF2/IREB2/HNRNPLL/GEMIN5/LARP1/MTPN/CNOT8/GSPT1/RHOA/EIF2S1/KHDRBS1/NGRN/DDX3X/EIF3H/DNAJC3/EIF2S3/RPS4X/PUM1/SYNCRIP/FASTKD2/NGDN/UPF1/PTBP1/PRKDC/EIF4EBP2/PUM2/MRPS27/SAMD4B/EIF4A3/RPUSD4/LSM14B/CNOT11/EIF1/DHX29/MAPK1/CYFIP1/SRP9/EIF1B/MTOR/EEF2/LARP4/TPR/EIF2B5/CELF1/SERP1/MT…	268
BP	GO:0051650	establishment of vesicle localization	143/8027	212/18866	1.70671e-13	5.70465e-12	4.11155e-12	TMED10/RAB1A/MCFD2/CUL3/EXOC4/STX5/PSEN1/STARD3NL/DYNC1H1/PAFAH1B1/CNIH1/AP3M1/TMED2/GOSR2/TRIP11/BLOC1S6/NSF/SCFD1/KLHL12/PEF1/FBXW11/SEC24C/DTNBP1/SEC24A/RAB1B/GBF1/SEC23IP/SEC23A/PPP6R3/GORASP1/AP3D1/TRAPPC3/TFG/NDEL1/SNAPIN/PPP6R1/TBC1D23/TRAPPC6B/SEC24B/SEC13/SNAP23/FAM91A1/YKT6/USO1/PICALM/CSNK1D/ARF1/PPP6C/CTNNB1/AP3B1/BLOC1S2/GOSR1/KIF5B/SPG11/TRAPPC9/SNAP29/SCRIB/KIF3B/ARFGAP2/DCTN2/TBC1…	143
BP	GO:0033683	nucleotide-excision repair, DNA incision	38/8027	39/18866	1.7166e-13	5.70815e-12	4.11408e-12	UBC/ERCC3/POLD2/GTF2H1/PARP1/DDB1/CUL4B/GTF2H3/RPA1/RPS27A/CUL4A/RPA2/ERCC2/XPA/RFC1/POLD4/FAN1/UBA52/ERCC1/RFC3/POLK/POLD3/UBB/PCNA/RPA3/DDB2/NTHL1/CHD1L/RFC2/RFC5/POLD1/RFC4/OGG1/GTF2H5/ERCC5/ERCC4/RBX1/GTF2H4	38
BP	GO:0006513	protein monoubiquitination	59/8027	69/18866	1.75183e-13	5.79541e-12	4.17697e-12	HUWE1/CUL3/RNF40/UBE2W/CUL1/CTR9/KLHL12/PEF1/SKP1/TSG101/RNF20/LEO1/CDC73/RNF2/BIRC2/DDB1/CUL4B/UBE4B/ZNF598/RNF168/UBE2E1/BCOR/UBE2D3/UBE2O/WAC/TRIM37/CBL/UBE2B/UBE2R2/RYBP/NEDD4/MGRN1/TRIM25/PCGF5/RAD18/PAF1/WDR48/FANCM/UBB/KDM2B/DTX3L/DDB2/PDCD6/PCGF1/RNF126/RING1/PCGF6/TOPORS/TRIM21/KLHL22/UBE3D/ATXN7L3/FANCL/NEDD4L/PEX12/UBE2T/RBX1/RAG1/DTL	59
BP	GO:0044766	multi-organism transport	57/8027	66/18866	1.82455e-13	5.97471e-12	4.3062e-12	UBC/KPNA6/NUP133/NUP93/VPS37C/RAE1/NUP98/NUP205/TSG101/NUP153/NUP214/TPR/KPNA3/RANBP2/PIKFYVE/NUP54/NUP37/RPS27A/KPNB1/SEC13/NUP43/KPNA1/EPS15/XPO1/POM121/RAB7A/NUP35/VPS37A/NUP62/SEH1L/NUP88/RAN/NDC1/NUP160/UBA52/UBAP1/NMT2/NUP155/NUP50/NUP188/TPCN2/NUP107/POM121C/MVB12B/NUP85/UBB/KPNA2/AAAS/VPS37B/CTSL/FMR1/VPS28/NUP210/DYNLT1/CAV1/MVB12A/BST2	57
BP	GO:1902579	multi-organism localization	57/8027	66/18866	1.82455e-13	5.97471e-12	4.3062e-12	UBC/KPNA6/NUP133/NUP93/VPS37C/RAE1/NUP98/NUP205/TSG101/NUP153/NUP214/TPR/KPNA3/RANBP2/PIKFYVE/NUP54/NUP37/RPS27A/KPNB1/SEC13/NUP43/KPNA1/EPS15/XPO1/POM121/RAB7A/NUP35/VPS37A/NUP62/SEH1L/NUP88/RAN/NDC1/NUP160/UBA52/UBAP1/NMT2/NUP155/NUP50/NUP188/TPCN2/NUP107/POM121C/MVB12B/NUP85/UBB/KPNA2/AAAS/VPS37B/CTSL/FMR1/VPS28/NUP210/DYNLT1/CAV1/MVB12A/BST2	57
BP	GO:0016311	dephosphorylation	289/8027	492/18866	1.89168e-13	6.16325e-12	4.44208e-12	PTPN9/VRK3/RPRD1B/YWHAB/MGAT5/PPP1CC/PPP2R5A/EYA3/SMG7/UBLCP1/IQGAP1/PPP2R3C/PPP2R5E/MTMR6/PPP2R2A/ZFYVE1/PTBP1/BPNT1/BOD1/FBXW11/HSP90B1/PTPN1/APEX1/CHP1/FAM220A/WNK1/URI1/SMG5/PGAM5/TIPRL/PPP1R8/MTOR/ARPP19/RNGTT/ELL/PPP6R3/CTDSP2/PPP2CB/HDHD2/PPM1A/HSP90AB1/ANKLE2/PTP4A2/PPP2CA/FKBP15/SACM1L/PPM1B/NCK1/PTPN12/PPP6R1/PPP1R15B/PSPH/SET/ACP1/PPP2R5C/GSK3B/PPP1R12A/EIF2AK2/RRP1B/PHACTR4/PPP1R2/PPP…	289
BP	GO:0032434	regulation of proteasomal ubiquitin-dependent protein catabolic process	97/8027	131/18866	2.18092e-13	7.0699e-12	5.09554e-12	ZYG11B/NUB1/ARIH1/PSEN1/CSNK1A1/GNA12/BAG5/NFE2L2/USP7/UBQLN1/USP14/ARAF/SMARCC1/UBQLN4/RNF19B/KEAP1/HSP90AB1/GCLC/PIAS1/RAD23B/BAG6/FBXW8/GSK3B/FBXO22/TLK2/STUB1/N4BP1/CSNK1D/USP5/WAC/RCHY1/ARIH2/GIPC1/UBQLN2/DET1/SOCS5/RAD23A/STYX/XPO1/VCP/CCAR2/SENP1/SOCS4/CAMLG/GSK3A/SUMO1/FZR1/HERPUD1/ANKIB1/RYBP/UFL1/UCHL5/PSMD10/UBE2K/TAF1/CLEC16A/ZER1/RPL11/RNF144A/DNAJB2/FAM122A/PARK7/RNF19A/BCAP31/UBXN1…	97
BP	GO:0061418	regulation of transcription from RNA polymerase II promoter in response to hypoxia	64/8027	77/18866	2.54723e-13	8.2161e-12	5.92165e-12	UBC/PSMC1/PSMD9/PSMD2/HIF1A/PSMD6/NFE2L2/PSMD1/PSMB2/PSME3/PSMA7/VHL/CUL2/PSMA5/PSMD7/CREBBP/PSMC2/PSMB5/PSMC6/PSMF1/RPS27A/EGLN1/HIF1AN/PSMA1/PSMA3/PSMD14/BACH1/PSMA4/HIGD1A/PSMD3/PSMA2/PSME1/EP300/PSMD8/UBA52/PSMD10/PSMD12/PSMD11/PSME4/PSMB1/ARNT/LIMD1/PSMD13/PSMC4/UBB/PSMB4/PSMD5/PSMC3/SIRT2/PSMD4/PSMB7/TP53/RBPJ/PSMC5/PSMB6/CITED2/EPAS1/VEGFA/NOTCH1/EGR1/RBX1/STOX1/EGLN2/PSMB3	64
BP	GO:0070972	protein localization to endoplasmic reticulum	109/8027	152/18866	2.67825e-13	8.59573e-12	6.19526e-12	RPL10A/RPL41/RAB3GAP1/SRP54/RPL7/SRP72/RPLP0/SSR3/RPS4X/RAB3GAP2/HSPA5/SEC63/RPS29/SPCS1/RAB10/RPS12/SRP9/GBF1/SRP68/RPS17/SEC61A1/RPL22/RPS15A/OS9/KDELR2/RPL23A/SEC61G/RPS27A/ANKRD13C/RPL30/TRAM1/CHMP4B/GABARAPL2/SRPRB/BCAP29/RPL27/RPS10/SPCS2/PMM2/RPS27/RPL6/UBAC2/SEC62/RPLP1/SEC16A/RPL3/RER1/RPS5/RPS25/RPL15/VAPA/RPS3/RPS23/SRP14/RTN4/RPL39/INSIG2/UBA52/RPL31/RPS14/SPCS3/RPS16/RPL11/TRAM2/RPL8…	109
BP	GO:0072698	protein localization to microtubule cytoskeleton	48/8027	53/18866	2.77866e-13	8.87384e-12	6.3957e-12	HNRNPU/DIAPH1/MAPRE1/NUMA1/GOLGB1/ABHD17B/GSK3B/WRAP73/CSNK1D/DCTN2/NEDD1/PCM1/NUP62/C2CD3/NSFL1C/CRIPT/PIBF1/MCPH1/BBS4/UBXN2B/CHAMP1/NUDCD3/GAS2L1/HOOK3/APC/CEP192/CEP72/MAPRE2/ABHD17A/TTBK2/MID2/ABHD17C/MARK4/CEP250/KIAA0753/CEP83/DVL1/BICD1/KIF20B/AURKA/CEP131/FAM83D/STIL/SNX10/SPAG5/TTK/DISC1/MID1	48
BP	GO:0009411	response to UV	102/8027	140/18866	3.00606e-13	9.55275e-12	6.88502e-12	INO80/YY1/EIF2S1/KDM1A/ERCC3/POLH/USP47/PARP1/MSH6/DDB1/CREBBP/HUS1/CUL4B/UBE4B/SDE2/SDF4/RELA/UBE2A/IMPACT/MAP2K7/NPM1/RHBDD1/N4BP1/USP1/NOC2L/XPC/CAT/CCAR2/ERCC2/MSH2/DHX36/EIF2AK4/XPA/UBE2B/SPRTN/STK11/USP28/EP300/MAP3K4/MAP4K3/TRIM32/ACTR5/PPID/NEDD4/USF1/ZRANB3/HMGN1/MAPK8/ERCC8/MYC/TAF1/WRN/REV1/METTL3/ERCC1/FEN1/CASP3/RAD18/POLK/PRKAA1/POLD3/BAX/TRIAP1/PCNA/DDB2/BAK1/PML/ZBTB1/TMEM161A/RHN…	102
BP	GO:1902275	regulation of chromatin organization	133/8027	195/18866	3.32104e-13	1.0502e-11	7.56916e-12	SNW1/RNF40/TRIP12/SIN3A/SUPT6H/HNRNPU/CTCF/RTF1/CTR9/SART3/SPTY2D1/PARG/MPHOSPH8/KDM1A/SSRP1/WDR61/CHTOP/BRD7/KAT7/RNF20/KDM5A/PPHLN1/TPR/PRKD2/NSD1/RPS6KA4/ZMPSTE24/SMARCB1/UBR5/SET/TLK2/BCOR/NOC2L/EID1/IWS1/CTNNB1/SETDB1/GLYR1/ALKBH4/ATG5/MIER1/SMAD4/KDM3A/WDR70/ZNF451/KMT2E/SPHK2/SETD5/C6orf89/UBE2B/KMT2A/ZBTB7B/MAP1S/JARID2/MAPK3/PINK1/BRD4/NIPBL/UBE2N/TAF7/METTL4/TLK1/MTHFR/ATM/MAPK8/WDR5/TR…	133
BP	GO:0000422	autophagy of mitochondrion	65/8027	79/18866	4.25582e-13	1.32185e-11	9.52703e-12	HUWE1/MARK2/BECN1/PHB2/WIPI2/SMURF1/AMBRA1/ATG3/HIF1A/ATG13/USP36/MUL1/MFN2/CSNK2A2/RNF41/FIS1/ATG2A/FBXO7/ATG12/ATP13A2/GABARAPL2/TSC2/WDR45B/ATG5/HAX1/GABARAP/CDC37/ATG9A/ATG14/VDAC1/VPS13D/GSK3A/BNIP3L/SLC25A46/CAMKK2/PINK1/CTTN/RB1CC1/MAP1LC3B/PARL/ATG7/HTRA2/ATG2B/CLEC16A/DNM1L/SREBF2/WIPI1/PARK7/VPS13C/MAP1LC3B2/CISD2/FUNDC1/HDAC6/USP30/WDR45/OPTN/HTT/FUNDC2/TP53/GABARAPL1/BNIP3/FZD5/SQSTM1…	65
BP	GO:0006446	regulation of translational initiation	65/8027	79/18866	4.25582e-13	1.32185e-11	9.52703e-12	EIF4G2/EIF4H/EIF4B/PAIP2/ALKBH1/EIF4G1/EIF3B/YTHDF2/LARP1/EIF2S1/KHDRBS1/DDX3X/EIF3H/DNAJC3/EIF4EBP2/EIF1/DHX29/EIF1B/MTOR/TPR/EIF2B5/MTIF2/EIF4G3/DDX1/NCK1/EIF5/PAIP1/PPP1R15B/NCBP1/UHMK1/IMPACT/EIF2AK3/EIF2B1/YTHDF3/EIF2AK2/NPM1/EIF4A2/RBM4/EIF3E/YTHDF1/EIF2B2/POLR2G/POLR2D/EIF2AK4/RPS6KB1/EIF5B/EIF3K/NCBP2/RPS6KB2/EIF2AK1/CDC123/PPP1CA/METTL3/MIF4GD/GLE1/FMR1/KLHL25/AGO2/HABP4/NCK2/PAIP2B/ATF4…	65
BP	GO:0061726	mitochondrion disassembly	65/8027	79/18866	4.25582e-13	1.32185e-11	9.52703e-12	HUWE1/MARK2/BECN1/PHB2/WIPI2/SMURF1/AMBRA1/ATG3/HIF1A/ATG13/USP36/MUL1/MFN2/CSNK2A2/RNF41/FIS1/ATG2A/FBXO7/ATG12/ATP13A2/GABARAPL2/TSC2/WDR45B/ATG5/HAX1/GABARAP/CDC37/ATG9A/ATG14/VDAC1/VPS13D/GSK3A/BNIP3L/SLC25A46/CAMKK2/PINK1/CTTN/RB1CC1/MAP1LC3B/PARL/ATG7/HTRA2/ATG2B/CLEC16A/DNM1L/SREBF2/WIPI1/PARK7/VPS13C/MAP1LC3B2/CISD2/FUNDC1/HDAC6/USP30/WDR45/OPTN/HTT/FUNDC2/TP53/GABARAPL1/BNIP3/FZD5/SQSTM1…	65
BP	GO:0070507	regulation of microtubule cytoskeleton organization	130/8027	190/18866	4.26203e-13	1.32185e-11	9.52703e-12	RAC1/CLTC/MARK2/HNRNPU/DYNC1H1/TRAF3IP1/PAFAH1B1/VPS4B/RHOA/DYRK1A/RAE1/MAPRE1/CKAP5/RBM14/NUMA1/AKAP9/PDCD6IP/TPR/CDKN1B/GNAI1/GSK3B/NPM1/CHMP4B/CHMP5/SPAST/DCTN1/CTNNB1/CHMP2B/XPO1/TRIM37/CEP85/CKAP2/NUBP1/RNF4/CDK5RAP2/NUP62/ABL1/CAMSAP1/SENP6/RPS3/MAP1S/NSFL1C/FBXW5/TAOK1/MCPH1/DRG1/ROCK1/CLASP1/CEP120/ROCK2/CHMP1B/UBXN2B/CHMP1A/TBCD/CLASP2/CAMSAP2/RASSF1/BICD2/MECP2/KATNB1/GAS2L1/CCSAP/RCC1/…	130
BP	GO:0000077	DNA damage checkpoint	108/8027	151/18866	4.55533e-13	1.40605e-11	1.01339e-11	CNOT1/SYF2/GIGYF2/CNOT8/CDC5L/FEM1B/RAD17/PRKDC/TP53BP1/PRPF19/CNOT11/FBXO31/TIPRL/HUS1/CDKN1B/NBN/TAOK3/MAPK14/INTS7/ZNF830/CNOT3/CUL4A/UIMC1/ATF2/CNOT4/WAC/RPA2/PTPN11/CEP63/CNOT2/XPC/RINT1/CCAR2/MSH2/CARM1/MDC1/CASP2/CNOT6L/CNOT7/TNKS1BP1/CNOT10/E2F4/CNOT6/EIF2AK4/BABAM1/USP28/EP300/FZR1/TAOK1/CRY1/TFDP1/TOPBP1/MUS81/RPS27L/THOC5/ATM/RAD1/HINFP/FOXN3/TAOK2/TFDP2/RNASEH2B/PPP1R10/BTG2/GADD45A/C…	108
BP	GO:0032200	telomere organization	121/8027	174/18866	4.64901e-13	1.42813e-11	1.02931e-11	PTGES3/CCT4/CCT6A/XRCC5/YLPM1/HNRNPC/HNRNPU/TINF2/USP7/TERF2/HSP90AA1/UPF1/POLD2/PRKDC/CCT7/APEX1/PARP1/MAPK1/SMG5/TNKS2/TFIP11/HNRNPA2B1/GNL3/PARN/HUS1/CCT2/HSP90AB1/NBN/NAT10/XRCC6/RPA1/MAP2K7/CCT5/EXOSC10/SMARCAL1/HNRNPA1/NHP2/CCT8/POT1/RPA2/CTNNB1/TERF1/RAD50/GNL3L/POLE4/MAPKAPK5/NAF1/POLE3/TNKS/CTC1/DHX36/TNKS1BP1/TELO2/RFC1/SMC5/MAP3K4/MAPK3/DCP2/NABP2/POLD4/RAD51C/PRIM1/NOP10/ATM/MYC/DCLRE…	121
BP	GO:1902115	regulation of organelle assembly	132/8027	194/18866	5.37738e-13	1.64405e-11	1.18493e-11	CNOT1/G3BP1/RAB3GAP1/HNRNPU/ATG3/DYNC1H1/VPS4B/RHOA/RAB3GAP2/SCFD1/ARHGAP35/G3BP2/RBM14/NUMA1/TSG101/RAB1B/PDCD6IP/TPR/SMCR8/PIKFYVE/RALB/SDCCAG8/VDAC3/WRAP73/NPM1/RAB5A/CHMP4B/CHMP5/TCHP/ASAP1/CHMP2B/CNOT2/UBQLN2/ATXN2/TRIM37/SH3GLB1/ATG5/ATXN2L/SEC22B/ATMIN/SMAD4/CNOT6L/RNF4/CDK5RAP2/DNM2/FEZ2/NUP62/CNOT6/SENP6/CDKL5/PINK1/AKAP13/PIP4K2C/BBS4/SYNE2/STAM/DRG1/CEP120/IFT20/CHMP1B/PHF23/CHMP1A/TME…	132
BP	GO:0043928	exonucleolytic catabolism of deadenylated mRNA	33/8027	33/18866	5.44978e-13	1.65833e-11	1.19522e-11	CNOT8/WDR61/EDC3/DDX6/PATL1/DIS3/EDC4/LSM3/DCPS/LSM1/LSM5/CNOT7/HBS1L/CNOT6/LSM6/DCP2/TTC37/DCP1A/SKIV2L/EXOSC2/DCP1B/EXOSC5/EXOSC1/EXOSC7/EXOSC3/LSM4/EXOSC8/LSM2/EXOSC6/EXOSC4/EXOSC9/LSM7/NT5C3B	33
BP	GO:0098813	nuclear chromosome segregation	174/8027	272/18866	6.48537e-13	1.96418e-11	1.41566e-11	CUL3/ZW10/CHTF8/BECN1/CDC42/INO80/ANAPC5/PHB2/HNRNPU/DYNC1H1/ZNF207/VPS4B/CTCF/SMC1A/DYNC1LI1/CDC23/BOD1/NAA50/NUMA1/TOP2B/PDS5B/IK/MLH1/ACTR3/TPR/MCMBP/CDC27/NSL1/BAG6/ACTR2/SMC3/KPNB1/WRAP73/ANAPC7/SFPQ/CHMP4B/LATS1/CHMP5/CTNNB1/RIOK2/CHMP2B/TERF1/CDC26/STAG2/INCENP/DCTN2/CHMP7/PCID2/MAU2/TNKS/CDK5RAP2/NUP62/SEH1L/NCAPD3/RAN/UBE2B/STAG1/NDC1/SMC5/RRS1/LCMT1/PIBF1/PSMG2/RAD51C/SUN1/RAD21/NIPBL/M…	174
BP	GO:0019058	viral life cycle	210/8027	341/18866	7.61429e-13	2.29532e-11	1.65432e-11	RAB1A/UBC/PCBP1/KPNA6/PABPC1/ZC3HAV1/NUP133/CDC42/SNX3/NUP93/TRIM27/LARP1/VPS4B/UVRAG/DDX3X/MPHOSPH8/ATG16L1/STAU1/VPS37C/RAE1/SRPK2/IST1/ITCH/NUP98/NUP205/SPCS1/TOP2B/TSG101/NUP153/NUP214/ADAR/RAB1B/PCBP2/PDCD6IP/VAPB/TPR/PPIE/KPNA3/DDX6/DDB1/PDE12/RANBP2/HSP90AB1/NUCKS1/PIKFYVE/ITGB1/SMARCB1/TRIM26/NUP54/DEK/NUP37/EIF2AK2/HTATSF1/RPS27A/KPNB1/SEC13/RAB5A/WWP2/FURIN/WWP1/CHMP4B/PKN2/CHMP5/NUP43/…	210
BP	GO:0000724	double-strand break repair via homologous recombination	100/8027	138/18866	8.94737e-13	2.68463e-11	1.93491e-11	MORF4L1/INO80/YY1/KDM1A/TP53BP1/PARP1/UBQLN4/SETD2/HUS1/NUCKS1/NBN/RECQL/RPA1/LIG3/MMS19/ACTR2/EXD2/ZFYVE26/PPP4R2/SFPQ/RPA2/RAD50/PALB2/PSMD14/MCM9/SPIDR/FUS/SMCHD1/PPP4C/SMC5/NABP2/RAD51B/RAD51C/MCM3/RAD21/NIPBL/UBE2N/FAN1/MUS81/HELQ/ATM/WRN/KLHL15/MCM4/POLL/FEN1/ARID2/TERF2IP/RFWD3/WDR48/SFR1/NSMCE2/FANCM/RPA3/REV3L/RNF138/RECQL5/RAD51D/TIMELESS/XRCC1/MAD2L2/MCM7/ERCC6/MCM6/RBBP8/XRCC3/MAGEF1/…	100
BP	GO:0006296	nucleotide-excision repair, DNA incision, 5'-to lesion	36/8027	37/18866	9.05166e-13	2.70335e-11	1.9484e-11	UBC/ERCC3/POLD2/GTF2H1/PARP1/DDB1/CUL4B/GTF2H3/RPA1/RPS27A/CUL4A/RPA2/ERCC2/XPA/RFC1/POLD4/UBA52/ERCC1/RFC3/POLK/POLD3/UBB/PCNA/RPA3/DDB2/NTHL1/CHD1L/RFC2/RFC5/POLD1/RFC4/GTF2H5/ERCC5/ERCC4/RBX1/GTF2H4	36
BP	GO:0008654	phospholipid biosynthetic process	173/8027	271/18866	9.86108e-13	2.93151e-11	2.11285e-11	CEPT1/STARD7/RAB14/PTDSS1/MTMR6/PI4KB/PIK3R4/SPTLC2/GNPAT/RUFY1/DPM1/SERINC1/PIGF/PIGS/CSNK2A2/PLEKHA3/DPAGT1/PIKFYVE/SACM1L/PCYT1A/SPTLC1/CAPN2/NUS1/RAB5A/MTMR14/CSNK2A1/ARF1/PGS1/ACSL3/AGPAT1/PIK3C2A/PLEKHA8/PIGO/PIK3C3/GGPS1/ABHD5/DHDDS/PIP5K1A/IDH1/PI4KA/PIK3CA/SPHK2/CPNE3/ETNK1/MTMR2/PIGT/CDIPT/MTMR12/LCLAT1/PIP4K2C/AGK/PIGC/SGMS1/PGAP2/ARF3/FIG4/PIGB/SAMD8/PTEN/TAMM41/AGPAT3/ATM/PIGV/PCTP/S…	173
BP	GO:0000725	recombinational repair	101/8027	140/18866	1.0857e-12	3.21278e-11	2.31557e-11	MORF4L1/INO80/YY1/KDM1A/TP53BP1/PARP1/UBQLN4/SETD2/HUS1/NUCKS1/NBN/RECQL/RPA1/LIG3/MMS19/ACTR2/EXD2/ZFYVE26/PPP4R2/SFPQ/RPA2/RAD50/PALB2/PSMD14/MCM9/SPIDR/FUS/SMCHD1/PPP4C/SMC5/NABP2/RAD51B/RAD51C/MCM3/RAD21/NIPBL/UBE2N/FAN1/MUS81/HELQ/ATM/WRN/KLHL15/MCM4/POLL/FEN1/ARID2/TERF2IP/RFWD3/WDR48/SFR1/NSMCE2/FANCM/RPA3/REV3L/RNF138/RECQL5/RAD51D/TIMELESS/RHNO1/XRCC1/MAD2L2/MCM7/ERCC6/MCM6/RBBP8/XRCC3/M…	101
BP	GO:0098732	macromolecule deacylation	84/8027	111/18866	1.16574e-12	3.43386e-11	2.47491e-11	MORF4L1/SIN3A/TBL1XR1/HDAC3/DYRK1A/SUDS3/RCOR1/RBM14/LYPLA1/MTA2/KDM5A/ABHD17B/ABHD16A/PRKD2/BAZ2A/REST/ELK4/SFPQ/HDAC2/RCOR3/PHB/SIRT5/BRMS1L/CCAR2/MIER1/ABHD13/MSL3/SPHK2/SPRED2/MTA3/C6orf89/ZBTB7B/EP300/TBL1X/FNTA/PINK1/LYPLA2/NIPBL/SIRT3/MAPK8/BRMS1/TADA3/PRKAA1/SPRED1/ATXN3/SMARCAD1/HDAC1/PRMT6/HDAC6/PPT1/SIRT4/SKI/PRKD1/MTA1/SIN3B/SIRT1/MORF4L2/MIER2/ABHD17A/AKAP8/SIRT2/ABHD17C/TP53/SIRT7/H…	84
BP	GO:0031056	regulation of histone modification	106/8027	149/18866	1.30749e-12	3.83391e-11	2.76324e-11	SNW1/RNF40/TRIP12/SIN3A/SUPT6H/CTCF/RTF1/CTR9/SART3/PARG/KDM1A/WDR61/CHTOP/BRD7/KAT7/RNF20/KDM5A/PRKD2/NSD1/RPS6KA4/ZMPSTE24/SMARCB1/UBR5/SET/BCOR/NOC2L/EID1/IWS1/CTNNB1/GLYR1/ATG5/SMAD4/KDM3A/WDR70/ZNF451/KMT2E/SPHK2/SETD5/C6orf89/UBE2B/KMT2A/ZBTB7B/JARID2/MAPK3/PINK1/BRD4/NIPBL/UBE2N/TAF7/MTHFR/ATM/MAPK8/WDR5/TADA3/MECP2/SETD7/PHF1/DNMT1/PARK7/PAXIP1/PAF1/PYGO2/PIH1D1/KMT2B/ZNF335/LMNA/PRMT6/SK…	106
BP	GO:0032204	regulation of telomere maintenance	65/8027	80/18866	1.32494e-12	3.8675e-11	2.78745e-11	CCT4/CCT6A/XRCC5/YLPM1/HNRNPC/HNRNPU/TINF2/USP7/TERF2/UPF1/CCT7/PARP1/MAPK1/SMG5/TNKS2/HNRNPA2B1/GNL3/PARN/CCT2/NBN/NAT10/MAP2K7/CCT5/EXOSC10/HNRNPA1/CCT8/POT1/CTNNB1/TERF1/RAD50/GNL3L/MAPKAPK5/NAF1/TNKS/CTC1/DHX36/MAP3K4/MAPK3/DCP2/NABP2/ATM/MYC/SMG6/ERCC1/HNRNPD/PPP1R10/XRN1/TERF2IP/PML/NEK7/XRCC1/ATR/FBXO4/ATRX/HDAC8/SIRT6/PINX1/ERCC4/ACD/SLX4/PNKP/RTEL1/NEK2/SRC/HMBOX1	65
BP	GO:0031146	SCF-dependent proteasomal ubiquitin-dependent protein catabolic process	73/8027	93/18866	1.45797e-12	4.23666e-11	3.05352e-11	PSMC1/PSMD9/CUL5/PSMD2/CUL1/PSMD6/PSMD1/PSMB2/PSME3/FBXW11/PSMA7/CUL2/SKP1/FBXO38/FBXO31/PSMA5/PSMD7/FBXL14/CUL4B/PSMC2/PSMB5/PSMC6/FBXL3/PSMF1/CUL4A/STYX/PSMA1/PSMA3/PSMD14/FBXL12/BTRC/PSMA4/PSMD3/PSMA2/PSME1/FBXW5/PSMD8/PSMD10/PSMD12/PSMD11/FBXO9/FBXW4/PSME4/PSMB1/FBXL17/PSMD13/PSMC4/FBXL18/PSMB4/FBXL15/AMN1/FBXL20/PSMD5/PSMC3/WWTR1/PSMD4/PSMB7/FBXL4/PSMC5/PSMB6/FBXL5/SKP2/FBXO4/FBXO33/RBX1/CCN…	73
BP	GO:0007030	Golgi organization	107/8027	151/18866	1.54426e-12	4.46726e-11	3.21972e-11	TMED10/HUWE1/RAB1A/PRMT5/ZW10/STX5/CDC42/CSNK1A1/GORASP2/BAG5/TMED5/TMED2/YWHAZ/PDCD10/GCC2/TRIP11/GOLGA5/MAP2K1/ATL3/NUMA1/MAPK1/SURF4/AKAP9/GBF1/GOLGB1/COG2/SEC23IP/DYM/BLZF1/COG3/STX6/GORASP1/ARFGEF1/VPS51/COG1/TMED4/FBXW8/LMAN2/PLEKHM2/NPLOC4/USO1/TRAPPC8/CSNK1D/TMED1/GOLPH3/VCPIP1/VTI1A/ARHGEF7/COG4/TJAP1/GOLPH3L/TBC1D20/RAB29/TMED9/LMAN1/SEC16A/DNM2/VRK1/UBXN2A/STK25/NSFL1C/MAPK3/TRAPPC11/R…	107
BP	GO:0010212	response to ionizing radiation	103/8027	144/18866	1.56688e-12	4.51249e-11	3.25232e-11	KAT5/XRCC5/INO80/POLG/EYA3/RNF8/KDM1A/HSPA5/GRB2/PRKDC/TMEM109/LZIC/TP53BP1/PARP1/RRM1/HUS1/NUCKS1/ZMPSTE24/XRCC6/MAPK14/EEF1D/INTS7/RNF168/YAP1/TLK2/UIMC1/INIP/BRAT1/SPIDR/XRCC4/MSH2/DNM2/TNKS1BP1/CBL/BABAM1/STK11/USP28/NAMPT/TANK/NABP2/NIPBL/TOPBP1/ATM/ELK1/ERCC8/RAD1/MYC/WRN/INTS3/TRIM13/POLB/ERCC1/CASP3/PAXIP1/RHOB/GADD45A/PRKAA1/CLOCK/RFWD3/BAX/BAK1/PML/HSF1/AEN/MTA1/RHNO1/SIRT1/ECT2/BRCC3/E…	103
BP	GO:0033260	nuclear DNA replication	52/8027	60/18866	1.59189e-12	4.56412e-11	3.28953e-11	INO80/TERF2/UPF1/POLD2/ZMPSTE24/RPA1/ZNF830/RPA2/TERF1/POLE4/POLE3/RFC1/POLD4/MCM3/PRIM1/ORC3/MCM4/FEN1/RFC3/POLA2/POLD3/WIZ/PCNA/RPA3/PRIM2/GMNN/RFC2/TIPIN/RFC5/DBF4/MCM7/POLA1/MCM6/LIG1/POLD1/RFC4/ATRX/MCM2/BCL6/CHEK2/CDC7/RAD51/MCM5/FGFR1/GINS1/POLE/RTEL1/MCMDC2/CDT1/DBF4B/POLE2/BRCA2	52
BP	GO:0042273	ribosomal large subunit biogenesis	61/8027	74/18866	1.9206e-12	5.48221e-11	3.95123e-11	RPL10A/RPF1/RPL7/TRAF7/DDX18/RPLP0/SDAD1/RSL1D1/FASTKD2/ZNHIT6/DHX30/MRPL20/RSL24D1/RPL7L1/WDR12/RRP15/NOL9/RPL23A/PAK1IP1/URB1/NLE1/NPM1/FTSJ3/NHP2/NOC2L/EIF6/NSA2/RPL6/NVL/WDR74/PES1/HEATR3/GTPBP4/RPL3/RPL26L1/NIFK/RRS1/ZNHIT3/ZNF622/MALSU1/MRPL11/RPF2/MDN1/RPL11/DDX28/MAK16/MRTO4/NIP7/SURF6/NOP16/MRPL1/RPL35A/BRIX1/LAS1L/NOP2/RPL38/GTF3A/RPL14/RPL35/RPL12/RPL24	61
BP	GO:0016925	protein sumoylation	66/8027	82/18866	2.05565e-12	5.84185e-11	4.21044e-11	NUP133/NUP93/SAE1/RAE1/NUP98/NUP205/NUP153/NUP214/MUL1/SUMO3/HMG20A/TPR/GNL3/RANBP2/SENP2/PIAS1/RELA/NUP54/UBA2/NUP37/NUP43/CTNNB1/GNL3L/POM121/SENP1/RNF4/TOLLIP/NUP35/ZNF451/NUP62/SEH1L/SENP5/NUP88/NDC1/SENP6/SUMO1/ZBED1/UBE2I/NUP160/RANGAP1/TRIM28/CBX4/RWDD3/NUP155/NUP50/NUP188/PIAS3/PIAS4/PARK7/ARNT/NUP107/POM121C/IFIH1/NSMCE2/NUP85/AAAS/PIAS2/TOPORS/KIAA1586/HDAC4/HMG20B/MDM2/NUP210/ZMIZ1/EGR…	66
BP	GO:0006368	transcription elongation from RNA polymerase II promoter	69/8027	87/18866	2.4339e-12	6.88644e-11	4.96331e-11	POLR2A/SUPT6H/HNRNPU/RNF8/RTF1/MNAT1/CTR9/CCNT1/SSRP1/CDK13/ERCC3/WDR61/POLR2B/ELP2/GTF2H1/WDR43/POLR2C/LEO1/CDC73/ELL/TCEA1/CDK12/SETD2/ELP4/GTF2H3/SUPT16H/NCBP1/RNF168/NELFB/CTDP1/EAPP/IWS1/AFF4/POLR2E/CCNK/SUPT5H/NELFCD/ERCC2/PCID2/POLR2G/ADRM1/POLR2D/ENY2/CCNH/GTF2F1/MLLT1/NCBP2/ZMYND11/BRD4/EAF1/SUPT4H1/CDK7/POLR2L/PAF1/GTF2F2/POLR2K/RECQL5/CCNT2/CDK9/GTF2H5/TCERG1/EZH2/POLR2H/ELL2/ELOF1/ELL…	69
BP	GO:0045727	positive regulation of translation	98/8027	136/18866	2.63433e-12	7.42098e-11	5.34857e-11	DHX9/PABPC1/EIF4G1/POLDIP3/YTHDF2/LARP1/RHOA/KHDRBS1/NGRN/DDX3X/DNAJC3/EIF2S3/RPS4X/FASTKD2/PRKDC/MRPS27/EIF4A3/RPUSD4/DHX29/MAPK1/MTOR/EEF2/LARP4/EIF2B5/SERP1/ELAVL1/HNRNPL/NAT10/NSUN4/NCK1/CNBP/FXR2/PAIP1/UHMK1/IMPACT/YTHDF3/METTL5/NPM1/RPL30/EIF6/NSUN5/EIF3D/JMJD4/CDK4/EIF3E/YTHDF1/DHX36/CDK5RAP1/POLR2G/TRMT10C/USP16/POLR2D/EIF2AK4/RPS6KB1/FXR1/MAPK3/PINK1/RPS27L/RPS6KB2/TARBP2/CDC123/YBX3/MET…	98
BP	GO:0016571	histone methylation	102/8027	143/18866	2.65804e-12	7.45521e-11	5.37325e-11	SNW1/PRMT5/SUPT6H/CTCF/PWP1/RTF1/CTR9/KDM1A/WDR61/WDR82/RBBP5/CHTOP/KDM6A/ASH1L/SETD3/RNF20/SETD2/CREBBP/ARID4B/NSD1/SMARCB1/ARID4A/BCOR/IWS1/CTNNB1/SETDB1/ASH2L/KMT2C/CARM1/SUZ12/SMAD4/RLF/EHMT2/KDM3A/PRMT2/KMT2E/SETD5/KMT2A/JARID2/BRD4/SETD1B/MTHFR/WDR5/NTMT1/MECP2/SETD7/PHF1/PRDM4/EZH1/SUV39H2/EHMT1/DPY30/DNMT1/PAXIP1/PAF1/FBL/TTLL12/PYGO2/KMT2D/PIH1D1/KMT2B/ZNF335/LMNA/PRMT6/SMYD2/SUV39H1/KDM…	102
BP	GO:0006457	protein folding	150/8027	230/18866	2.73687e-12	7.64309e-11	5.50865e-11	PTGES3/CCT4/PDIA6/CCT6A/PSMC1/CLPX/BAG5/GNB2/DNAJC3/HSP90AA1/HSPA5/DERL1/PPIG/HSP90B1/CCT7/ATF6/GANAB/ST13/PPIE/NGLY1/RANBP2/CSNK2A2/CCT2/AHSA1/UNC45A/HSP90AB1/RAD23B/VBP1/GNAI1/PPIL2/NUDC/CCT5/GNB1/DNAJA1/DNAJC24/DNAJC5/MOGS/DNAJA3/PEX19/CSNK2A1/TRAP1/DFFA/CCT8/PDIA4/NUDCD2/HSPA13/NFYC/DNAJB6/CANX/GNAI3/PPIA/CWC27/DNAJC2/VCP/TBCEL/LMAN1/CHCHD4/CDC37/PPIL1/DNAJA2/DNAJB12/DNAJC7/TOR1A/CALR/ERP29/D…	150
BP	GO:0031929	TOR signaling	91/8027	124/18866	2.85667e-12	7.94314e-11	5.72491e-11	GNA12/LARP1/HDAC3/HIF1A/UBR2/EIF4EBP2/TMEM127/RRAGC/ARAF/TIPRL/MTOR/RHEB/SMCR8/SIK3/TTI1/ZMPSTE24/LAMTOR1/SEC13/UBR1/GOLPH3/TSC2/MAPKAPK5/TELO2/PIK3CA/SEH1L/GSK3A/RPS6KB1/STK11/PINK1/LAMTOR5/EPM2A/RFFL/RPS6KB2/ATM/MLST8/MFSD8/FBXO9/WDR59/CLEC16A/LAMTOR4/ARNTL/RRAGA/TBC1D7/GPR137/FNIP1/PRKAA1/ITFG2/RPTOR/PIH1D1/NPRL3/SESN2/MAPKAP1/C12orf66/MTM1/WDR24/SLC38A9/PDCD6/SIRT1/DEPDC5/GPR137B/RICTOR/CCDC8…	91
BP	GO:0006476	protein deacetylation	75/8027	97/18866	2.86894e-12	7.94314e-11	5.72491e-11	MORF4L1/SIN3A/TBL1XR1/HDAC3/DYRK1A/SUDS3/RCOR1/RBM14/MTA2/KDM5A/PRKD2/BAZ2A/REST/ELK4/SFPQ/HDAC2/RCOR3/PHB/SIRT5/BRMS1L/CCAR2/MIER1/MSL3/SPHK2/SPRED2/MTA3/C6orf89/ZBTB7B/EP300/TBL1X/FNTA/PINK1/NIPBL/SIRT3/MAPK8/BRMS1/TADA3/PRKAA1/SPRED1/ATXN3/SMARCAD1/HDAC1/PRMT6/HDAC6/SIRT4/SKI/PRKD1/MTA1/SIN3B/SIRT1/MORF4L2/MIER2/AKAP8/SIRT2/TP53/SIRT7/HDAC4/NEK3/TRERF1/VEGFA/FLNA/HDAC8/JDP2/HDAC7/CAMK2D/BCL6/H…	75
BP	GO:0044786	cell cycle DNA replication	55/8027	65/18866	2.8822e-12	7.94576e-11	5.7268e-11	INO80/TERF2/UPF1/ZPR1/POLD2/SENP2/ZMPSTE24/RPA1/ZNF830/RPA2/TERF1/POLE4/POLE3/RFC1/POLD4/MCM3/PRIM1/ORC3/MCM4/FEN1/RFC3/POLA2/POLD3/WIZ/PCNA/RPA3/PRIM2/GMNN/RFC2/TIPIN/RFC5/DBF4/FBXO5/MCM7/POLA1/MCM6/LIG1/POLD1/RFC4/ATRX/MCM2/BCL6/CHEK2/CDC7/RAD51/MCM5/FGFR1/GINS1/POLE/RTEL1/MCMDC2/CDT1/DBF4B/POLE2/BRCA2	55
BP	GO:0045787	positive regulation of cell cycle	236/8027	396/18866	4.0887e-12	1.12239e-10	8.0895e-11	HCFC1/CNOT1/CUL3/SIN3A/BECN1/EIF4G1/CDC42/INO80/ANAPC5/PHB2/USP22/HNRNPU/CNOT8/DYNC1H1/PAFAH1B1/VPS4B/RHOA/MNAT1/DDX3X/CCNT1/DYNC1LI1/SRPK2/CDC23/APEX1/NUMA1/CNOT11/USP19/CDC73/TPR/TMOD3/RRP8/CDKN1B/CCNY/CUL4B/RPS15A/HSP90AB1/CDC27/PGGT1B/CNOT3/MYBBP1A/CUL4A/NPM1/ANAPC7/SFPQ/CNOT4/PTPN11/PKN2/SPAST/MEPCE/GIPC1/PLRG1/CNOT2/RAD23A/KIF3B/DUSP3/CDK4/CCNK/CARM1/PCID2/ADAM17/CASP2/CNOT6L/CNOT7/TNKS1BP1…	236
BP	GO:0043967	histone H4 acetylation	58/8027	70/18866	4.4237e-12	1.20921e-10	8.71521e-11	HCFC1/KAT5/MORF4L1/KANSL2/USP22/HAT1/MEAF6/NAA50/MCRS1/KAT7/KANSL3/ZMPSTE24/SMARCB1/PHF20/IWS1/ACTL6A/KANSL1/ATG5/ING3/MSL3/TRRAP/ING4/KMT2A/EP300/APBB1/YEATS4/TAF7/WDR5/TADA3/MSL2/RUVBL1/EP400/KAT6A/MSL1/BRD8/EPC1/NCOA1/PIH1D1/JADE3/KAT6B/SIRT1/TRIM16/JADE2/MORF4L2/BEND3/KANSL1L/OGT/AUTS2/RUVBL2/DMAP1/ING5/KAT8/NAA60/CTBP1/ARRB1/BRCA1/KAT2A/BRCA2	58
BP	GO:0007265	Ras protein signal transduction	210/8027	346/18866	5.6531e-12	1.53874e-10	1.10903e-10	RAC1/G3BP1/CUL3/CDC42/GNA12/RAP1A/LRRC59/RAB35/RHOA/ARF6/NCKAP1/USP8/BRK1/SOS1/GRB2/CDC42SE1/ARHGAP35/MADD/G3BP2/ARHGEF12/WASF2/RAPGEF1/STAMBP/CYFIP1/BRAP/GBF1/MFN2/ARHGEF11/ARFGEF1/PPP2CB/DENND1A/CYTH3/ARHGAP1/RALB/ITGB1/RAF1/MAPK14/RAP2A/CFL1/STK19/KCTD10/PHACTR4/GNB1/KPNB1/ARHGEF18/RABL3/CHUK/CDC42EP4/CRK/CRKL/ARFGEF2/SETDB1/ARHGDIA/DENND4A/MAPKAPK5/KRAS/RAP1B/DNM2/RREB1/TNFAIP1/CBL/NUP62/ABL1…	210
BP	GO:0051054	positive regulation of DNA metabolic process	133/8027	200/18866	5.81974e-12	1.57744e-10	1.13692e-10	PTGES3/CCT4/CCT6A/DHX9/CHTF8/XRCC5/EYA3/RNF8/USP7/HSP90AA1/PRKDC/CCT7/TP53BP1/PARP1/MLH1/MAPK1/USP9X/TNKS2/HNRNPA2B1/GNL3/HMGB1/PARN/PRKD2/CCT2/HSP90AB1/NBN/MMS19/RNF168/ACTR2/MAP2K7/CCT5/UIMC1/HNRNPA1/CCT8/POT1/CTNNB1/RAD50/NVL/SPIDR/ERCC2/MSH2/FUS/MAPKAPK5/NAF1/TNKS/DHX36/FAM168A/SMCHD1/BABAM1/UBE2B/RPS3/MAP3K4/MAPK3/NABP2/GTF2I/APBB1/UBE2N/ATM/ERCC8/MYC/TRIM28/WRN/MECP2/SPIRE1/POLG2/ERCC1/HNRN…	133
BP	GO:0031145	anaphase-promoting complex-dependent catabolic process	66/8027	83/18866	5.85897e-12	1.58143e-10	1.1398e-10	UBC/CUL3/PSMC1/PSMD9/ANAPC5/PSMD2/PSMD6/PSMD1/CDC23/PSMB2/PSME3/PSMA7/FBXO31/PSMA5/PSMD7/PSMC2/PSMB5/PSMC6/CDC27/PSMF1/UBE2E1/RPS27A/ANAPC7/CDC26/PSMA1/PSMA3/PSMD14/ANAPC16/PSMA4/PSMD3/PSMA2/PSME1/ANAPC10/FZR1/PSMD8/UBA52/PSMD10/PSMD12/ANAPC2/PSMD11/UBE2D1/ANAPC15/PSME4/PSMB1/PSMD13/PSMC4/UBB/BUB3/PSMB4/CDC16/PSMD5/FBXO5/CDK2/MAD2L1/ANAPC11/PSMC3/PSMD4/PSMB7/PSMC5/PSMB6/ANAPC4/AURKA/BUB1B/CCNB1/P…	66
BP	GO:0030968	endoplasmic reticulum unfolded protein response	91/8027	125/18866	6.12007e-12	1.64502e-10	1.18563e-10	PDIA6/HERPUD2/EIF2S1/NFE2L2/DNAJC3/GOSR2/RNF121/HSPA5/DERL1/HSP90B1/PTPN1/BFAR/ATF6/VAPB/HYOU1/ATP6V0D1/SERP1/CTDSP2/MBTPS2/ATF6B/NCK1/PPP1R15B/EIF2AK3/EIF2AK2/STUB1/GFPT1/TBL2/DCTN1/SRPRB/COPS5/CANX/VCP/SSR1/PREB/ADD1/BCL2L11/HDGF/GSK3A/CALR/TLN1/EP300/YIF1A/HERPUD1/PTPN2/ZBTB17/DNAJB9/UFL1/EXTL2/FKBP14/MBTPS1/SEC31A/EDEM1/CUL7/AMFR/SHC1/WIPI1/PARP16/BAX/TMEM33/LMNA/TATDN2/BAK1/CREB3L2/CREB3/YOD…	91
BP	GO:0048024	regulation of mRNA splicing, via spliceosome	84/8027	113/18866	6.17401e-12	1.65264e-10	1.19112e-10	SNW1/HNRNPK/NCL/HNRNPU/THRAP3/KHDRBS1/RBM23/DYRK1A/SART3/WTAP/TRA2B/SF1/RBM15B/SRPK2/YTHDC1/PTBP1/NUP98/SRSF3/PRPF19/IK/NSRP1/RBM10/HNRNPA2B1/RBM15/CELF1/HNRNPL/PUF60/SRSF7/FXR2/NCBP1/JMJD6/ZC3H10/REST/SRSF10/U2AF2/CWC22/RNPS1/HNRNPA1/RBM8A/RBFOX2/SRSF4/SRSF5/SON/SRPK1/RBM4/RBM7/DAZAP1/SRSF8/SMU1/PTBP3/RBM17/PRDX6/ZBTB7A/C9orf78/FXR1/DDX17/FAM172A/DDX5/SRSF6/SRSF1/MBNL2/QKI/LARP7/C1QBP/RBM25/RBM3…	84
BP	GO:0034620	cellular response to unfolded protein	103/8027	146/18866	6.23026e-12	1.6608e-10	1.197e-10	PDIA6/HERPUD2/EIF2S1/NFE2L2/DNAJC3/GOSR2/RNF121/HSPA5/DERL1/HSP90B1/PTPN1/BFAR/ATF6/VAPB/HYOU1/ATP6V0D1/SERP1/CTDSP2/MBTPS2/TM7SF3/ATF6B/NCK1/TMBIM6/PPP1R15B/EIF2AK3/EIF2AK2/STUB1/RHBDD1/GFPT1/TBL2/DCTN1/SRPRB/HSPA13/COPS5/CANX/VCP/SSR1/PREB/DAXX/ADD1/BCL2L11/HDGF/GSK3A/CALR/TLN1/EP300/YIF1A/HERPUD1/PTPN2/ZBTB17/DNAJB9/UFL1/EXTL2/FKBP14/MBTPS1/SEC31A/EDEM1/HSPD1/CUL7/HSPA9/AMFR/SHC1/WIPI1/HSPA14/…	103
BP	GO:0070498	interleukin-1-mediated signaling pathway	78/8027	103/18866	6.99958e-12	1.8582e-10	1.33927e-10	UBC/PSMC1/PSMD9/PSMD2/CUL1/PSMD6/PSMD1/PSMB2/PSME3/FBXW11/IRAK1/PSMA7/SKP1/PSMA5/PSMD7/PSMC2/RPS6KA4/PSMB5/PSMC6/RELA/TAB2/PSMF1/RPS27A/CHUK/TRAF6/MAP3K7/NFKB1/PSMA1/PSMA3/PSMD14/BTRC/IKBKG/PSMA4/TOLLIP/PSMD3/PSMA2/PSME1/MAPK3/UBE2N/PSMD8/UBA52/PSMD10/PSMD12/PSMD11/MAP3K3/TAB1/OTUD4/PSME4/PSMB1/PSMD13/PSMC4/UBB/TAB3/VRK2/PSMB4/IRAK4/PSMD5/IKBKB/PSMC3/PSMD4/PSMB7/RIPK2/PSMC5/PSMB6/IRAK2/TNIP2/NFKB…	78
BP	GO:0006903	vesicle targeting	73/8027	95/18866	9.59157e-12	2.53587e-10	1.82769e-10	TMED10/RAB1A/MCFD2/CUL3/EXOC4/STX5/PSEN1/STARD3NL/CNIH1/TMED2/GOSR2/TRIP11/NSF/SCFD1/KLHL12/PEF1/SEC24C/SEC24A/RAB1B/GBF1/SEC23IP/SEC23A/PPP6R3/GORASP1/TRAPPC3/TFG/PPP6R1/TBC1D23/TRAPPC6B/SEC24B/SEC13/SNAP23/FAM91A1/YKT6/USO1/CSNK1D/PPP6C/GOSR1/TRAPPC9/SNAP29/SCRIB/ARFGAP2/TBC1D20/TMED9/LMAN1/SEC22B/PREB/WDR11/SEC16A/SAR1A/ARFGAP3/ANKRD28/TRAPPC10/CLASP1/SAR1B/CLASP2/AP1AR/SEC31A/WIPI1/TRAPPC6A/C…	73
BP	GO:0097064	ncRNA export from nucleus	36/8027	38/18866	1.01002e-11	2.65945e-10	1.91676e-10	NUP133/NUP93/RAE1/NUP98/NUP205/NUP153/NUP214/TPR/SSB/RANBP2/NUP54/NUP37/NPM1/SEC13/NUP43/POM121/NUP35/NUP62/SEH1L/NUP88/RAN/NDC1/NCBP2/NUP160/NOL6/NUP155/NUP50/NUP188/PHAX/XPOT/NUP107/POM121C/NUP85/AAAS/NUP210/TSC1	36
BP	GO:0051648	vesicle localization	148/8027	229/18866	1.07808e-11	2.82712e-10	2.03761e-10	TMED10/RAB1A/MCFD2/CUL3/EXOC4/STX5/PSEN1/STARD3NL/DYNC1H1/PAFAH1B1/CNIH1/AP3M1/TMED2/GOSR2/TRIP11/BLOC1S6/NSF/SCFD1/KLHL12/PEF1/FBXW11/SEC24C/DTNBP1/SEC24A/RAB1B/GBF1/SEC23IP/SEC23A/VPS33B/PPP6R3/GORASP1/AP3D1/TRAPPC3/TFG/NDEL1/SNAPIN/PPP6R1/TBC1D23/TRAPPC6B/SEC24B/SEC13/SNAP23/FAM91A1/YKT6/USO1/PICALM/CSNK1D/ARF1/PPP6C/VPS33A/CTNNB1/AP3B1/BLOC1S2/GOSR1/KIF5B/SPG11/TRAPPC9/SNAP29/SCRIB/KIF3B/ARFG…	148
BP	GO:0010822	positive regulation of mitochondrion organization	87/8027	119/18866	1.21255e-11	3.16686e-10	2.28247e-10	HUWE1/YWHAB/YWHAQ/SMURF1/HIF1A/SAE1/YWHAZ/VPS35/OPA1/RNF31/ATG13/USP36/MUL1/MFN2/CSNK2A2/NPEPPS/FIS1/LEPROT/FBXO7/GSK3B/NMT1/PPP3CC/UBE2D3/MIEF1/MOAP1/ARIH2/SH3GLB1/TP53BP2/CDC37/WDR35/ADCK1/BCL2L11/YWHAG/VPS13D/GSK3A/CAMKK2/PPP3R1/PINK1/TFDP1/UBE2J2/MFF/MAPK8/HTRA2/BAP1/YWHAH/SPIRE1/TFDP2/YWHAE/DNM1L/SREBF2/PARK7/PRKAA1/BAX/VPS13C/BAK1/HDAC6/VPS11/UBE2L3/CASP8/OPTN/HPS4/DDHD2/HTT/HSPA1L/TP53/MCU…	87
BP	GO:0030490	maturation of SSU-rRNA	45/8027	51/18866	1.3452e-11	3.49916e-10	2.52197e-10	FCF1/RIOK1/NOP9/TSR3/WDR46/WDR3/NGDN/DHX37/BMS1/DCAF13/NOB1/ABT1/NAT10/HEATR1/NOP14/NOL10/UTP23/TSR1/NOL11/RIOK3/RIOK2/ERCC2/BYSL/RRP36/LSM6/RRS1/UTP6/DDX52/MRPS11/KRI1/UTP3/RPS14/TBL3/RPS16/SRFBP1/RCL1/UTP20/RPS8/RPS28/FAM207A/RPS21/GTF2H5/RPS19/RPP40/HELB	45
BP	GO:0070936	protein K48-linked ubiquitination	49/8027	57/18866	1.35735e-11	3.51657e-10	2.53452e-10	RNF216/TRIM44/RNF8/RNF34/UBE2D2/UBE2G1/ITCH/BFAR/UBE3A/FBXO38/UBE2Q2/BIRC2/UBR5/UBE2A/RNF146/UBE2E1/RNF187/UBE2D3/UBE2G2/ARIH2/UBE2H/RNF6/UBE2E3/RNF4/UBE2B/UBE2R2/RNF115/TRIM32/RFFL/UBE2K/NMI/UBE2D1/AMFR/RNF5/DTX3L/HACE1/RNF126/TOPORS/UBE2D4/CDC34/SKP2/TNFAIP3/RNF152/ZNRF1/PELI1/NEDD4L/UBE2T/NHLRC4/TRIM38	49
BP	GO:0016575	histone deacetylation	63/8027	79/18866	1.40827e-11	3.63391e-10	2.61909e-10	MORF4L1/SIN3A/TBL1XR1/HDAC3/SUDS3/RCOR1/RBM14/MTA2/KDM5A/PRKD2/BAZ2A/REST/ELK4/SFPQ/HDAC2/RCOR3/PHB/BRMS1L/MIER1/MSL3/SPHK2/MTA3/C6orf89/ZBTB7B/TBL1X/PINK1/NIPBL/SIRT3/MAPK8/BRMS1/TADA3/ATXN3/SMARCAD1/HDAC1/PRMT6/HDAC6/SKI/PRKD1/MTA1/SIN3B/SIRT1/MORF4L2/MIER2/AKAP8/SIRT2/TP53/SIRT7/HDAC4/TRERF1/VEGFA/HDAC8/JDP2/HDAC7/CAMK2D/BCL6/HDAC11/SIRT6/PER2/CTBP1/ZNHIT1/AKAP8L/ING2/HDAC5	63
BP	GO:0034250	positive regulation of cellular amide metabolic process	114/8027	167/18866	1.4674e-11	3.77141e-10	2.71819e-10	DHX9/PABPC1/EIF4G1/POLDIP3/YTHDF2/LARP1/RHOA/KHDRBS1/NGRN/DDX3X/NFE2L2/DNAJC3/EIF2S3/RPS4X/FASTKD2/PRKDC/MRPS27/EIF4A3/RPUSD4/DHX29/MAPK1/MTOR/EEF2/LARP4/EIF2B5/SERP1/ELAVL1/HNRNPL/NAT10/NSUN4/NCK1/CNBP/RELA/FXR2/PAIP1/UHMK1/IMPACT/YTHDF3/METTL5/SP1/NPM1/RPL30/PICALM/EIF6/NSUN5/EIF3D/JMJD4/CDK4/EIF3E/YTHDF1/DHX36/CDK5RAP1/POLR2G/TRMT10C/USP16/POLR2D/SPHK2/EIF2AK4/GSK3A/RPS6KB1/FXR1/MAPK3/PINK1/RO…	114
BP	GO:0017038	protein import	132/8027	200/18866	1.57308e-11	4.02695e-10	2.90237e-10	KPNA6/TARDBP/NUP133/PSEN1/PHB2/NUP93/HDAC3/IPO7/HSP90AA1/RBM22/TNPO1/ZPR1/PEX5/NUP98/IPO8/TNPO3/KPNA4/CHP1/IPO5/MAPK1/NUP153/NUP214/CSE1L/TPR/KPNA3/TOMM20/RAB8B/RANBP2/TIMM17A/ELAVL1/HSP90AB1/IPO11/MAPK14/UBR5/APPL1/PEX10/NUP54/NOLC1/IPO13/KPNB1/TIMM21/PEX19/PEX16/PTTG1IP/KPNA1/TSC2/PEX26/POM121/SAMM50/CHCHD4/TOMM40L/HEATR3/NUP35/HSPA4/PEX13/NUP62/UFM1/NUP88/RAN/SNUPN/PEX14/PEX2/STAT3/TOMM22/GRPE…	132
BP	GO:0051298	centrosome duplication	56/8027	68/18866	1.69422e-11	4.31992e-10	3.11353e-10	VPS4B/CKAP5/RBM14/USP33/PDCD6IP/NPM1/CHMP4B/CEP63/CHMP5/CHMP2B/XPO1/TRIM37/NUBP1/CDK5RAP2/NUP62/C2CD3/FBXW5/NDE1/CEP120/ROCK2/CHMP1B/CHMP1A/ALMS1/SPICE1/POC1A/CENPJ/CEP76/CNTROB/CEP192/CCP110/KAT2B/RTTN/CEP72/CDK2/ARHGEF10/XRCC3/KIAA0753/MDM1/SASS6/SAC3D1/TMEM67/PLK2/CEP152/CEP131/STIL/CCNF/CHORDC1/CETN2/PLK4/PKD2/GEN1/BRSK1/BRCA1/WDR62/KAT2A/BRCA2	56
BP	GO:0010833	telomere maintenance via telomere lengthening	64/8027	81/18866	2.06947e-11	5.25598e-10	3.78818e-10	PTGES3/CCT4/CCT6A/XRCC5/HNRNPC/HNRNPU/TINF2/TERF2/HSP90AA1/CCT7/PARP1/MAPK1/SMG5/TNKS2/HNRNPA2B1/PARN/CCT2/HSP90AB1/NAT10/RPA1/MAP2K7/CCT5/EXOSC10/HNRNPA1/NHP2/CCT8/POT1/CTNNB1/TERF1/RAD50/GNL3L/MAPKAPK5/NAF1/TNKS/CTC1/DHX36/TNKS1BP1/TELO2/RFC1/MAP3K4/MAPK3/DCP2/NOP10/ATM/DCLRE1B/SMG6/XRN1/TERF2IP/GAR1/NEK7/ATR/FBXO4/ZBTB48/WRAP53/PINX1/RAD51/ERCC4/ACD/SLX4/PNKP/RTEL1/NEK2/SRC/HMBOX1	64
BP	GO:0007052	mitotic spindle organization	86/8027	118/18866	2.10144e-11	5.31622e-10	3.8316e-10	CLTC/HNRNPU/DYNC1H1/ZNF207/VPS4B/RHOA/SMC1A/RAE1/CKAP5/NUMA1/TPR/GNAI1/SMC3/KPNB1/KIF2A/WRAP73/CHMP4B/CHMP5/SPAST/DCTN1/CHMP2B/KIF3B/STAG2/DCTN2/VCP/PCNT/XIAP/TNKS/NUP62/RAN/STAG1/PIBF1/DRG1/CLASP1/RAB11A/CHMP1B/DCTN6/SUN2/CHMP1A/CLASP2/MECP2/TACC1/MZT1/CCSAP/RCC1/CEP97/MAP4/AAAS/SPICE1/POC1A/GOLGA2/RMDN1/BCCIP/CEP192/TACC2/ARHGEF10/MSTO1/RACGAP1/FLNA/TUBG1/GPSM2/MAP10/STMN1/CHEK2/PRC1/PLK2/BORA/…	86
BP	GO:0090503	RNA phosphodiester bond hydrolysis, exonucleolytic	40/8027	44/18866	2.16742e-11	5.46173e-10	3.93647e-10	CNOT1/CNOT8/XRN2/ANGEL1/PDE12/REXO2/PARN/DIS3L/ERI3/DIS3/EXD2/CNOT3/EXOSC10/ISG20L2/DCPS/CNOT2/CNOT6L/CNOT7/PNPT1/TOE1/ANGEL2/CNOT6/DCP2/EXOSC2/XRN1/EXOSC5/EXOSC1/EXOSC7/EXOSC3/ERI1/DIS3L2/EXOSC8/PAN3/EXOSC6/ERI2/USB1/PAN2/EXOSC4/EXOSC9/ISG20	40
BP	GO:0034605	cellular response to heat	90/8027	125/18866	2.19865e-11	5.51888e-10	3.97766e-10	PTGES3/NUP133/NUP93/EIF2S1/BAG5/SLU7/HSP90AA1/RAE1/NUP98/IRAK1/NUP205/MAPK1/NUP153/NUP214/MTOR/TPR/RANBP2/CREBBP/HSP90AB1/ATP2A2/RPA1/NUP54/GSK3B/NUP37/STUB1/CAMK2G/SEC13/MAPKAPK2/RPA2/HDAC2/NUP43/DNAJB6/POM121/DNAJC2/VCP/CCAR2/NUP35/CLPB/DAXX/DHX36/NUP62/POLR2D/DNAJC7/SEH1L/NUP88/NDC1/SUMO1/EP300/MAPK3/NUP160/BAG4/ATM/HTRA2/MLST8/YWHAE/NUP155/HSPD1/NUP50/NUP188/DNAJB1/NUP107/NF1/POM121C/RPTOR/NU…	90
BP	GO:2001233	regulation of apoptotic signaling pathway	242/8027	413/18866	2.47239e-11	6.18193e-10	4.45554e-10	HNRNPK/YWHAB/BECN1/PSEN1/MAP2K5/YWHAQ/EYA3/BCLAF1/TRAF7/NONO/RNF34/HIF1A/FEM1B/BAG5/DDX3X/NFE2L2/YWHAZ/KDM1A/UBQLN1/OPA1/BCL2L2/FAF1/PSME3/CTNNA1/MADD/PTPN1/USP47/PARP1/FADD/URI1/VDAC2/BIRC6/MUL1/HYOU1/MAZ/AATF/MNT/CSNK2A2/GCLC/FIS1/NCK1/RAF1/TMBIM6/RELA/EIF2AK3/YAP1/GSK3B/NMT1/DNAJA1/PPP3CC/NLE1/CSNK2A1/TRAP1/PRELID1/SFPQ/CFLAR/PRKRA/NOC2L/PTTG1IP/PLAGL2/MOAP1/CTNNB1/SERINC3/BCL10/GNAI3/RIPK1/PA…	242
BP	GO:1903322	positive regulation of protein modification by small protein conjugation or removal	99/8027	141/18866	2.49555e-11	6.21575e-10	4.47992e-10	HUWE1/RAB1A/CUL3/RNF40/RNF111/HDAC3/CTR9/SAE1/DDX3X/SART3/KDM1A/UBQLN1/HSPA5/DERL1/PEF1/SKP1/UBE3A/RNF20/MUL1/GNL3/BIRC2/GORASP1/AIMP2/SENP2/PIAS1/UBA2/STUB1/DCUN1D5/NDFIP2/TRAF6/PTTG1IP/RCHY1/BCL10/VCP/BTRC/XIAP/TOLLIP/MYCBP2/AXIN1/GSK3A/SPRTN/FZR1/TANK/PIN1/PINK1/UBE2I/CRY1/UBE2N/PSMD10/PHF23/PTEN/NMI/DCUN1D1/RWDD3/UBE2D1/PIAS3/PIAS4/TBC1D7/PAXIP1/ARNT/MALT1/TICAM1/WDR48/FANCM/UBB/MAPK9/TNIP1/G…	99
BP	GO:0002478	antigen processing and presentation of exogenous peptide antigen	119/8027	177/18866	2.52019e-11	6.25297e-10	4.50675e-10	DYNC1I2/PSMC1/PSMD9/CLTC/ACTR10/PSMD2/DYNC1H1/PSMD6/CAPZA2/DYNC1LI1/PSMD1/PSMB2/PSME3/AP2A2/PSMA7/DCTN5/SEC24C/VAMP3/SEC24A/PSMA5/SEC23A/PSMD7/PSMC2/PIKFYVE/PSMB5/PSMC6/CAPZB/PSMF1/KIF2A/SEC24B/SEC13/SNAP23/AP1G1/ARF1/CHUK/ACTR1B/TRAF6/DCTN1/AP2B1/CANX/KIF3B/PSMA1/PSMA3/PSMD14/DCTN2/CAPZA1/RAB7A/SEC22B/IKBKG/PSMA4/DNM2/PSMD3/PSMA2/PSME1/CALR/DYNC1LI2/ACTR1A/AP1B1/AP2S1/DYNLL2/AP2M1/PSMD8/PSMD10/D…	119
BP	GO:0030433	ubiquitin-dependent ERAD pathway	62/8027	78/18866	2.65826e-11	6.57028e-10	4.73544e-10	UBE2J1/JKAMP/UBXN4/NFE2L2/UBQLN1/RNF121/HSPA5/USP14/DERL1/HSP90B1/USP19/SEL1L/CCDC47/UBE4B/OS9/PSMC6/BAG6/STUB1/NPLOC4/UBE2G2/UBQLN2/VCP/DNAJB12/UBXN8/UBE4A/RNF185/HERPUD1/DNAJC10/EDEM3/DNAJB9/FAF2/UBE2J2/TRIM25/EDEM2/ERLIN1/TRIM13/EDEM1/TMUB2/AMFR/DNAJB2/RNF5/BCAP31/RNF103/TMUB1/SGTA/SEC61B/ANKZF1/YOD1/MAN1B1/DNAJC18/ERLIN2/DERL2/SGTB/DNAJB14/STT3B/AUP1/CAV1/TMEM67/SVIP/RHBDD2/FOXRED2/FBXO44	62
BP	GO:0007041	lysosomal transport	81/8027	110/18866	3.34475e-11	8.20418e-10	5.91306e-10	NCOA4/TGFBRAP1/VPS4B/AP3M1/GCC2/VPS35/VIPAS39/NUMA1/TSG101/VPS52/VPS51/AP3D1/VPS54/M6PR/SNAPIN/SNX27/VPS41/ANKFY1/AP1G1/ARF1/VPS53/HGS/ATP13A2/CHMP5/VPS33A/AP3B1/CHMP2B/EPG5/IGF2R/VCP/RAB7A/LAMP1/VPS39/FAM160A2/SCARB2/CCDC91/ATG14/HMGXB4/VPS18/PINK1/NEDD4/MGRN1/RAB12/SCYL2/ARSB/CLEC16A/VAMP7/AKTIP/ALS2/NPC1/RHOB/TRAK1/DTX3L/VPS11/LAMP2/MTM1/AP4M1/HOOK3/KIF13A/TMEM106B/PSAP/CLN3/VPS4A/ZFYVE16/VPS1…	81
BP	GO:1901800	positive regulation of proteasomal protein catabolic process	81/8027	110/18866	3.34475e-11	8.20418e-10	5.91306e-10	PSMC1/RNF40/ZYG11B/NUB1/ARIH1/PSEN1/CSNK1A1/NFE2L2/UBQLN1/RNF19B/KEAP1/PSMC2/GCLC/PIAS1/BAG6/FBXW8/GSK3B/FBXO22/STUB1/CSNK1D/USP5/RCHY1/ARIH2/UBQLN2/DET1/SOCS5/RAD23A/VCP/SOCS4/RNFT1/GSK3A/SUMO1/FZR1/RNF185/HERPUD1/ANKIB1/PSMD10/EDEM2/TAF1/ZER1/EDEM1/TMEM259/RNF144A/DNAJB2/FAM122A/RNF19A/BCAP31/PSMC4/ATXN3/MAPK9/SGTA/TMTC3/BBS7/PLK3/DDA1/USP13/CSNK1E/FMR1/SMAD7/DDRGK1/SIRT2/TRIB1/CHFR/DVL1/ZFAND2…	81
BP	GO:0000280	nuclear division	249/8027	428/18866	3.52473e-11	8.6129e-10	6.20764e-10	CUL3/PRMT5/ZW10/CHTF8/BECN1/CDC42/INO80/ANAPC5/PHB2/HNRNPU/ZNF207/VPS4B/RHOA/SMC1A/CDK13/UBR2/DYNC1LI1/CDC23/MAD2L1BP/BOD1/NAA50/NUMA1/TOP2B/PDS5B/IK/MLH1/ACTR3/TPR/CDKN1B/CDC27/NDEL1/NSL1/BAG6/ACTR2/SMC3/KPNB1/KIF2A/WRAP73/ANAPC7/MSH3/CTDP1/NME6/CHMP4B/CHMP5/SPAST/RIOK2/CHMP2B/TERF1/RAD50/CDC26/KIF3B/STAG2/INCENP/DCTN2/CHMP7/CEP85/PCID2/XIAP/MAU2/DAPK3/TNKS/CDK5RAP2/BCL2L11/USP16/NUP62/VRK1/SEH1…	249
BP	GO:0019884	antigen processing and presentation of exogenous antigen	123/8027	185/18866	3.67801e-11	8.95353e-10	6.45314e-10	DYNC1I2/PSMC1/PSMD9/CLTC/ACTR10/PSMD2/DYNC1H1/PSMD6/CAPZA2/DYNC1LI1/PSMD1/PSMB2/PSME3/AP2A2/PSMA7/DCTN5/SEC24C/VAMP3/SEC24A/PSMA5/SEC23A/PSMD7/PSMC2/AP3D1/PIKFYVE/PSMB5/PSMC6/CAPZB/PSMF1/KIF2A/SEC24B/SEC13/SNAP23/AP1G1/ARF1/CHUK/ACTR1B/TRAF6/DCTN1/AP2B1/AP3B1/CANX/KIF3B/PSMA1/PSMA3/PSMD14/DCTN2/CAPZA1/RAB7A/SEC22B/IKBKG/PSMA4/DNM2/PSMD3/PSMA2/PSME1/CALR/DYNC1LI2/ACTR1A/AP1B1/AP2S1/DYNLL2/AP2M1/PS…	123
BP	GO:0072599	establishment of protein localization to endoplasmic reticulum	89/8027	124/18866	3.7535e-11	9.10293e-10	6.56082e-10	RPL10A/RPL41/RAB3GAP1/SRP54/RPL7/SRP72/RPLP0/SSR3/RPS4X/RAB3GAP2/HSPA5/SEC63/RPS29/SPCS1/RAB10/RPS12/SRP9/SRP68/RPS17/SEC61A1/RPL22/RPS15A/RPL23A/SEC61G/RPS27A/RPL30/TRAM1/CHMP4B/SRPRB/RPL27/RPS10/SPCS2/PMM2/RPS27/RPL6/SEC62/RPLP1/RPL3/RPS5/RPS25/RPL15/RPS3/RPS23/SRP14/RPL39/UBA52/RPL31/RPS14/SPCS3/RPS16/RPL11/TRAM2/RPL8/RPS9/RPL37A/SRP19/RPS7/RPL9/RPS8/SGTA/RPL35A/PMM1/SEC61B/RPS18/RPS28/ZFAND2B…	89
BP	GO:0046474	glycerophospholipid biosynthetic process	147/8027	230/18866	4.33731e-11	1.04794e-09	7.5529e-10	CEPT1/STARD7/RAB14/PTDSS1/MTMR6/PI4KB/PIK3R4/GNPAT/RUFY1/DPM1/PIGF/PIGS/CSNK2A2/PLEKHA3/PIKFYVE/SACM1L/PCYT1A/CAPN2/RAB5A/MTMR14/CSNK2A1/ARF1/PGS1/ACSL3/AGPAT1/PIK3C2A/PLEKHA8/PIGO/PIK3C3/ABHD5/PIP5K1A/PI4KA/PIK3CA/CPNE3/ETNK1/MTMR2/PIGT/CDIPT/MTMR12/LCLAT1/PIP4K2C/AGK/PIGC/PGAP2/ARF3/FIG4/PIGB/PTEN/TAMM41/AGPAT3/ATM/PIGV/PCTP/SBF1/LPIN1/LPCAT3/LPIN2/PIP4K2B/MPPE1/PIK3R3/MTMR9/PIGH/INPP4A/ABHD4/S…	147
BP	GO:1903364	positive regulation of cellular protein catabolic process	103/8027	149/18866	4.38254e-11	1.05186e-09	7.58118e-10	PSMC1/RNF40/ZYG11B/NUB1/ARIH1/PSEN1/CSNK1A1/SMURF1/NFE2L2/UBQLN1/HSP90AA1/VPS35/FAF1/RNF19B/PTK2/KEAP1/PSMC2/GCLC/PIAS1/BAG6/FBXW8/GSK3B/FBXO22/STUB1/CSNK1D/USP5/PTTG1IP/RCHY1/RNF139/ARIH2/UBQLN2/DET1/SOCS5/RAD23A/VCP/CCDC22/SOCS4/VGLL4/RNFT1/AXIN1/GSK3A/SUMO1/FZR1/RNF185/HERPUD1/ANKIB1/PSMD10/PTEN/EDEM2/TAF1/ZER1/EDEM1/TMEM259/RDX/RNF144A/DNAJB2/FAM122A/RNF19A/BCAP31/EZR/PSMC4/ATXN3/MAPK9/SGTA/V…	103
BP	GO:0042770	signal transduction in response to DNA damage	94/8027	133/18866	4.38617e-11	1.05186e-09	7.58118e-10	CNOT1/KAT5/CNOT8/CDC5L/DYRK1A/KDM1A/GRB2/USP10/PRKDC/PRPF19/CNOT11/CDKN1B/NBN/ZMPSTE24/MAPK14/EEF1E1/CNOT3/UIMC1/CNOT4/PTTG1IP/CEP63/CNOT2/RINT1/CARM1/CASP2/CNOT6L/CNOT7/TNKS1BP1/CNOT10/E2F4/CNOT6/ABL1/SPRED2/BABAM1/ING4/EP300/FZR1/TFDP1/PSMD10/RPS27L/DDX5/ATM/PPM1D/SP100/TFDP2/PAXIP1/BTG2/GADD45A/BAX/TRIAP1/SPRED1/SESN2/PCNA/MYO6/TFAP4/PML/SMYD2/PLK3/SIRT1/MAD2L2/RBL2/CDK2/CASP9/BRCC3/MDM4/TP53/…	94
BP	GO:0061912	selective autophagy	51/8027	61/18866	4.53923e-11	1.08454e-09	7.81667e-10	HUWE1/BECN1/PHB2/WIPI2/SMURF1/AMBRA1/UBQLN1/SPTLC2/UFC1/ATG13/MFN2/RNF41/ATG2A/SPTLC1/CALCOCO2/TSC2/ATG5/RAB7A/CDC37/UFM1/ATG14/VPS13D/LGALS8/MAPK3/PINK1/TBK1/UFL1/RB1CC1/MAP1LC3B/HTRA2/ATG2B/CLEC16A/VPS13C/UBA5/SESN2/HDAC6/WDR81/USP30/OPTN/DDRGK1/HTT/LRSAM1/TP53/RIPK2/WDFY3/AUP1/BAG3/NOD1/TEX264/SQSTM1/STBD1	51
BP	GO:0048524	positive regulation of viral process	79/8027	107/18866	4.67484e-11	1.11282e-09	8.0205e-10	POLR2A/SNW1/KPNA6/DHX9/PABPC1/LARP1/VPS4B/DDX3X/CCNT1/STAU1/POLR2B/SRPK2/POLR2C/RSF1/TOP2B/TSG101/ADAR/VAPB/PPIE/DDB1/PDE12/NUCKS1/SMARCB1/CFL1/NELFB/RRP1B/SP1/SMARCA4/CTDP1/GTF2B/CHMP4B/PKN2/SRPK1/CHMP2B/IGF2R/RAD23A/POLR2E/PPIA/SUPT5H/TBC1D20/NELFCD/RAB7A/CNOT7/POLR2G/POLR2D/GTF2F1/VAPA/EP300/ZNF639/PPID/TRIM11/TARBP2/TMEM39A/SUPT4H1/PPIB/P4HB/STOM/TAF11/POLR2L/GTF2F2/KPNA2/TFAP4/VPS37B/POLR2K/…	79
BP	GO:0006310	DNA recombination	183/8027	299/18866	4.76195e-11	1.12939e-09	8.1399e-10	XRCC5/MORF4L1/SUPT6H/INO80/TSN/IGHMBP2/YY1/NONO/RNF8/KDM1A/TERF2/UBR2/PRKDC/APEX1/TP53BP1/PARP1/MCRS1/TOP2B/MSH6/MLH1/HMGB1/UBQLN4/SETD2/HUS1/NUCKS1/NBN/XRCC6/RECQL/RPA1/LIG3/MMS19/RNF168/ACTR2/EXD2/ACTR8/ZFYVE26/MSH3/SETX/PPP4R2/SFPQ/RPA2/ACTL6A/KPNA1/RAD50/POLM/PALB2/PSMD14/MCM9/SPIDR/ERCC2/XRCC4/MSH2/FUS/INO80D/NFRKB/SMCHD1/PPP4C/UBE2B/SMC5/ALYREF/NABP2/RAD51B/ACTR5/RAD51C/MCM3/RAD21/NIPBL/UBE…	183
BP	GO:0000460	maturation of 5.8S rRNA	34/8027	36/18866	5.03523e-11	1.18983e-09	8.57553e-10	FCF1/RPF1/NOP9/PRKDC/C1D/WDR12/RRP15/ABT1/NOL9/ERI3/NOP14/URB1/EXOSC10/FTSJ3/EIF6/NSA2/PES1/RRS1/EXOSC2/KRI1/MAK16/RCL1/UTP20/EXOSC7/EXOSC3/ERI1/EXOSC8/LAS1L/RPS21/ERI2/RPP40/EXOSC4/EXOSC9/MPHOSPH6	34
BP	GO:0045862	positive regulation of proteolysis	219/8027	370/18866	5.96896e-11	1.40532e-09	1.01287e-09	PSMC1/RNF40/ZYG11B/NUB1/ARIH1/PSEN1/CSNK1A1/MTCH1/SMURF1/CLPX/RHOA/DDX3X/SART3/NFE2L2/DIABLO/UBQLN1/IST1/PSME3/FBXW11/FADD/MUL1/HMGB1/RNF19B/PTK2/TBC1D10A/KEAP1/TIMM17A/PSMC2/GCLC/FIS1/PIAS1/MAPK14/BAG6/FBXW8/EIF2AK3/GSK3B/REST/FBXO22/STUB1/PDCD2/RHBDD1/PICALM/CSNK1D/USP5/PRELID1/FURIN/CFLAR/HDAC2/RCHY1/RNF139/ARIH2/UBQLN2/DET1/SOCS5/RAD23A/BCL10/RIPK1/MYH9/PSMD14/PPM1F/VCP/CCDC22/SENP1/BTRC/SOCS…	219
BP	GO:0051056	regulation of small GTPase mediated signal transduction	195/8027	323/18866	6.2222e-11	1.45962e-09	1.052e-09	RAC1/CUL3/CDC42/LRRC59/RHOA/ARF6/SOS1/GRB2/GDI2/CDC42SE1/ARHGAP35/MADD/ARHGEF12/RAPGEF1/STAMBP/GBF1/MFN2/ARHGEF11/ARFGEF1/PPP2CB/DENND1A/CYTH3/ARHGAP1/ITGB1/RAF1/STK19/KCTD10/ARHGEF18/RABL3/CRK/RALBP1/ARHGEF7/SOS2/CRKL/ARFGEF2/TSC2/RALGAPB/RHOT1/ARHGAP18/ARHGDIA/DENND4A/KRAS/ARHGEF6/DNM2/TNFAIP1/CBL/NUP62/ABL1/CYTH1/ARHGAP19/RHOC/AKAP13/SRGAP2/RALGAPA1/SHOC2/STARD13/NOTCH2/MYO9B/ARHGAP5/BCR/ABL2/…	195
BP	GO:0034968	histone lysine methylation	84/8027	116/18866	6.25321e-11	1.46158e-09	1.05341e-09	SNW1/SUPT6H/PWP1/RTF1/CTR9/KDM1A/WDR61/WDR82/RBBP5/KDM6A/ASH1L/SETD3/SETD2/ARID4B/NSD1/SMARCB1/ARID4A/BCOR/IWS1/CTNNB1/SETDB1/ASH2L/KMT2C/SUZ12/SMAD4/RLF/EHMT2/KDM3A/KMT2E/SETD5/KMT2A/JARID2/BRD4/SETD1B/WDR5/MECP2/SETD7/PHF1/EZH1/SUV39H2/EHMT1/DPY30/DNMT1/PAXIP1/TTLL12/PYGO2/KMT2D/PIH1D1/KMT2B/ZNF335/LMNA/PRMT6/SMYD2/SUV39H1/KDM4C/SIRT1/MTF2/N6AMT1/MLLT6/EED/ZNF304/SETDB2/MEN1/DOT1L/PAGR1/BEND3/S…	84
BP	GO:2001251	negative regulation of chromosome organization	102/8027	148/18866	7.18791e-11	1.67398e-09	1.2065e-09	ZW10/XRCC5/TRIP12/SIN3A/SUPT6H/HNRNPC/HNRNPU/ZNF207/TINF2/MNAT1/KDM1A/TERF2/DYNC1LI1/PARP1/IK/TNKS2/KDM5A/TPR/NBN/NAT10/SMARCB1/UBR5/SET/EXOSC10/BCOR/HNRNPA1/NOC2L/POT1/TERF1/RAD50/GNL3L/ATG5/PCID2/KDM3A/TNKS/CDK5RAP2/CTC1/ZNF451/SPHK2/UBE2B/LCMT1/JARID2/DCP2/PSMG2/RAD21/TAF7/MAD1L1/ATM/WDR5/SMG6/PHF1/ANAPC15/ERCC1/PHF8/DNMT1/XRN1/TERF2IP/PIH1D1/ATAD2B/BUB3/PRMT6/SKI/APC/KDM4C/SIRT1/XRCC1/MTF2/AS…	102
BP	GO:0051098	regulation of binding	217/8027	367/18866	8.33623e-11	1.93443e-09	1.39421e-09	DHX9/MARK2/SIN3A/EIF4G1/CDC42/PSEN1/CSNK1A1/BTBD1/EIF2S1/ADNP/KDM1A/DERL1/MAPRE1/EIF4A3/USP33/DTNBP1/PARP1/RSF1/TFIP11/SUMO3/HMGB1/PPP2CB/SENP2/NSD1/HSP90AB1/HNRNPL/NUCKS1/PPP2CA/ZMPSTE24/ATP2A2/RALB/TMBIM6/SNAPIN/NCBP1/GSK3B/NMD3/STUB1/SPPL3/PEX19/GTF2B/CRK/TRAF6/HDAC2/MBD2/ARHGEF7/CTNNB1/EIF3D/MEPCE/STYX/GNL3L/MARK3/EIF3E/NVL/DPH3/ERCC2/CARM1/ITGB1BP1/SMAD4/MAU2/GTPBP4/TNKS/ADD1/ACTB/ABL1/RAN/G…	217
BP	GO:0010970	transport along microtubule	109/8027	161/18866	8.94148e-11	2.06744e-09	1.49008e-09	RAB1A/DYNC1I2/RAB6A/LRPPRC/CDC42/ACTR10/HNRNPU/DYNC1H1/TRAF3IP1/PAFAH1B1/HIF1A/IFT52/AP3M1/TERF2/OPA1/TRIP11/TNPO1/BLOC1S6/FBXW11/DTNBP1/COPG2/AP3D1/NDEL1/SNAPIN/SFPQ/SPAST/TTC26/AP3B1/BLOC1S2/KIF5B/SPG11/ARL8A/COPG1/KIF3B/ARL8B/AP3S1/RHOT1/LAMP1/KIF1B/WDR35/BLOC1S3/PCM1/STK11/PEX14/MAP1S/NDE1/SYNE2/SUN1/DYNLL2/IFT20/IFT46/IFT122/SUN2/AP3M2/KIF3C/ARL3/BICD2/VAMP7/TTC30B/PURA/RAB21/KIF1C/PRKCZ/TRA…	109
BP	GO:1903052	positive regulation of proteolysis involved in cellular protein catabolic process	90/8027	127/18866	8.97443e-11	2.06765e-09	1.49023e-09	PSMC1/RNF40/ZYG11B/NUB1/ARIH1/PSEN1/CSNK1A1/SMURF1/NFE2L2/UBQLN1/RNF19B/PTK2/KEAP1/PSMC2/GCLC/PIAS1/BAG6/FBXW8/GSK3B/FBXO22/STUB1/CSNK1D/USP5/RCHY1/RNF139/ARIH2/UBQLN2/DET1/SOCS5/RAD23A/VCP/CCDC22/SOCS4/RNFT1/AXIN1/GSK3A/SUMO1/FZR1/RNF185/HERPUD1/ANKIB1/PSMD10/PTEN/EDEM2/TAF1/ZER1/EDEM1/TMEM259/RNF144A/DNAJB2/FAM122A/RNF19A/BCAP31/PSMC4/ATXN3/MAPK9/SGTA/TMTC3/BBS7/PLK3/DDA1/USP13/CSNK1E/FMR1/SMAD…	90
BP	GO:0045047	protein targeting to ER	86/8027	120/18866	9.09132e-11	2.08712e-09	1.50426e-09	RPL10A/RPL41/SRP54/RPL7/SRP72/RPLP0/SSR3/RPS4X/HSPA5/SEC63/RPS29/SPCS1/RPS12/SRP9/SRP68/RPS17/SEC61A1/RPL22/RPS15A/RPL23A/SEC61G/RPS27A/RPL30/TRAM1/CHMP4B/SRPRB/RPL27/RPS10/SPCS2/PMM2/RPS27/RPL6/SEC62/RPLP1/RPL3/RPS5/RPS25/RPL15/RPS3/RPS23/SRP14/RPL39/UBA52/RPL31/RPS14/SPCS3/RPS16/RPL11/TRAM2/RPL8/RPS9/RPL37A/SRP19/RPS7/RPL9/RPS8/SGTA/RPL35A/PMM1/SEC61B/RPS18/RPS28/ZFAND2B/RPL32/RPS11/RPS21/RPL19…	86
BP	GO:1902750	negative regulation of cell cycle G2/M phase transition	79/8027	108/18866	1.01556e-10	2.32318e-09	1.6744e-09	PSMC1/PSMD9/SYF2/PSMD2/CUL1/PSMD6/PSMD1/RAD17/PSMB2/PSME3/PSMA7/USP47/SKP1/PSMA5/PSMD7/HUS1/PSMC2/NBN/TAOK3/PSMB5/AVEN/PSMC6/PSMF1/ZNF830/UIMC1/NAE1/PSMA1/PSMA3/PSMD14/RINT1/PSMA4/PSMD3/ZFYVE19/PSMA2/BABAM1/PSME1/FZR1/TAOK1/RAD21/TOPBP1/PSMD8/PSMD10/ATM/PSMD12/FOXN3/PSMD11/TAOK2/PSME4/PSMB1/PSMD13/PSMC4/PSMB4/PSMD5/BRCC3/PSMC3/PSMD4/PSMB7/VPS4A/PSMC5/PSMB6/MIIP/CDKN1A/PINX1/CHEK1/CDK5RAP3/FOXO4/A…	79
BP	GO:1901532	regulation of hematopoietic progenitor cell differentiation	66/8027	86/18866	1.04718e-10	2.38705e-09	1.72044e-09	PSMC1/PSMD9/YTHDF2/PSMD2/PSMD6/NFE2L2/SOS1/PSMD1/PSMB2/PSME3/ITCH/PRKDC/PSMA7/NUDT21/DPF2/PSMA5/TCF12/PSMD7/PSMC2/PSMB5/PSMC6/PSMF1/YAP1/EIF2AK2/PDCD2/PSMA1/PSMA3/PSMD14/PSMA4/DHX36/PSMD3/PSMA2/ABL1/PSME1/KMT2A/PSMD8/PSMD10/PSMD12/PSMD11/PUS7/METTL3/HSPA9/PSME4/PSMB1/FNIP1/PSMD13/PSMC4/CBFB/PSMB4/ZBTB1/PSMD5/PSMC3/CDK6/PSMD4/PSMB7/TCF3/FLCN/PSMC5/PSMB6/N4BP2L2/SETD1A/NOTCH1/LMO2/FOXC1/PSMB3/HES1	66
BP	GO:0045333	cellular respiration	123/8027	187/18866	1.07545e-10	2.43567e-09	1.75548e-09	ETFA/IREB2/NDUFA10/HIF1A/DLST/PANK2/SDHB/SUCLA2/MDH2/NDUFV1/COX7A2L/DLD/NDUFAB1/OXA1L/MYBBP1A/COX15/SLC25A13/NOA1/SDHC/TRAP1/PRELID1/NDUFB2/DLAT/CS/NDUFS2/NDUFB3/CAT/VCP/UQCRFS1/NDUFB5/SLC25A25/IDH1/FXN/COX8A/SDHD/NDUFS1/PNPT1/PIK3CA/MDH1/COQ10B/ADSL/PINK1/IDE/IDH3A/SUCLG1/NDUFS4/SIRT3/ACO2/CISD1/SUCLG2/MECP2/SHMT2/NDUFA12/POLG2/PDHB/PARK7/UQCRC2/OGDH/COX5A/ME2/CYC1/NDUFV3/FAHD1/MTFR1/UQCR11/ACO1…	123
BP	GO:0030705	cytoskeleton-dependent intracellular transport	130/8027	200/18866	1.07606e-10	2.43567e-09	1.75548e-09	RAB1A/DYNC1I2/TUBA1B/RAB6A/LRPPRC/CDC42/ACTR10/HNRNPU/DYNC1H1/TRAF3IP1/PAFAH1B1/HIF1A/IFT52/AP3M1/TERF2/OPA1/TRIP11/TNPO1/BLOC1S6/FBXW11/DTNBP1/COPG2/AP3D1/NDEL1/SNAPIN/SFPQ/SPAST/TTC26/AP3B1/BLOC1S2/KIF5B/SPG11/ARL8A/COPG1/KIF3B/ARL8B/AP3S1/RHOT1/LAMP1/KIF1B/WDR35/BLOC1S3/PCM1/ACTN4/STK11/PEX14/MAP1S/MYO5A/NDE1/WASL/SYNE2/SUN1/CCDC186/DYNLL2/IFT20/IFT46/IFT122/SUN2/AP3M2/KIF3C/ARL3/BICD2/VAMP7/T…	130
BP	GO:0070482	response to oxygen levels	231/8027	396/18866	1.26756e-10	2.8591e-09	2.06066e-09	UBC/PSMC1/PSMD9/PHB2/POLG/PSMD2/RHOA/HIF1A/PSMD6/NFE2L2/ERCC3/UBQLN1/PSMD1/OPA1/PSMB2/CHCHD2/PSME3/SCFD1/CREB1/HSP90B1/IRAK1/PSMA7/VHL/CUL2/USP19/HP1BP3/MTOR/PSMA5/ALKBH5/PGK1/HYOU1/PSMD7/ATP6V0D1/BIRC2/CREBBP/ATP6V1A/CDKN1B/PSMC2/NPEPPS/PSMB5/PSMC6/FIS1/SRF/RAF1/TMBIM6/PSMF1/REST/CAPN2/GNB1/STUB1/RPS27A/AHCY/EGLN1/CFLAR/CCDC115/HDAC2/TBL2/HIF1AN/PSMA1/CDK4/PSMA3/PSMD14/CAT/ERCC2/LDHA/BACH1/ADAM1…	231
BP	GO:0009314	response to radiation	256/8027	447/18866	1.70715e-10	3.83722e-09	2.76563e-09	KAT5/XRCC5/INO80/PPP1CC/POLG/COPS3/EYA3/YY1/RNF8/HIF1A/EIF2S1/SMC1A/METAP2/KDM1A/ERCC3/NPTN/POLH/HSPA5/GRB2/CREB1/PRKDC/TMEM109/LZIC/TP53BP1/USP47/PARP1/MSH6/GNA11/MTOR/RRM1/DDB1/CREBBP/HUS1/CUL4B/UBE4B/NUCKS1/ZMPSTE24/ITGB1/XRCC6/SDE2/PIAS1/FBXL3/SDF4/MAPK14/RELA/EEF1D/UBE2A/IMPACT/INTS7/RNF168/YAP1/MAP2K7/GNB1/NMT1/TLK2/FECH/NPM1/UIMC1/INIP/RHBDD1/PPP1CB/N4BP1/USP1/NOC2L/RBM4/XPC/BRAT1/CAT/BACE…	256
BP	GO:0051983	regulation of chromosome segregation	78/8027	107/18866	1.76089e-10	3.94428e-09	2.84279e-09	CUL3/ZW10/BECN1/CDC42/ANAPC5/HNRNPU/DYNC1H1/ZNF207/CTCF/PUM1/DYNC1LI1/CDC23/PUM2/NUMA1/IK/TPR/CSNK2A2/CDC27/ANAPC7/CSNK2A1/SFPQ/CTNNB1/RIOK2/CDC26/PCID2/TNKS/CDK5RAP2/SMC5/LCMT1/PSMG2/RAD21/NIPBL/MAD1L1/ATM/ANAPC15/FEN1/RAD18/NSMCE2/TTL/BUB3/CDC16/RCC2/APC/FBXO5/MAD2L2/ECT2/MAD2L1/ANAPC11/DUSP1/SIRT2/DDX11/XRCC3/SPDL1/KNSTRN/KLHL22/RB1/SMC6/ATRX/RACGAP1/HDAC8/NAA10/RMI2/ANAPC4/CDCA5/BUB1/SPAG5/BU…	78
BP	GO:0046605	regulation of centrosome cycle	49/8027	59/18866	1.76883e-10	3.94835e-09	2.84572e-09	VPS4B/RBM14/PDCD6IP/NPM1/CHMP4B/CHMP5/CTNNB1/CHMP2B/XPO1/TRIM37/CEP85/NUBP1/CDK5RAP2/NUP62/NSFL1C/FBXW5/MCPH1/CEP120/ROCK2/CHMP1B/UBXN2B/CHMP1A/RANBP1/ALMS1/SPICE1/POC1A/CENPJ/CEP76/CCP110/KAT2B/MARK4/XRCC3/CEP250/MDM1/CHEK1/TMEM67/PLK2/AURKA/CEP131/STIL/ATF5/CCNF/CHORDC1/PLK4/KIF11/GEN1/NEK2/BRCA1/KAT2A	49
BP	GO:0071453	cellular response to oxygen levels	148/8027	235/18866	1.81824e-10	4.04464e-09	2.91512e-09	UBC/PSMC1/PSMD9/PHB2/PSMD2/HIF1A/PSMD6/NFE2L2/UBQLN1/PSMD1/OPA1/PSMB2/CHCHD2/PSME3/IRAK1/PSMA7/VHL/CUL2/USP19/HP1BP3/MTOR/PSMA5/PGK1/HYOU1/PSMD7/ATP6V0D1/CREBBP/ATP6V1A/PSMC2/NPEPPS/PSMB5/PSMC6/TMBIM6/PSMF1/GNB1/STUB1/RPS27A/EGLN1/CFLAR/CCDC115/TBL2/HIF1AN/PSMA1/PSMA3/PSMD14/BACH1/PSMA4/HIGD1A/CBL/PSMD3/PSMA2/BNIP3L/PSME1/EP300/ATP6V0A2/NAMPT/PINK1/FOXO1/PSMD8/UBA52/PSMD10/ROCK2/PTEN/PRKCE/PSMD12…	148
BP	GO:0036294	cellular response to decreased oxygen levels	139/8027	218/18866	1.85666e-10	4.11591e-09	2.96649e-09	UBC/PSMC1/PSMD9/PHB2/PSMD2/HIF1A/PSMD6/NFE2L2/UBQLN1/PSMD1/OPA1/PSMB2/CHCHD2/PSME3/IRAK1/PSMA7/VHL/CUL2/USP19/HP1BP3/MTOR/PSMA5/PGK1/HYOU1/PSMD7/CREBBP/PSMC2/NPEPPS/PSMB5/PSMC6/TMBIM6/PSMF1/GNB1/STUB1/RPS27A/EGLN1/CFLAR/TBL2/HIF1AN/PSMA1/PSMA3/PSMD14/BACH1/PSMA4/HIGD1A/CBL/PSMD3/PSMA2/BNIP3L/PSME1/EP300/NAMPT/PINK1/PSMD8/UBA52/PSMD10/ROCK2/PTEN/PRKCE/PSMD12/MYC/PSMD11/ENO1/RWDD3/DNM1L/P4HB/SUV39H…	139
BP	GO:0009408	response to heat	111/8027	166/18866	1.93556e-10	4.27614e-09	3.08197e-09	PTGES3/NUP133/NUP93/EIF2S1/BAG5/SLU7/HSP90AA1/RAE1/NUP98/IRAK1/NUP205/MAPK1/NUP153/NUP214/MTOR/TPR/EIF2B5/RANBP2/CREBBP/EIF2B3/HSP90AB1/GCLC/ATP2A2/RPA1/NUP54/EIF2B1/GSK3B/NUP37/MAP2K7/DNAJA1/STUB1/CAMK2G/SEC13/DNAJA3/MAPKAPK2/RPA2/HDAC2/NUP43/DNAJB6/POM121/DNAJC2/VCP/EIF2B2/CCAR2/NUP35/CLPB/DAXX/DHX36/DNAJA2/NUP62/POLR2D/DNAJC7/SEH1L/NUP88/NDC1/SUMO1/EP300/MAPK3/DNAJB4/NUP160/BAG4/ATM/HTRA2/MLST…	111
BP	GO:0032006	regulation of TOR signaling	75/8027	102/18866	2.00103e-10	4.40568e-09	3.17534e-09	GNA12/HDAC3/HIF1A/UBR2/TMEM127/RRAGC/ARAF/RHEB/SMCR8/SIK3/TTI1/ZMPSTE24/LAMTOR1/SEC13/UBR1/GOLPH3/TSC2/MAPKAPK5/TELO2/PIK3CA/SEH1L/GSK3A/STK11/LAMTOR5/EPM2A/RFFL/ATM/MLST8/FBXO9/WDR59/CLEC16A/LAMTOR4/ARNTL/RRAGA/TBC1D7/GPR137/FNIP1/PRKAA1/ITFG2/RPTOR/PIH1D1/NPRL3/SESN2/C12orf66/MTM1/WDR24/SLC38A9/PDCD6/SIRT1/DEPDC5/GPR137B/RICTOR/SH3BP4/FLCN/KLHL22/KPTN/AKT1S1/NPRL2/SZT2/SESN1/RNF152/RRAGB/DDIT4/…	75
BP	GO:0006282	regulation of DNA repair	92/8027	132/18866	2.36348e-10	5.18599e-09	3.73774e-09	DHX9/TRIP12/EYA3/RNF8/PARG/KDM1A/TERF2/POLH/PRKDC/TP53BP1/PARP1/KAT7/TFIP11/HMGB1/UBQLN4/SETD2/WRNIP1/UBR5/MMS19/RNF168/ACTR2/DEK/CUL4A/UIMC1/PPP4R2/USP1/POT1/RPA2/SPIDR/FUS/UBE2V2/WDR70/FAM168A/SMCHD1/PPP4C/BABAM1/RPS3/GTF2I/APBB1/UBE2N/ERCC8/TRIM28/KLHL15/SPIRE1/ARID2/NUDT16L1/TERF2IP/PCNA/DTX3L/PML/RECQL5/HSF1/TIMELESS/TMEM161A/NUDT16/SIRT1/XRCC1/MAD2L2/PARP9/CEBPG/BRCC3/ERCC6/DDX11/CDK9/SIRT7…	92
BP	GO:0006409	tRNA export from nucleus	32/8027	34/18866	2.49425e-10	5.4271e-09	3.91151e-09	NUP133/NUP93/RAE1/NUP98/NUP205/NUP153/NUP214/TPR/SSB/RANBP2/NUP54/NUP37/SEC13/NUP43/POM121/NUP35/NUP62/SEH1L/NUP88/RAN/NDC1/NUP160/NOL6/NUP155/NUP50/NUP188/XPOT/NUP107/POM121C/NUP85/AAAS/NUP210	32
BP	GO:0071431	tRNA-containing ribonucleoprotein complex export from nucleus	32/8027	34/18866	2.49425e-10	5.4271e-09	3.91151e-09	NUP133/NUP93/RAE1/NUP98/NUP205/NUP153/NUP214/TPR/SSB/RANBP2/NUP54/NUP37/SEC13/NUP43/POM121/NUP35/NUP62/SEH1L/NUP88/RAN/NDC1/NUP160/NOL6/NUP155/NUP50/NUP188/XPOT/NUP107/POM121C/NUP85/AAAS/NUP210	32
BP	GO:0006383	transcription by RNA polymerase III	41/8027	47/18866	2.4986e-10	5.4271e-09	3.91151e-09	GTF3C3/CRCP/CHD8/TBP/MTOR/ELL/BRF2/ICE2/POLR3C/POLR3D/GTF3C2/GTF3C1/ZNF143/IVNS1ABP/DHX36/SNAPC5/BRF1/POLR3F/POLR3K/POLR3GL/SNAPC1/GTF3C4/BDP1/POLR1C/ZC3H8/POLR2L/SNAPC3/MAF1/RPTOR/GTF3C6/POLR2K/GTF3C5/ICE1/SNAPC2/POLR3H/SNAPC4/GTF3A/ZNF76/POLR3G/BRCA1/ZNF345	41
BP	GO:0007004	telomere maintenance via telomerase	55/8027	69/18866	2.91073e-10	6.30105e-09	4.5414e-09	PTGES3/CCT4/CCT6A/XRCC5/HNRNPC/HNRNPU/TINF2/TERF2/HSP90AA1/CCT7/MAPK1/SMG5/TNKS2/PARN/CCT2/HSP90AB1/NAT10/RPA1/MAP2K7/CCT5/EXOSC10/HNRNPA1/NHP2/CCT8/POT1/CTNNB1/TERF1/RAD50/GNL3L/MAPKAPK5/NAF1/TNKS/CTC1/TNKS1BP1/TELO2/RFC1/MAP3K4/MAPK3/DCP2/NOP10/ATM/SMG6/XRN1/TERF2IP/GAR1/NEK7/ATR/FBXO4/WRAP53/PINX1/ACD/PNKP/NEK2/SRC/HMBOX1	55
BP	GO:0090068	positive regulation of cell cycle process	182/8027	302/18866	3.28252e-10	7.08212e-09	5.10434e-09	CNOT1/CUL3/SIN3A/BECN1/EIF4G1/CDC42/INO80/ANAPC5/PHB2/HNRNPU/CNOT8/DYNC1H1/VPS4B/RHOA/DDX3X/DYNC1LI1/CDC23/APEX1/NUMA1/CNOT11/USP19/CDC73/TPR/TMOD3/RRP8/CDKN1B/CUL4B/CDC27/CNOT3/MYBBP1A/CUL4A/NPM1/ANAPC7/SFPQ/CNOT4/PKN2/SPAST/MEPCE/GIPC1/PLRG1/CNOT2/KIF3B/CDK4/CARM1/PCID2/ADAM17/CASP2/CNOT6L/CNOT7/TNKS1BP1/PKP4/ANKRD17/NUP62/KMT2E/CNOT10/E2F4/CNOT6/MTA3/UBE2B/EP300/SMC5/NSFL1C/ZBTB17/ZNF16/RAD51B…	182
BP	GO:0051031	tRNA transport	34/8027	37/18866	3.65235e-10	7.85378e-09	5.66051e-09	NUP133/NUP93/RAE1/NUP98/NUP205/NUP153/NUP214/TPR/TOMM20/SSB/RANBP2/YBX1/NUP54/NUP37/SEC13/NUP43/POM121/NUP35/NUP62/SEH1L/NUP88/RAN/NDC1/NUP160/NOL6/NUP155/NUP50/NUP188/XPOT/NUP107/POM121C/NUP85/AAAS/NUP210	34
BP	GO:0010972	negative regulation of G2/M transition of mitotic cell cycle	71/8027	96/18866	3.91385e-10	8.38813e-09	6.04563e-09	PSMC1/PSMD9/SYF2/PSMD2/CUL1/PSMD6/PSMD1/RAD17/PSMB2/PSME3/PSMA7/USP47/SKP1/PSMA5/PSMD7/HUS1/PSMC2/NBN/TAOK3/PSMB5/AVEN/PSMC6/PSMF1/ZNF830/NAE1/PSMA1/PSMA3/PSMD14/RINT1/PSMA4/PSMD3/ZFYVE19/PSMA2/PSME1/TAOK1/RAD21/TOPBP1/PSMD8/PSMD10/ATM/PSMD12/FOXN3/PSMD11/TAOK2/PSME4/PSMB1/PSMD13/PSMC4/PSMB4/PSMD5/PSMC3/PSMD4/PSMB7/VPS4A/PSMC5/PSMB6/MIIP/CDKN1A/PINX1/CDK5RAP3/FOXO4/AURKA/RBX1/FHL1/CLSPN/CDC6/FBXL…	71
BP	GO:0006900	vesicle budding from membrane	79/8027	110/18866	4.45653e-10	9.51955e-09	6.86109e-09	TMED10/RAB1A/MCFD2/CUL3/STX5/SNX3/SEC23B/CNIH1/TMED2/GOSR2/NSF/SCFD1/KLHL12/PEF1/SEC24C/SEC24A/RAB1B/GBF1/VAPB/SEC23IP/SEC23A/PPP6R3/GORASP1/AP3D1/TRAPPC3/TFG/PPP6R1/TRAPPC6B/SEC24B/SEC13/USO1/PICALM/CSNK1D/ARF1/GOLPH3/CHMP4B/CHMP5/PPP6C/AP3B1/TRAPPC9/GOLPH3L/ARFGAP2/CHMP7/TBC1D20/TMED9/RAB7A/LMAN1/SEC22B/PREB/PRKCI/SEC16A/DNM2/SAR1A/VAPA/ARFGAP3/ANKRD28/WASL/TRAPPC10/AP2M1/SAR1B/SEC31A/MIA3/TRAP…	79
BP	GO:0006301	postreplication repair	44/8027	52/18866	4.56279e-10	9.71437e-09	7.0015e-09	UBC/POLH/USP10/POLD2/RPA1/UBE2A/RPS27A/NPLOC4/RPA2/RCHY1/VCP/MSH2/UBE2V2/RFC1/UBE2B/SPRTN/POLD4/UBE2N/UBA52/TRIM25/POLDIP2/REV1/RFC3/RAD18/POLK/POLD3/UBB/PCNA/RPA3/REV3L/ZBTB1/RFC2/RFC5/MAD2L2/PRIMPOL/POLD1/RFC4/UBE2L6/POLI/NSMCE1/PARP10/DTL/BRCA1/POLE2	44
BP	GO:0006275	regulation of DNA replication	80/8027	112/18866	5.32534e-10	1.12635e-08	8.11803e-09	RAC1/DHX9/CHTF8/CDC42/INO80/ORC5/ATF1/TERF2/RAD17/FAF1/KAT7/HUS1/SENP2/NUCKS1/PPP2CA/NBN/ZMPSTE24/WRNIP1/LIG3/ZNF830/SMC3/MSH3/SMARCAL1/TERF1/EHMT2/RBBP6/GTPBP4/TTF1/CTC1/ANKRD17/TNFAIP1/METTL4/ORC3/MAP2K4/ZRANB3/ATG7/BCAR3/POLG2/STOML2/RFC3/CDAN1/WIZ/PPP2R1A/CACYBP/PCNA/BRPF3/TIMELESS/ESCO1/GMNN/RFC2/TIPIN/RFC5/DBF4/FBXO5/CDK2/ZBTB38/CCDC88A/ACVRL1/TP53/PDS5A/ATR/RFC4/EGFR/ATRX/DSCC1/KCTD13/BCL6…	80
BP	GO:0046822	regulation of nucleocytoplasmic transport	80/8027	112/18866	5.32534e-10	1.12635e-08	8.11803e-09	DHX9/TARDBP/SUPT6H/PSEN1/PPP1CC/HDAC3/KHDRBS1/RBM22/ZPR1/CPSF6/CHP1/IPO5/MAPK1/NUP153/NUP214/TPR/SETD2/PPM1A/HSP90AB1/XPO4/MAPK14/UBR5/UHMK1/NUP54/RBM27/GSK3B/NRDE2/PPP1R12A/NOLC1/CTDSPL2/PTPN11/IWS1/XPO5/RIOK2/RBM4/XPO1/ANP32B/RBM26/DNAJC27/NUP62/UFM1/RAN/NCBP2/NEDD4/RANGAP1/NSUN2/SUFU/TRIM28/THOC2/SP100/YWHAE/TCF7L2/EMD/PTPN14/MAVS/PARK7/NF1/RAB23/AAAS/SMAD3/ECT2/TP53/SIRT7/CDK5/JAK2/JUP/HYAL2/…	80
BP	GO:0015980	energy derivation by oxidation of organic compounds	169/8027	278/18866	5.46218e-10	1.15152e-08	8.29944e-09	PPP1CC/ETFA/IREB2/NDUFA10/HIF1A/DLST/PANK2/SDHB/MTOR/SUCLA2/MDH2/NDUFV1/COX7A2L/DLD/NDUFAB1/PGM1/GSK3B/OXA1L/MYBBP1A/PPP1R2/COX15/SLC25A13/NOA1/SDHC/PPP1CB/TRAP1/PRELID1/NDUFB2/DLAT/GFPT1/CS/NDUFS2/NDUFB3/UGP2/CAT/VCP/PHKB/AKT2/UQCRFS1/GYG1/NDUFB5/SLC25A25/IDH1/FXN/COX8A/SDHD/NDUFS1/PNPT1/PIK3CA/MDH1/GSK3A/COQ10B/ADSL/PINK1/PGM2/IDE/RB1CC1/IDH3A/SUCLG1/NDUFS4/SIRT3/ACO2/MYC/AGL/CISD1/PPP1CA/SUCLG…	169
BP	GO:1905508	protein localization to microtubule organizing center	31/8027	33/18866	5.53689e-10	1.16347e-08	8.38554e-09	NUMA1/GOLGB1/GSK3B/WRAP73/CSNK1D/DCTN2/NEDD1/PCM1/NUP62/C2CD3/NSFL1C/PIBF1/MCPH1/BBS4/UBXN2B/NUDCD3/HOOK3/APC/CEP192/CEP72/MARK4/CEP250/KIAA0753/CEP83/BICD1/AURKA/CEP131/STIL/SNX10/SPAG5/DISC1	31
BP	GO:0048002	antigen processing and presentation of peptide antigen	125/8027	194/18866	5.65919e-10	1.18531e-08	8.54295e-09	DYNC1I2/PSMC1/PSMD9/CLTC/ACTR10/PSMD2/DYNC1H1/PSMD6/CAPZA2/DYNC1LI1/PSMD1/PSMB2/PSME3/AP2A2/PSMA7/DCTN5/SEC24C/VAMP3/SEC24A/PSMA5/SEC23A/PSMD7/PSMC2/PIKFYVE/PSMB5/PSMC6/CAPZB/ERAP1/PSMF1/KIF2A/SEC24B/SEC13/SNAP23/AP1G1/ARF1/CHUK/ACTR1B/TRAF6/DCTN1/AP2B1/CANX/KIF3B/PSMA1/PSMA3/PSMD14/DCTN2/CAPZA1/RAB7A/SEC22B/IKBKG/PSMA4/DNM2/PSMD3/PSMA2/PSME1/CALR/DYNC1LI2/IDE/ACTR1A/AP1B1/AP2S1/DYNLL2/AP2M1/PSMD…	125
BP	GO:0043254	regulation of protein-containing complex assembly	255/8027	449/18866	5.72863e-10	1.19597e-08	8.61978e-09	HCFC1/RAC1/EIF4G1/CDC42/TRIM27/MTPN/FLII/TRAF3IP1/RHOA/ARF6/NCKAP1/CAPZA2/DYRK1A/DDX3X/BRK1/ERCC3/HSP90AA1/VPS35/HSPA5/GRB2/FAF1/MAPRE1/GTF2H1/PEX5/CREB1/CKAP5/WASF2/PARP1/NUMA1/ARPC2/ARPC1A/ACTR3/VDAC2/CYFIP1/TFIP11/AKAP9/MTOR/SPTBN1/BIRC2/DDB1/SPTAN1/HMGB1/TMOD3/ARFGEF1/CDKN1B/CUL4B/CAND1/PPM1A/TIRAP/GTF2H3/PSMC2/PSMC6/RALB/NCK1/RAF1/RPA1/CAPZB/IMPACT/TWF1/ACTR2/GSK3B/AIDA/EIF2AK2/FCHSD2/STUB1/…	255
BP	GO:0007249	I-kappaB kinase/NF-kappaB signaling	173/8027	286/18866	5.94386e-10	1.2369e-08	8.91478e-09	UBC/ZFAND6/TRIM27/RHOA/MTDH/USP10/IRAK1/ASH1L/RNF31/FADD/CANT1/SNIP1/MUL1/DDX21/BIRC2/TMEM9B/PPM1A/TIRAP/DDX1/PPM1B/TFG/RELA/EEF1D/TAB2/TMED4/PDPK1/RPS27A/NDFIP2/CHUK/CFLAR/TRAF6/RIOK3/AZI2/CTNNB1/MAP3K7/BCL10/TRIM5/RIPK1/CCDC22/MIER1/ERC1/BTRC/IKBKG/NFKBIL1/OTUD7B/DHX36/SHISA5/ANKRD17/NUP62/SPHK2/GOLT1B/ABL1/VAPA/RHOC/TANK/PINK1/AKAP13/LAMTOR5/TBK1/UFL1/UBE2I/TRIM32/ROCK1/ZMYND11/BRD4/UBE2N/UBA5…	173
BP	GO:0006487	protein N-linked glycosylation	57/8027	73/18866	6.0592e-10	1.25685e-08	9.05856e-09	MCFD2/MGAT5/UBE2J1/DPM1/DAD1/RPN2/ALG5/DDOST/GORASP1/DPAGT1/MAGT1/MGAT1/STT3A/ALG1/MOGS/NUS1/GFPT1/TMEM258/PMM2/LMAN1/RPN1/DHDDS/RFT1/MGAT2/ALG14/ALG6/OSTC/UGGT1/ENTPD5/PGM3/ALG12/ALG10/DOLK/ALG8/ALG3/B4GALT1/TMEM165/ALG2/PMM1/DOLPP1/MPDU1/MGAT4B/SRD5A3/ALG9/DPM2/FUT8/ALG13/UGGT2/TUSC3/STT3B/B4GALT7/ST3GAL1/ST6GAL1/MVD/OST4/KRTCAP2/SLC39A8	57
BP	GO:0006294	nucleotide-excision repair, preincision complex assembly	28/8027	29/18866	6.7601e-10	1.39774e-08	1.0074e-08	UBC/MNAT1/ERCC3/GTF2H1/PARP1/DDB1/CUL4B/GTF2H3/RPA1/RAD23B/RPS27A/CUL4A/RPA2/XPC/ERCC2/XPA/CCNH/UBA52/CDK7/UBB/RPA3/DDB2/CHD1L/GTF2H5/ERCC5/RBX1/CETN2/GTF2H4	28
BP	GO:0030522	intracellular receptor signaling pathway	162/8027	265/18866	6.86108e-10	1.41408e-08	1.01918e-08	CNOT1/SNW1/ARID1A/UBC/PHB2/DDX54/NCOA4/TRIP4/RHOA/RNF34/PUM1/ITCH/SEC14L1/IRAK1/PUM2/ASXL2/PARP1/UBE3A/BIRC2/FAM120B/GPATCH3/RXRB/RELA/UBR5/TAB2/YAP1/RPS27A/NPLOC4/SMARCA4/NCOR1/RBFOX2/TRAF6/SAFB/RWDD1/RIOK3/LATS1/CRKL/MAP3K7/CNOT2/PHB/STRN3/RNF6/CARM1/CRY2/IKBKG/XIAP/KDM3A/CLPB/DAXX/PRMT2/ANKRD17/ACTN4/UFM1/AXIN1/NCOR2/CALR/ZBTB7A/EP300/DDX17/STAT3/UFL1/CRY1/HEYL/NEDD4/UBE2N/TAF7/UBA52/MED1/TMF1…	162
BP	GO:0006613	cotranslational protein targeting to membrane	78/8027	109/18866	7.58909e-10	1.55915e-08	1.12373e-08	RPL10A/RPL41/SRP54/RPL7/SRP72/RPLP0/SSR3/RPS4X/SEC63/RPS29/RPS12/SRP9/SRP68/RPS17/SEC61A1/RPL22/RPS15A/RPL23A/RPS27A/RPL30/TRAM1/RPL27/RPS10/RPS27/RPL6/SSR1/SEC62/RPLP1/RPL3/RPS5/RPS25/RPL15/RPS3/RPS23/SRP14/RPL39/UBA52/RPL31/SSR2/RPS14/RPS16/RPL11/TRAM2/RPL8/RPS9/RPL37A/ARL6IP1/SRP19/RPS7/RPL9/RPS8/RPL35A/SEC61B/RPS18/RPS28/ZFAND2B/RPL32/RPS11/RPS21/RPL19/RPL38/RPS6/RPL27A/RPLP2/RPL34/RPS19/RPL3…	78
BP	GO:0006661	phosphatidylinositol biosynthetic process	83/8027	118/18866	8.688e-10	1.77925e-08	1.28237e-08	RAB14/MTMR6/PI4KB/PIK3R4/RUFY1/DPM1/PIGF/PIGS/PLEKHA3/PIKFYVE/SACM1L/RAB5A/MTMR14/ARF1/PIK3C2A/PLEKHA8/PIGO/PIK3C3/PIP5K1A/PI4KA/PIK3CA/MTMR2/PIGT/CDIPT/MTMR12/PIP4K2C/PIGC/PGAP2/ARF3/FIG4/PIGB/PTEN/ATM/PIGV/SBF1/PIP4K2B/MPPE1/PIK3R3/MTMR9/PIGH/INPP4A/SYNJ1/PIGK/PIK3CB/PIGX/PIGN/PIGP/PIGM/VAC14/PLEKHA2/MTM1/INPP5K/INPPL1/MTMR1/PIP5K1C/PIGW/PGAP3/PLEKHA1/DPM2/IMPA1/PDGFB/PI4K2A/GPAA1/PIGG/OCRL/MTM…	83
BP	GO:0065002	intracellular protein transmembrane transport	43/8027	51/18866	9.12827e-10	1.8635e-08	1.34309e-08	SRP54/HSPA5/SEC63/PEX5/TOMM20/SEC61A1/TIMM17A/SEC61G/PEX10/TIMM21/PEX16/TRAM1/PEX26/AKT2/CHCHD4/TOMM40L/SEC62/PEX13/PEX14/PEX2/GRPEL2/TIMM23B/BCR/C2CD5/TRAM2/HSPD1/PEX1/TIMM23/TIMM44/PEX7/SEC61B/TOMM40/ZFAND2B/PEX6/DNAJC19/TIMM50/AIFM1/RTN2/SEC61A2/GRPEL1/PAM16/PEX12/TIMM17B	43
BP	GO:1905897	regulation of response to endoplasmic reticulum stress	68/8027	92/18866	9.5936e-10	1.95231e-08	1.4071e-08	UBE2J1/ERLEC1/NFE2L2/DNAJC3/UBQLN1/OPA1/HSPA5/USP14/PTPN1/BFAR/ATF6/USP19/HYOU1/ATF6B/OS9/NCK1/TMBIM6/PPP1R15B/BAG6/EIF2AK3/UBE2G2/UBQLN2/SERINC3/COPS5/UBAC2/MANF/RNFT1/BCL2L11/RNF185/HERPUD1/PTPN2/ERP29/DNAJB9/UFL1/USP25/EDEM2/LPCAT3/TXNDC12/NFE2L1/EDEM1/TMEM259/PARK7/BAX/BCAP31/GRINA/UBXN1/TMEM33/ATXN3/BAK1/SGTA/CREB3/YOD1/USP13/SIRT1/DDRGK1/NR1H2/DERL2/BCL2L1/NCK2/FICD/ERN1/CAV1/PPP1R15A/SVIP/…	68
BP	GO:0016574	histone ubiquitination	41/8027	48/18866	1.00543e-09	2.03963e-08	1.47004e-08	HUWE1/RNF40/TRIP12/USP22/RNF8/CTR9/KDM1A/UBR2/SKP1/RNF20/LEO1/CDC73/RNF2/DDB1/CUL4B/UBR5/UBE2A/RNF168/UBE2E1/BCOR/WAC/TRIM37/SUZ12/WDR70/UBE2B/RYBP/UBE2N/PCGF5/PARK7/PAF1/KDM2B/DTX3L/DDB2/PCGF1/RING1/PCGF6/CDK9/ATXN7L3/OTUB2/CBX8/RAG1	41
BP	GO:0006338	chromatin remodeling	137/8027	218/18866	1.05109e-09	2.12557e-08	1.53198e-08	HCFC1/ARID1A/ACTR6/INO80/HNRNPC/KDM4A/RNF8/DR1/SPTY2D1/MPHOSPH8/BAZ1B/CHD8/KDM6A/MTA2/RSF1/SMARCA2/SMARCC1/KDM5A/PPHLN1/TPR/ARID1B/HMGB1/RRP8/CHD4/SMARCD1/BAZ2A/SMARCC2/SMARCB1/HCFC2/KDM5C/NRDE2/ACTR8/SMARCA4/NPM1/BPTF/HDAC2/MBD2/TOP1/ACTL6A/TFAM/SETDB1/RBBP4/GATAD2B/POLE3/SRCAP/SMARCA5/DAXX/PBRM1/ACTB/SMCHD1/KDM5B/ZBTB7A/JARID2/ACTR5/CBX3/FAM172A/VPS72/MIS18BP1/RERE/MYC/TAF6L/SMARCD2/TRIM28/ANP3…	137
BP	GO:1903313	positive regulation of mRNA metabolic process	62/8027	82/18866	1.11902e-09	2.25587e-08	1.62589e-08	CNOT1/SNW1/NCL/PABPC1/TARDBP/ZC3HAV1/HNRNPR/GIGYF2/YTHDF2/THRAP3/CNOT8/TRA2B/PUM1/UPF1/NUP98/NUDT21/PRPF19/LEO1/CDC73/NCBP1/YTHDF3/GTPBP1/YTHDF1/RC3H1/CNOT6L/CNOT7/DAZAP1/DHX36/POLR2G/PNPT1/KHSRP/PRDX6/NCBP2/ROCK1/TNRC6B/ROCK2/FTO/METTL14/METTL3/HNRNPD/ZFP36L1/BTG2/PAF1/HSF1/AGO2/SNRNP70/TNRC6C/SF3B4/CIRBP/MOV10/ZFP36L2/TRA2A/RBM3/TNRC6A/RBMXL1/MEX3D/CPEB3/CCNB1/ZFP36/TOB1/NANOS1/PRR5L	62
BP	GO:0006650	glycerophospholipid metabolic process	201/8027	343/18866	1.17882e-09	2.36902e-08	1.70744e-08	CEPT1/PHB2/STARD7/RAB14/PAFAH1B1/PTDSS1/IP6K1/MTMR6/PI4KB/PIK3R4/BPNT1/GNPAT/RUFY1/DPM1/SERINC1/PIGF/PIGS/NAPEPLD/ABHD16A/GDE1/CSNK2A2/PLEKHA3/PIKFYVE/SACM1L/PCYT1A/HADHA/CAPN2/RAB5A/HADHB/MTMR14/CSNK2A1/ARF1/PGS1/ACSL3/AGPAT1/ITPKC/PIK3C2A/SERINC3/PLEKHA8/SOCS5/PIGO/PIK3C3/ABHD5/SOCS4/PIP5K1A/PI4KA/PIK3CA/CPNE3/ETNK1/MTMR2/PIGT/PRDX6/CDIPT/MTMR12/LCLAT1/PNPLA8/PNPLA6/PIP4K2C/AGK/PIGC/MTMR10/INPP…	201
BP	GO:0036293	response to decreased oxygen levels	215/8027	371/18866	1.22113e-09	2.44643e-08	1.76323e-08	UBC/PSMC1/PSMD9/PHB2/PSMD2/RHOA/HIF1A/PSMD6/NFE2L2/ERCC3/UBQLN1/PSMD1/OPA1/PSMB2/CHCHD2/PSME3/SCFD1/CREB1/HSP90B1/IRAK1/PSMA7/VHL/CUL2/USP19/HP1BP3/MTOR/PSMA5/ALKBH5/PGK1/HYOU1/PSMD7/BIRC2/CREBBP/CDKN1B/PSMC2/NPEPPS/PSMB5/PSMC6/FIS1/SRF/RAF1/TMBIM6/PSMF1/REST/CAPN2/GNB1/STUB1/RPS27A/AHCY/EGLN1/CFLAR/TBL2/HIF1AN/PSMA1/PSMA3/PSMD14/CAT/ERCC2/LDHA/BACH1/ADAM17/SMAD4/PSMA4/HIGD1A/ACTN4/CBL/PSMD3/PSMA…	215
BP	GO:0051225	spindle assembly	81/8027	115/18866	1.24608e-09	2.48869e-08	1.79369e-08	INO80/HNRNPU/DYNC1H1/ZNF207/VPS4B/RHOA/HDAC3/HAUS2/SMC1A/MAPRE1/NUMA1/MLH1/TPR/SMC3/KPNB1/KIF2A/WRAP73/NCOR1/CSNK1D/CHMP4B/CEP63/CHMP5/CHMP2B/KIF3B/TUBGCP5/STAG2/INCENP/XIAP/RNF4/TNKS/TUBGCP2/STAG1/SENP6/RPS3/PIBF1/DRG1/CLASP1/RAB11A/CHMP1B/TUBGCP3/CHMP1A/CLASP2/MZT1/CCSAP/RCC1/CEP97/AAAS/SPICE1/HAUS6/GOLGA2/NEK7/BCCIP/TUBGCP4/CEP192/MAPRE2/FBXO5/ARHGEF10/HAUS1/MSTO1/TUBB/RACGAP1/FLNA/GPSM2/MAP10…	81
BP	GO:0044774	mitotic DNA integrity checkpoint	77/8027	108/18866	1.2878e-09	2.56407e-08	1.84802e-08	CNOT1/SYF2/GIGYF2/CNOT8/RAD17/PRKDC/TOP2B/CNOT11/FBXO31/HUS1/CDKN1B/NBN/TAOK3/ZNF830/CNOT3/ATF2/CNOT4/RPA2/CNOT2/NAE1/XPC/RINT1/MSH2/CARM1/MDC1/CASP2/CNOT6L/CNOT7/TNKS1BP1/CNOT10/E2F4/CNOT6/EP300/TAOK1/TFDP1/TOPBP1/MUS81/RPS27L/ATM/FOXN3/TAOK2/TFDP2/PPP1R10/BTG2/GADD45A/RFWD3/BAX/TRIAP1/PCNA/PML/PLK3/TIPIN/RBL2/CDK2/MDM4/TP53/PRMT1/SETMAR/CRADD/RGCC/MDM2/CDKN1A/CHEK2/FANCD2/CDK5RAP3/PLK2/FOXO4/AU…	77
BP	GO:0030071	regulation of mitotic metaphase/anaphase transition	46/8027	56/18866	1.32668e-09	2.63335e-08	1.89796e-08	CUL3/ZW10/ANAPC5/ZNF207/DYNC1LI1/CDC23/IK/TPR/CDC27/ANAPC7/RIOK2/CDC26/PCID2/CDK5RAP2/LCMT1/PSMG2/RAD21/MAD1L1/ATM/ANAPC15/NSMCE2/BUB3/CDC16/APC/FBXO5/MAD2L2/MAD2L1/ANAPC11/DUSP1/XRCC3/SPDL1/KLHL22/RB1/ANAPC4/BUB1/BUB1B/GEN1/NEK6/CCNB1/PLK1/TTK/CDC6/HECW2/CDT1/TRIP13/DLGAP5	46
BP	GO:0062012	regulation of small molecule metabolic process	257/8027	456/18866	1.34897e-09	2.66938e-08	1.92392e-08	PGAM1/PSMC1/PSMD9/CLTC/NUP133/PSEN1/ELOVL5/NUP93/PSMD2/HIF1A/PSMD6/USP7/PSMD1/RAE1/PANK2/PSMB2/PSME3/NUP98/PSMA7/NUP205/PARP1/NUP153/NUP214/AZIN1/MTOR/PSMA5/ARPP19/TPR/FAM3C/PSMD7/DDB1/MBTPS2/RANBP2/PRKAG1/PSMC2/ZMPSTE24/PSMB5/PSMC6/COX11/OAZ2/FOXK1/PSMF1/NUP54/GSK3B/REST/NUP37/KPNB1/SP1/NCOR1/SEC13/PPP1CB/OAZ1/EIF6/NUP43/ADIPOR1/NFYC/NFKB1/FOXK2/PSMA1/SIRT5/PSMA3/POM121/PSMD14/VCP/AKT2/GGPS1/PRK…	257
BP	GO:0019882	antigen processing and presentation	144/8027	232/18866	1.37821e-09	2.7189e-08	1.95961e-08	DYNC1I2/RAB6A/PSMC1/PSMD9/CLTC/ACTR10/PSMD2/DYNC1H1/RAB35/PSMD6/CAPZA2/DYNC1LI1/PSMD1/PSMB2/PSME3/AP2A2/PSMA7/DCTN5/SEC24C/RAB10/VAMP3/SEC24A/PSMA5/SEC23A/PSMD7/RAB8B/PSMC2/AP3D1/PIKFYVE/PSMB5/PSMC6/CAPZB/ERAP1/PSMF1/KIF2A/SEC24B/SEC13/SNAP23/RAB5B/AP1G1/ARF1/CHUK/ACTR1B/TRAF6/DCTN1/AP2B1/AP3B1/CANX/KIF3B/PSMA1/ATG5/PSMA3/PSMD14/DCTN2/CAPZA1/YTHDF1/RAB7A/SEC22B/IKBKG/PSMA4/DNM2/PSMD3/PSMA2/PSME1/…	144
BP	GO:0000469	cleavage involved in rRNA processing	27/8027	28/18866	1.53831e-09	3.0255e-08	2.18059e-08	FCF1/NOP9/BMS1/NOB1/ABT1/NOL9/ERI3/NOP14/UTP23/TSR1/EXOSC10/NHP2/RRP36/RRS1/EXOSC2/KRI1/TBL3/RCL1/UTP20/EXOSC7/EXOSC3/ERI1/EXOSC8/RPS21/ERI2/RPP40/EXOSC9	27
BP	GO:0006369	termination of RNA polymerase II transcription	32/8027	35/18866	1.71357e-09	3.35995e-08	2.42164e-08	PAPOLA/CSTF2/SNRPE/CSTF1/NUDT21/CLP1/MAZ/CPSF4/CPSF2/NCBP1/FIP1L1/SETX/SCAF8/CPSF7/SSU72/PCF11/NCBP2/CPSF3/SYMPK/SCAF4/CSTF3/TTF2/LSM11/CSTF2T/LSM10/ZNF473/CPSF1/SNRPD3/SNRPG/SLBP/SNRPB/PABPN1	32
BP	GO:0050821	protein stabilization	120/8027	187/18866	1.79662e-09	3.51212e-08	2.53131e-08	HCFC1/PTGES3/CCT4/CCT6A/PHB2/TRIM44/ZNF207/BAG5/PDCD10/USP7/HSP90AA1/NAA15/CREB1/CCT7/USP33/CHP1/NAPG/VHL/AAK1/USP19/STX12/USP9X/USP36/SEL1L/MUL1/COG3/CCT2/HSP90AB1/BAG6/GOLGA7/CCT5/PEX19/RABL3/PRKRA/CCT8/PHB/LAMP1/CDC37/GTPBP4/SEC16A/TELO2/CAMLG/NCLN/UBE2B/CCNH/SUGT1/CALR/SUMO1/EP300/TBL1X/STK3/PIN1/PINK1/RTN4/BAG4/IFT46/PTEN/TAF1/TBRG1/RPL11/HSPD1/FKBPL/MTMR9/PPIB/STK4/CDK7/NAA16/PARK7/DVL3/RPS…	120
BP	GO:0071456	cellular response to hypoxia	131/8027	208/18866	1.97751e-09	3.85405e-08	2.77775e-08	UBC/PSMC1/PSMD9/PHB2/PSMD2/HIF1A/PSMD6/NFE2L2/UBQLN1/PSMD1/OPA1/PSMB2/CHCHD2/PSME3/IRAK1/PSMA7/VHL/CUL2/USP19/HP1BP3/MTOR/PSMA5/PGK1/HYOU1/PSMD7/CREBBP/PSMC2/NPEPPS/PSMB5/PSMC6/TMBIM6/PSMF1/GNB1/STUB1/RPS27A/EGLN1/CFLAR/TBL2/HIF1AN/PSMA1/PSMA3/PSMD14/BACH1/PSMA4/HIGD1A/PSMD3/PSMA2/BNIP3L/PSME1/EP300/PINK1/PSMD8/UBA52/PSMD10/ROCK2/PTEN/PRKCE/PSMD12/MYC/PSMD11/ENO1/RWDD3/P4HB/SUV39H2/ZFP36L1/PSME4/…	131
BP	GO:0048194	Golgi vesicle budding	61/8027	81/18866	2.00462e-09	3.89512e-08	2.80736e-08	TMED10/RAB1A/MCFD2/CUL3/STX5/SEC23B/CNIH1/TMED2/GOSR2/NSF/SCFD1/KLHL12/PEF1/SEC24C/SEC24A/RAB1B/GBF1/VAPB/SEC23IP/SEC23A/PPP6R3/GORASP1/TRAPPC3/TFG/PPP6R1/TRAPPC6B/SEC24B/SEC13/USO1/CSNK1D/GOLPH3/PPP6C/TRAPPC9/GOLPH3L/ARFGAP2/TBC1D20/TMED9/LMAN1/SEC22B/PREB/PRKCI/SEC16A/SAR1A/VAPA/ARFGAP3/ANKRD28/TRAPPC10/SAR1B/SEC31A/MIA3/TRAPPC6A/GOLGA2/PDCD6/TRAPPC2/BET1/NAPA/SCAP/SEC24D/INSIG1/TRAPPC1/F8	61
BP	GO:0007088	regulation of mitotic nuclear division	107/8027	163/18866	2.04662e-09	3.9648e-08	2.85758e-08	CUL3/PRMT5/ZW10/BECN1/CDC42/ANAPC5/PHB2/HNRNPU/ZNF207/VPS4B/CDK13/DYNC1LI1/CDC23/MAD2L1BP/NUMA1/IK/TPR/CDKN1B/CDC27/ANAPC7/NME6/CHMP4B/CHMP5/RIOK2/CHMP2B/CDC26/CEP85/PCID2/DAPK3/TNKS/CDK5RAP2/NUP62/SMC5/NSFL1C/LCMT1/PIN1/PSMG2/FBXW5/DRG1/RAD21/NIPBL/CUL9/CHMP1B/MAD1L1/ATM/UBXN2B/CHMP1A/NFE2L1/ANAPC15/CUL7/CCSAP/RCC1/CEP97/RANBP1/NSMCE2/BUB3/CDC16/PHIP/APC/INSR/FBXO5/MAD2L2/TOM1L1/MAD2L1/ANAPC11/T…	107
BP	GO:0030330	DNA damage response, signal transduction by p53 class mediator	76/8027	107/18866	2.1774e-09	4.20551e-08	3.03107e-08	CNOT1/KAT5/CNOT8/DYRK1A/KDM1A/USP10/CNOT11/CDKN1B/NBN/ZMPSTE24/EEF1E1/CNOT3/CNOT4/PTTG1IP/CNOT2/CARM1/CASP2/CNOT6L/CNOT7/TNKS1BP1/CNOT10/E2F4/CNOT6/SPRED2/ING4/EP300/TFDP1/PSMD10/RPS27L/DDX5/ATM/PPM1D/SP100/TFDP2/PAXIP1/BTG2/GADD45A/BAX/TRIAP1/SPRED1/SESN2/PCNA/MYO6/TFAP4/PML/SMYD2/PLK3/SIRT1/RBL2/CDK2/MDM4/TP53/ATR/NDRG1/PRMT1/HIPK2/ATRX/CRADD/RGCC/MDM2/CDKN1A/CHEK2/PLK2/DYRK3/AURKA/ARID3A/FOXM1…	76
BP	GO:0046825	regulation of protein export from nucleus	36/8027	41/18866	2.18544e-09	4.20844e-08	3.03318e-08	SUPT6H/RBM22/TPR/SETD2/PPM1A/XPO4/UHMK1/GSK3B/CTDSPL2/PTPN11/IWS1/XPO5/RIOK2/XPO1/ANP32B/DNAJC27/RANGAP1/NSUN2/THOC2/SP100/YWHAE/TCF7L2/EMD/PTPN14/PARK7/TP53/SIRT7/CDK5/MDM2/BAG3/PRKACA/CAMK1/BARD1/AKAP8L/TXN/RAPGEF3	36
BP	GO:0045017	glycerolipid biosynthetic process	163/8027	270/18866	2.2661e-09	4.35079e-08	3.13577e-08	CEPT1/STARD7/RAB14/PTDSS1/MTMR6/PI4KB/PIK3R4/GNPAT/RUFY1/DPM1/PIGF/PIGS/CSNK2A2/PLEKHA3/PIKFYVE/SACM1L/PCYT1A/CAPN2/RAB5A/MTMR14/CSNK2A1/ARF1/PGS1/PNPLA2/ACSL3/AGPAT1/PIK3C2A/PLEKHA8/PIGO/PIK3C3/ABHD5/PIP5K1A/PI4KA/PIK3CA/CPNE3/ETNK1/MTMR2/PIGT/CDIPT/MTMR12/LCLAT1/CTDNEP1/PIP4K2C/AGK/PIGC/PGAP2/ARF3/FIG4/PIGB/PTEN/TAMM41/AGPAT3/ATM/PIGV/PCTP/SBF1/LPIN1/LPCAT3/LPIN2/CNEP1R1/PIP4K2B/MPPE1/PIK3R3/MT…	163
BP	GO:0006521	regulation of cellular amino acid metabolic process	50/8027	63/18866	2.50211e-09	4.78965e-08	3.45208e-08	PSMC1/PSMD9/PSMD2/PSMD6/PSMD1/PSMB2/PSME3/PSMA7/AZIN1/PSMA5/PSMD7/PSMC2/PSMB5/PSMC6/OAZ2/PSMF1/OAZ1/PSMA1/PSMA3/PSMD14/PSMA4/PSMD3/PSMA2/PSME1/ODC1/PSMD8/PSMD10/PSMD12/PSMD11/PSME4/PARK7/PSMB1/PSMD13/PSMC4/PSMB4/ATP2B4/SIRT4/PSMD5/PSMC3/CLN3/PSMD4/PSMB7/PSMC5/PSMB6/NR1H4/OAZ3/NQO1/SLC7A7/COMT/PSMB3	50
BP	GO:2000060	positive regulation of ubiquitin-dependent protein catabolic process	73/8027	102/18866	2.61956e-09	4.99964e-08	3.60343e-08	ZYG11B/NUB1/ARIH1/PSEN1/CSNK1A1/SMURF1/NFE2L2/UBQLN1/RNF19B/PTK2/KEAP1/GCLC/PIAS1/FBXW8/GSK3B/FBXO22/STUB1/CSNK1D/USP5/RCHY1/RNF139/ARIH2/UBQLN2/DET1/SOCS5/RAD23A/VCP/CCDC22/SOCS4/AXIN1/GSK3A/SUMO1/FZR1/HERPUD1/ANKIB1/PSMD10/PTEN/TAF1/ZER1/RNF144A/DNAJB2/FAM122A/RNF19A/BCAP31/MAPK9/SGTA/BBS7/PLK3/DDA1/CSNK1E/SMAD7/DDRGK1/SIRT2/MAGEF1/TRIB1/CHFR/DVL1/ZFAND2A/AKT1/MDM2/RNF14/TRIB3/CAV1/SIRT6/HSPBP1…	73
BP	GO:0071539	protein localization to centrosome	29/8027	31/18866	2.71282e-09	5.16235e-08	3.7207e-08	GOLGB1/GSK3B/CSNK1D/DCTN2/NEDD1/PCM1/NUP62/C2CD3/NSFL1C/PIBF1/MCPH1/BBS4/UBXN2B/NUDCD3/HOOK3/APC/CEP192/CEP72/MARK4/CEP250/KIAA0753/CEP83/BICD1/AURKA/CEP131/STIL/SNX10/SPAG5/DISC1	29
BP	GO:0051170	import into nucleus	111/8027	171/18866	2.73096e-09	5.18159e-08	3.73456e-08	KPNA6/TARDBP/NUP133/PSEN1/PHB2/NUP93/GEMIN5/HDAC3/IPO7/SNRPE/RBM22/TNPO1/ZPR1/NUP98/IPO8/TNPO3/KPNA4/CHP1/IPO5/MAPK1/NUP153/NUP214/CSE1L/TPR/KPNA3/RANBP2/PRKAG1/ELAVL1/HSP90AB1/IPO11/MAPK14/UBR5/APPL1/NUP54/NOLC1/IPO13/KPNB1/HNRNPA1/PTTG1IP/KPNA1/TSC2/POM121/DDX20/HEATR3/GEMIN4/NUP35/NUP62/UFM1/NUP88/GEMIN2/RAN/SNUPN/STAT3/MED1/RAB18/SUFU/TRIM28/IPO9/MBTPS1/NUP155/NUP50/NUP188/ARNTL/HTATIP2/MAVS/…	111
BP	GO:0072665	protein localization to vacuole	53/8027	68/18866	2.73967e-09	5.18288e-08	3.73549e-08	NCOA4/SMURF1/AP3M1/GOSR2/VPS37C/GCC2/PIK3R4/NUMA1/VTI1B/AP3D1/M6PR/VPS41/HGS/ATP13A2/VTI1A/VPS36/AP3B1/SH3GLB1/GGA3/RAB7A/MON1B/SCARB2/VPS37A/VPS13D/LAMTOR5/RTN4/STAM/NEDD4/ROCK2/VAMP7/LAMTOR4/MON1A/SNF8/VPS13C/VPS25/C12orf66/VPS37B/LAMP2/AP4M1/GPR137B/VPS4A/SH3BP4/ZFYVE16/KPTN/CD81/SZT2/VPS28/TNFAIP3/RNF215/NAGPA/SNX16/VPS13A/GNPTAB	53
BP	GO:0051348	negative regulation of transferase activity	176/8027	296/18866	2.75004e-09	5.18728e-08	3.73866e-08	PSEN1/PPP2R5A/HNRNPU/TRIM27/IPO7/BAG5/SNX6/GGNBP2/DNAJC3/PTPN1/DTNBP1/CHP1/HIPK3/IPO5/WNK1/TSG101/ADAR/PRKAR2A/ILK/SMCR8/CDKN1B/CSK/PPP2CA/TAOK3/COX11/FBXO7/NCK1/IMPACT/PDPK1/GSK3B/AIDA/DNAJA1/NPM1/GMFB/EIF4A2/GSKIP/POT1/LATS1/SH3BP5L/TERF1/TSC2/SOCS5/DUSP3/PPM1F/PAK2/CEP85/ITGB1BP1/SOCS4/LATS2/SH3BP5/CDK5RAP1/CBL/NUP62/YWHAG/ABL1/SPRED2/GSK3A/IBTK/ZGPAT/PTPN2/MLLT1/MBIP/PRDX3/TAF7/TARBP2/PTEN/ST…	176
BP	GO:1902036	regulation of hematopoietic stem cell differentiation	56/8027	73/18866	2.81475e-09	5.29386e-08	3.81548e-08	PSMC1/PSMD9/YTHDF2/PSMD2/PSMD6/NFE2L2/PSMD1/PSMB2/PSME3/ITCH/PRKDC/PSMA7/PSMA5/TCF12/PSMD7/PSMC2/PSMB5/PSMC6/PSMF1/YAP1/EIF2AK2/PSMA1/PSMA3/PSMD14/PSMA4/PSMD3/PSMA2/ABL1/PSME1/KMT2A/PSMD8/PSMD10/PSMD12/PSMD11/PUS7/METTL3/HSPA9/PSME4/PSMB1/PSMD13/PSMC4/CBFB/PSMB4/PSMD5/PSMC3/CDK6/PSMD4/PSMB7/TCF3/PSMC5/PSMB6/N4BP2L2/SETD1A/LMO2/FOXC1/PSMB3	56
BP	GO:0000715	nucleotide-excision repair, DNA damage recognition	23/8027	23/18866	2.859e-09	5.34592e-08	3.853e-08	UBC/COPS4/COPS3/COPS8/COPS2/PARP1/DDB1/CUL4B/RAD23B/RPS27A/CUL4A/COPS5/XPC/COPS6/XPA/COPS7A/UBA52/COPS7B/UBB/DDB2/GPS1/RBX1/CETN2	23
BP	GO:0006297	nucleotide-excision repair, DNA gap filling	23/8027	23/18866	2.859e-09	5.34592e-08	3.853e-08	UBC/POLD2/RPA1/LIG3/RPS27A/RPA2/RFC1/POLD4/UBA52/RFC3/POLK/POLD3/UBB/PCNA/RPA3/RFC2/RFC5/XRCC1/LIG1/POLD1/RFC4/LIG4/POLE	23
BP	GO:0043123	positive regulation of I-kappaB kinase/NF-kappaB signaling	120/8027	188/18866	2.89307e-09	5.39398e-08	3.88764e-08	TRIM27/RHOA/MTDH/IRAK1/RNF31/FADD/CANT1/MUL1/DDX21/BIRC2/TMEM9B/PPM1A/TIRAP/DDX1/TFG/RELA/EEF1D/TAB2/TMED4/NDFIP2/CHUK/CFLAR/TRAF6/CTNNB1/MAP3K7/BCL10/TRIM5/RIPK1/CCDC22/MIER1/IKBKG/DHX36/SHISA5/ANKRD17/NUP62/GOLT1B/ABL1/VAPA/RHOC/PINK1/AKAP13/LAMTOR5/TBK1/UBE2I/TRIM32/BRD4/UBE2N/ZDHHC13/TRIM25/PRKCE/MIB2/TRIM13/MAP3K3/TMEM101/MAVS/MALT1/ATP2C1/TERF2IP/TICAM1/TFRC/PPP5C/TAB3/IRAK4/PRKD1/TRIM8/NDF…	120
BP	GO:0006998	nuclear envelope organization	43/8027	52/18866	3.09411e-09	5.7522e-08	4.14582e-08	TARDBP/NUP93/PAFAH1B1/PPP2R2A/ANKLE2/PPP2CA/TMEM43/ZMPSTE24/NDEL1/REEP3/CHMP4B/SPAST/DCTN1/TOR1AIP1/CHMP7/LEMD2/VRK1/UBXN2A/TOR1A/NSFL1C/CTDNEP1/NEK9/SUN1/LEMD3/TMEM170A/SUN2/UBXN2B/LPIN1/CNEP1R1/NUP155/EMD/TOR1B/PPP2R1A/LMNA/PARP11/VPS4A/BANF1/REEP4/CCNB2/AKAP8L/NEK6/CCNB1/PLK1	43
BP	GO:0032201	telomere maintenance via semi-conservative replication	26/8027	27/18866	3.49605e-09	6.48075e-08	4.67092e-08	TERF2/UPF1/POLD2/RPA1/RPA2/TERF1/POLE4/POLE3/RFC1/POLD4/PRIM1/FEN1/RFC3/POLA2/POLD3/PCNA/RPA3/PRIM2/RFC2/RFC5/POLA1/POLD1/RFC4/POLE/RTEL1/POLE2	26
BP	GO:0046782	regulation of viral transcription	51/8027	65/18866	3.60664e-09	6.66057e-08	4.80052e-08	POLR2A/SNW1/DHX9/TARDBP/TRIM27/CCNT1/POLR2B/POLR2C/RSF1/NUCKS1/SMARCB1/NELFB/REST/RRP1B/SP1/SMARCA4/CTDP1/GTF2B/POLR2E/SUPT5H/NELFCD/POLR2G/POLR2D/GTF2F1/EP300/ZNF639/TRIM32/TRIM11/TARBP2/TRIM13/SUPT4H1/UBP1/TAF11/POLR2L/GTF2F2/HDAC1/TFAP4/POLR2K/TRIM8/CHD1/INPP5K/MID2/PSMC3/TRIM62/TRIM21/CDK9/POLR2H/JUN/ZFP36/TRIM14/POLR2I	51
BP	GO:0042147	retrograde transport, endosome to Golgi	67/8027	92/18866	3.6137e-09	6.66057e-08	4.80052e-08	SNX1/RAB6A/STX5/CLTC/SNX12/TMEM87A/SNX3/TRIM27/VPS26A/SNX6/TMEM87B/GOSR2/GCC2/VPS35/VPS26B/VPS29/NUMA1/HEATR5B/VAMP3/SNX2/GBF1/VPS52/VTI1B/STX6/TBC1D10A/EVI5/VPS51/PREPL/PIKFYVE/VPS54/TBC1D23/TBC1D10B/BET1L/YKT6/ANKFY1/SPAG9/VPS53/UBE2O/VTI1A/DCTN1/GOSR1/RAB29/RAB7A/ERC1/RGP1/TBC1D5/DENND5A/ARFIP1/TRAPPC10/TBC1D17/SNX8/HEATR5A/RAB9A/STX16/GGA1/TBC1D14/SNX5/STX10/CLN5/ARFRP1/RNF126/ARL1/CLTCL1/AP1…	67
BP	GO:1905269	positive regulation of chromatin organization	75/8027	106/18866	3.66799e-09	6.74137e-08	4.85876e-08	SNW1/RNF40/SIN3A/RTF1/CTR9/SART3/MPHOSPH8/KDM1A/WDR61/CHTOP/BRD7/KAT7/RNF20/PPHLN1/TPR/PRKD2/RPS6KA4/SMARCB1/CTNNB1/SETDB1/GLYR1/MIER1/SMAD4/KMT2E/SPHK2/C6orf89/KMT2A/ZBTB7B/JARID2/MAPK3/PINK1/BRD4/NIPBL/UBE2N/ATM/WDR5/TRIM28/MORC2/MECP2/PHF1/DNMT1/PAXIP1/PAF1/PIH1D1/LMNA/PRKD1/TADA2A/SIRT1/MTF2/FMR1/AKAP8/EED/TP53/ZNF304/SETDB2/CDK9/OGT/AUTS2/VEGFA/JDP2/RUVBL2/BCL6/ATF7IP/SIRT6/CTBP1/PHF19/AKAP8…	75
BP	GO:0030177	positive regulation of Wnt signaling pathway	117/8027	183/18866	3.94111e-09	7.22275e-08	5.20571e-08	PSMC1/PSMD9/PSMD2/RNF220/TBL1XR1/CSNK1G1/PSMD6/USP8/DDX3X/VPS35/PSMD1/MACF1/PSMB2/PSME3/PSMA7/USP47/WNK1/GID8/TNKS2/CDC73/PSMA5/ILK/PSMD7/CSNK1G3/PPM1A/PSMC2/PSMB5/PSMC6/PPM1B/UBR5/RNF146/PSMF1/YAP1/SMARCA4/NLE1/GSKIP/CSNK2A1/CSNK1D/MBD2/NFKB1/PSMA1/PSMA3/PSMD14/VCP/CCAR2/PSMA4/XIAP/DAPK3/TNKS/PSMD3/ATP6AP2/PSMA2/CSNK1G2/AXIN1/ABL1/UBE2B/PSME1/TBL1X/CTDNEP1/PIN1/PSMD8/PSMD10/ZRANB1/USP34/PSMD12/P…	117
BP	GO:0060271	cilium assembly	216/8027	377/18866	4.29564e-09	7.85019e-08	5.65792e-08	DYNC1I2/ATG3/DYNC1H1/TRAF3IP1/ATXN10/PAFAH1B1/HAUS2/IFT52/HSP90AA1/TRIP11/TNPO1/MAPRE1/ARHGAP35/CKAP5/ATP6V1D/ACTR3/AKAP9/EXOC5/ATP6V0D1/ACTR2/SDCCAG8/VDAC3/WRAP73/BBS9/CSNK1D/DNAAF2/CEP63/TCHP/DCTN1/TTC26/ASAP1/PTPN23/SNAP29/KIF3B/DNAL1/ATG5/KIAA0586/DCTN2/NPHP4/PCNT/TCTN3/NEDD1/ATMIN/UNC119B/WDR35/WDR11/CDK5RAP2/DNM2/PCM1/YWHAG/E2F4/RAB8A/UBE2B/EHD1/C2CD3/CEP57/CDKL5/PIBF1/NDE1/GALNT11/ACTR1A/B…	216
BP	GO:0001666	response to hypoxia	207/8027	359/18866	4.39686e-09	8.01248e-08	5.77489e-08	UBC/PSMC1/PSMD9/PHB2/PSMD2/RHOA/HIF1A/PSMD6/NFE2L2/ERCC3/UBQLN1/PSMD1/OPA1/PSMB2/CHCHD2/PSME3/SCFD1/CREB1/HSP90B1/IRAK1/PSMA7/VHL/CUL2/USP19/HP1BP3/MTOR/PSMA5/ALKBH5/PGK1/HYOU1/PSMD7/BIRC2/CREBBP/CDKN1B/PSMC2/NPEPPS/PSMB5/PSMC6/FIS1/SRF/RAF1/TMBIM6/PSMF1/REST/CAPN2/GNB1/STUB1/RPS27A/AHCY/EGLN1/CFLAR/TBL2/HIF1AN/PSMA1/PSMA3/PSMD14/CAT/ERCC2/LDHA/BACH1/ADAM17/SMAD4/PSMA4/HIGD1A/ACTN4/PSMD3/PSMA2/BN…	207
BP	GO:0006284	base-excision repair	35/8027	40/18866	4.5335e-09	8.21505e-08	5.92089e-08	HUWE1/POLG/APEX1/USP47/RPA1/LIG3/RPA2/FAM168A/XPA/MBD4/NEIL2/RPS3/PARP2/WRN/POLB/POLL/FEN1/TDG/PCNA/RPA3/PRMT6/NTHL1/XRCC1/ERCC6/MPG/LIG1/POLD1/UNG/SMUG1/OGG1/MUTYH/SIRT6/POLE/APEX2/HMGA1	35
BP	GO:0030488	tRNA methylation	35/8027	40/18866	4.5335e-09	8.21505e-08	5.92089e-08	MTO1/THUMPD3/TRMT61A/TRMT61B/TRMT12/THADA/WDR4/TRMT1L/METTL6/TRMT5/FTSJ1/NSUN3/TRMT6/METTL2B/TRMT11/TRMT10C/GTPBP3/NSUN2/LCMT2/METTL1/ALKBH8/TRMT2B/BCDIN3D/TRMT44/METTL8/TYW3/TRMT13/THUMPD2/HSD17B10/TRDMT1/TRMT112/TRMT10B/TRMT1/TRMT10A/NSUN6	35
BP	GO:0043087	regulation of GTPase activity	267/8027	481/18866	4.79457e-09	8.66379e-08	6.24432e-08	RAB3GAP1/AGFG1/RAP1A/SEC23B/PAFAH1B1/IQGAP1/TMED2/SOS1/RAB3GAP2/GDI2/ACAP2/CDC42SE1/BNIP2/ARHGAP35/ARHGEF12/RAPGEF1/IPO5/WNK1/PGAM5/TBC1D25/MTOR/TBC1D15/SEC23A/PTK2/RIC8B/SMAP1/RANBP2/ARHGEF11/ARFGEF1/TBC1D10A/GIT2/EVI5/DENND1A/TBC1D9B/ARHGAP1/ITGB1/NDEL1/TBC1D2B/EIF5/TBC1D22A/GSK3B/DOCK9/RRP1B/TRAPPC6B/TBC1D10B/PICALM/CRK/DOCK7/RALBP1/ARHGEF7/ZC3H15/ASAP1/CRKL/TSC2/TBC1D22B/SCRIB/ARFGAP2/RSU1/TB…	267
BP	GO:0036498	IRE1-mediated unfolded protein response	52/8027	67/18866	5.05688e-09	9.11227e-08	6.56755e-08	PDIA6/DNAJC3/GOSR2/HSPA5/PTPN1/BFAR/VAPB/HYOU1/ATP6V0D1/SERP1/CTDSP2/GFPT1/DCTN1/SRPRB/COPS5/SSR1/PREB/ADD1/BCL2L11/HDGF/GSK3A/TLN1/YIF1A/ZBTB17/DNAJB9/UFL1/EXTL2/FKBP14/SEC31A/EDEM1/CUL7/SHC1/WIPI1/PARP16/BAX/TMEM33/LMNA/TATDN2/BAK1/DNAJB11/DDRGK1/PPP2R5B/KLHDC3/DDX11/FICD/ARFGAP1/ERN1/EXTL3/TPP1/CXXC1/ACADVL/DAB2IP	52
BP	GO:0090263	positive regulation of canonical Wnt signaling pathway	99/8027	150/18866	5.27672e-09	9.48193e-08	6.83398e-08	PSMC1/PSMD9/PSMD2/RNF220/TBL1XR1/CSNK1G1/PSMD6/USP8/DDX3X/VPS35/PSMD1/PSMB2/PSME3/PSMA7/USP47/WNK1/GID8/TNKS2/PSMA5/ILK/PSMD7/CSNK1G3/PPM1A/PSMC2/PSMB5/PSMC6/PPM1B/UBR5/RNF146/PSMF1/YAP1/NLE1/GSKIP/CSNK1D/NFKB1/PSMA1/PSMA3/PSMD14/VCP/CCAR2/PSMA4/XIAP/DAPK3/TNKS/PSMD3/PSMA2/CSNK1G2/AXIN1/UBE2B/PSME1/TBL1X/CTDNEP1/PIN1/PSMD8/PSMD10/USP34/PSMD12/PSMD11/PRDM15/RUVBL1/ARNTL/PSME4/LGR4/PSMB1/PSMD13/PSM…	99
BP	GO:0033045	regulation of sister chromatid segregation	62/8027	84/18866	5.7721e-09	1.03433e-07	7.45479e-08	CUL3/ZW10/BECN1/ANAPC5/HNRNPU/ZNF207/CTCF/DYNC1LI1/CDC23/NUMA1/IK/TPR/CDC27/ANAPC7/SFPQ/CTNNB1/RIOK2/CDC26/PCID2/TNKS/CDK5RAP2/SMC5/LCMT1/PSMG2/RAD21/NIPBL/MAD1L1/ATM/ANAPC15/FEN1/NSMCE2/BUB3/CDC16/APC/FBXO5/MAD2L2/MAD2L1/ANAPC11/DUSP1/DDX11/XRCC3/SPDL1/KLHL22/RB1/ATRX/HDAC8/NAA10/RMI2/ANAPC4/CDCA5/BUB1/BUB1B/GEN1/NEK6/CCNB1/PLK1/TTK/CDC6/HECW2/CDT1/TRIP13/DLGAP5	62
BP	GO:0018105	peptidyl-serine phosphorylation	182/8027	310/18866	5.82017e-09	1.04005e-07	7.49604e-08	VRK3/MARK2/EIF4G1/CSNK1A1/CAB39/CSNK1G1/PWP1/DYRK1A/PDCD10/GGNBP2/HSP90AA1/SRPK2/PRKDC/ARAF/HIPK1/HIPK3/WNK1/MAPK1/AKAP9/MTOR/ILK/CSNK1G3/PRKD2/CSNK2A2/NSD1/HSP90AB1/RPS6KA4/NCK1/RAF1/MAPK14/UHMK1/EIF2AK3/PDPK1/GSK3B/TLK2/MAPKAPK2/CSNK2A1/CSNK1D/CHUK/BRAF/DOCK7/TOP1/PKN2/LATS1/MARK3/RIPK1/HAX1/PPM1F/PAK2/AKT2/MAPKAPK5/PRKCI/LATS2/TNKS/TNKS1BP1/PIK3CA/VRK1/CSNK1G2/AXIN1/GSK3A/RPS6KB1/MAPK3/PINK1/T…	182
BP	GO:0031334	positive regulation of protein-containing complex assembly	155/8027	257/18866	6.11908e-09	1.09045e-07	7.85926e-08	RAC1/EIF4G1/TRIM27/RHOA/ARF6/NCKAP1/DDX3X/BRK1/ERCC3/HSP90AA1/GRB2/FAF1/MAPRE1/GTF2H1/CREB1/CKAP5/WASF2/PARP1/NUMA1/ARPC2/ARPC1A/ACTR3/CYFIP1/AKAP9/MTOR/DDB1/CDKN1B/CUL4B/CAND1/TIRAP/GTF2H3/PSMC2/PSMC6/NCK1/RPA1/ACTR2/GSK3B/FCHSD2/STUB1/CUL4A/GMFB/ARF1/CDC42EP4/RPA2/WHAMM/DCTN1/ASAP1/TERF1/GNL3L/SH3GLB1/DHX33/VCP/SPIDR/ERCC2/ARFIP2/RAP1B/CDK5RAP2/BCL2L11/XPA/RPS3/SUMO1/RHOC/PINK1/CTTN/WASL/ARFIP1…	155
BP	GO:0006614	SRP-dependent cotranslational protein targeting to membrane	74/8027	105/18866	6.1558e-09	1.09397e-07	7.88463e-08	RPL10A/RPL41/SRP54/RPL7/SRP72/RPLP0/SSR3/RPS4X/SEC63/RPS29/RPS12/SRP9/SRP68/RPS17/SEC61A1/RPL22/RPS15A/RPL23A/RPS27A/RPL30/TRAM1/RPL27/RPS10/RPS27/RPL6/RPLP1/RPL3/RPS5/RPS25/RPL15/RPS3/RPS23/SRP14/RPL39/UBA52/RPL31/RPS14/RPS16/RPL11/TRAM2/RPL8/RPS9/RPL37A/SRP19/RPS7/RPL9/RPS8/RPL35A/SEC61B/RPS18/RPS28/ZFAND2B/RPL32/RPS11/RPS21/RPL19/RPL38/RPS6/RPL27A/RPLP2/RPL34/RPS19/RPL37/RPL36/SEC61A2/RPL29/RP…	74
BP	GO:0032869	cellular response to insulin stimulus	139/8027	226/18866	6.23956e-09	1.10581e-07	7.96997e-08	SOS1/OPA1/GRB2/PRKDC/PTPN1/EIF4EBP2/ATP6V1D/RAB10/PARP1/SMARCC1/CYFIP1/ZNF106/ATP6V0D1/RAB8B/ATP6V1A/ZDHHC7/NUCKS1/GCLC/NCK1/NDEL1/RELA/APPL1/PDPK1/GSK3B/SP1/USO1/NCOA5/ATP6V0A1/CFLAR/SRSF5/PTPN11/ADIPOR1/TSC2/PIK3C2A/CDK4/AP3S1/AKT2/ATP6V1E1/PRKCI/ATP6V1C1/YWHAG/PIK3CA/RAB8A/GSK3A/SIK2/RPS6KB1/ZBTB7B/ATP6V0A2/PTPN2/ATP6V0E1/MYO5A/ATP6V1H/IDE/SLC39A14/FOXO1/INSIG2/USF1/PTPRA/PPAT/PTEN/RAB12/C2CD5…	139
BP	GO:0007032	endosome organization	59/8027	79/18866	6.35781e-09	1.12294e-07	8.09345e-08	SNX3/VPS4B/USP8/STAM2/VPS37C/IST1/EXOC8/TMEM127/TSG101/PDCD6IP/VPS33B/STX6/RAB22A/LAMTOR1/RAB5B/HGS/CHMP4B/CHMP5/VPS36/RNF26/CHMP2B/ARFGEF2/PIK3C3/CHMP7/RAB7A/VTA1/FAM160A2/SCARB2/VPS37A/VPS18/DNAJC13/TMCC1/STAM/RAB11A/CHMP1B/CHMP1A/AKTIP/SYNJ1/ALS2/LAPTM4B/SNF8/VPS25/VPS37B/VPS11/CORO1C/HOOK3/CHMP6/VPS4A/PI4K2A/CLCN3/SNX33/VPS28/RAB27A/HOOK2/MVB12A/AQP11/SNX10/SQSTM1/RILP	59
BP	GO:0018022	peptidyl-lysine methylation	89/8027	132/18866	6.37105e-09	1.12294e-07	8.09345e-08	SNW1/SUPT6H/PWP1/RTF1/CTR9/KDM1A/WDR61/WDR82/RBBP5/KDM6A/ASH1L/SETD3/SETD2/ARID4B/NSD1/SMARCB1/ARID4A/BCOR/IWS1/CTNNB1/SETDB1/ASH2L/KMT2C/SUZ12/SMAD4/RLF/EHMT2/KDM3A/KMT2E/SETD5/KMT2A/JARID2/BRD4/SETD1B/WDR5/METTL22/MECP2/SETD7/PHF1/EZH1/SUV39H2/EHMT1/DPY30/DNMT1/PAXIP1/TTLL12/PYGO2/KMT2D/PIH1D1/METTL21A/KMT2B/ZNF335/LMNA/PRMT6/VCPKMT/SMYD2/SUV39H1/KDM4C/SIRT1/MTF2/N6AMT1/MLLT6/EED/ZNF304/SETDB2/…	89
BP	GO:0048199	vesicle targeting, to, from or within Golgi	56/8027	74/18866	6.77196e-09	1.18712e-07	8.55599e-08	TMED10/RAB1A/MCFD2/CUL3/STX5/CNIH1/TMED2/GOSR2/NSF/SCFD1/KLHL12/PEF1/SEC24C/SEC24A/RAB1B/GBF1/SEC23IP/SEC23A/PPP6R3/GORASP1/TRAPPC3/TFG/PPP6R1/TRAPPC6B/SEC24B/SEC13/USO1/CSNK1D/PPP6C/GOSR1/TRAPPC9/ARFGAP2/TBC1D20/TMED9/LMAN1/SEC22B/PREB/SEC16A/SAR1A/ARFGAP3/ANKRD28/TRAPPC10/SAR1B/AP1AR/SEC31A/WIPI1/TRAPPC6A/CEP19/GOLGA2/PDCD6/TRAPPC2/BET1/NAPA/SEC24D/TRAPPC1/F8	56
BP	GO:0051865	protein autoubiquitination	56/8027	74/18866	6.77196e-09	1.18712e-07	8.55599e-08	CUL3/RNF220/RNF8/UBE2D2/ITCH/BFAR/UBE3A/RNF11/RNF19B/UBE4B/RNF41/RNF141/UBE2A/RNF146/RNF10/RNF187/STUB1/UBE2D3/WWP2/CNOT4/TRAF6/TRIM37/RNF4/RNFT1/UBE2B/RNF115/RNF185/RNF13/ERCC8/TAF1/TRIM13/SH3RF1/AMFR/LTN1/RAD18/DTX3L/DDB2/NFX1/MTA1/UHRF2/LRSAM1/TRIM21/RNF181/RNF213/UBE3D/TRIM68/MDM2/KLHL24/TRAF2/UBE2T/RBX1/ASB4/SASH1/RNF122/RAG1/BRCA1	56
BP	GO:0030518	intracellular steroid hormone receptor signaling pathway	80/8027	116/18866	7.50781e-09	1.31254e-07	9.45999e-08	CNOT1/ARID1A/PHB2/DDX54/NCOA4/TRIP4/RHOA/PARP1/UBE3A/UBR5/YAP1/SMARCA4/NCOR1/RBFOX2/SAFB/RWDD1/LATS1/CNOT2/PHB/STRN3/RNF6/CARM1/CRY2/KDM3A/DAXX/PRMT2/UFM1/AXIN1/NCOR2/CALR/ZBTB7A/EP300/DDX17/UFL1/CRY1/HEYL/NEDD4/TAF7/MED1/TMF1/DDX5/TADA3/YWHAH/ARNTL/CALCOCO1/PARK7/UFSP2/CLOCK/PPP5C/KMT2D/UBA5/CBFB/HDAC1/HDAC6/NR3C1/PIAS2/SAFB2/SIRT1/KANK2/FKBP4/DDRGK1/PAGR1/SKP2/TRERF1/JAK2/TRIM68/RNF14/ZMIZ1/PAK…	80
BP	GO:0006497	protein lipidation	67/8027	93/18866	7.55363e-09	1.31699e-07	9.492e-08	RAB3GAP1/WIPI2/ZDHHC4/RAB3GAP2/DPM1/PIGF/PIGS/ABHD17B/PPM1A/ZDHHC7/PPM1B/ZDHHC20/GOLGA7/NMT1/RABL3/ATG12/WDR45B/PIGO/ATG5/PIK3C3/ZDHHC3/ZDHHC5/PIGT/PIGC/PGAP2/PIGB/ZDHHC13/ZDHHC18/NMT2/ATG7/PIGV/ZDHHC9/MPPE1/PIGH/PIGK/WIPI1/ZDHHC16/DBI/PIGX/PIGN/PIGP/PIGM/WDR45/ATG10/ABHD17A/ZDHHC24/PIGW/PGAP3/ABHD17C/DPM2/ZDHHC6/GPAA1/MAP6D1/PIGG/GLUL/ZDHHC8/PIGA/ZDHHC17/PIGU/ZDHHC23/SVIP/PGAP1/ZDHHC21/ZDHHC12/Z…	67
BP	GO:0070911	global genome nucleotide-excision repair	25/8027	26/18866	7.93442e-09	1.37965e-07	9.94364e-08	UBC/RNF111/ERCC3/GTF2H1/PARP1/DDB1/CUL4B/GTF2H3/RAD23B/RPS27A/CUL4A/XPC/ERCC2/XPA/UBA52/ERCC1/USP45/UBB/DDB2/CHD1L/GTF2H5/ERCC4/RBX1/CETN2/GTF2H4	25
BP	GO:2000278	regulation of DNA biosynthetic process	76/8027	109/18866	8.27392e-09	1.43481e-07	1.03412e-07	PTGES3/CCT4/CCT6A/CHTF8/XRCC5/HNRNPC/HNRNPU/TINF2/TERF2/HSP90AA1/CCT7/MAPK1/SMG5/TNKS2/HNRNPA2B1/PARN/PRKD2/CCT2/HSP90AB1/NAT10/MAP2K7/CCT5/EXOSC10/HNRNPA1/CCT8/POT1/CTNNB1/TERF1/PARP4/GNL3L/BMPR2/DNAJC2/NVL/MAPKAPK5/NAF1/TNKS/CTC1/MAP3K4/MAPK3/DCP2/TFDP1/ATM/MYC/SMG6/POLG2/HNRNPD/RFC3/XRN1/PCNA/NEK7/RFC2/RFC5/DUSP1/ACVRL1/TP53/ATR/MEN1/PDGFB/RFC4/FBXO4/KLF4/PDGFRB/RGCC/DSCC1/WRAP53/CDKN1A/PINX1/…	76
BP	GO:0043122	regulation of I-kappaB kinase/NF-kappaB signaling	152/8027	252/18866	8.46842e-09	1.4646e-07	1.05559e-07	ZFAND6/TRIM27/RHOA/MTDH/USP10/IRAK1/ASH1L/RNF31/FADD/CANT1/MUL1/DDX21/BIRC2/TMEM9B/PPM1A/TIRAP/DDX1/PPM1B/TFG/RELA/EEF1D/TAB2/TMED4/PDPK1/NDFIP2/CHUK/CFLAR/TRAF6/RIOK3/CTNNB1/MAP3K7/BCL10/TRIM5/RIPK1/CCDC22/MIER1/BTRC/IKBKG/OTUD7B/DHX36/SHISA5/ANKRD17/NUP62/SPHK2/GOLT1B/ABL1/VAPA/RHOC/TANK/PINK1/AKAP13/LAMTOR5/TBK1/UFL1/UBE2I/TRIM32/ZMYND11/BRD4/UBE2N/TRAF3/ZDHHC13/TRIM25/PRKCE/MIB2/TRIM13/MAP3K3…	152
BP	GO:1904356	regulation of telomere maintenance via telomere lengthening	48/8027	61/18866	8.79714e-09	1.51431e-07	1.09142e-07	CCT4/CCT6A/XRCC5/HNRNPC/HNRNPU/TINF2/TERF2/CCT7/PARP1/MAPK1/SMG5/TNKS2/HNRNPA2B1/PARN/CCT2/NAT10/MAP2K7/CCT5/EXOSC10/HNRNPA1/CCT8/POT1/CTNNB1/TERF1/GNL3L/MAPKAPK5/NAF1/TNKS/CTC1/DHX36/MAP3K4/MAPK3/DCP2/ATM/SMG6/XRN1/NEK7/ATR/FBXO4/PINX1/ERCC4/ACD/SLX4/PNKP/RTEL1/NEK2/SRC/HMBOX1	48
BP	GO:0006278	RNA-dependent DNA biosynthetic process	57/8027	76/18866	8.80279e-09	1.51431e-07	1.09142e-07	PTGES3/CCT4/CCT6A/XRCC5/HNRNPC/HNRNPU/TINF2/TERF2/HSP90AA1/CCT7/MAPK1/SMG5/TNKS2/PARN/CCT2/HSP90AB1/NAT10/RPA1/MAP2K7/CCT5/EXOSC10/HNRNPA1/NHP2/CCT8/POT1/CTNNB1/TERF1/RAD50/GNL3L/PPIA/MAPKAPK5/NAF1/TNKS/CTC1/TNKS1BP1/TELO2/RFC1/MAP3K4/MAPK3/DCP2/NOP10/ATM/SMG6/TEP1/XRN1/TERF2IP/GAR1/NEK7/ATR/FBXO4/WRAP53/PINX1/ACD/PNKP/NEK2/SRC/HMBOX1	57
BP	GO:0019985	translesion synthesis	36/8027	42/18866	8.99723e-09	1.54365e-07	1.11256e-07	UBC/POLH/USP10/POLD2/RPA1/RPS27A/NPLOC4/RPA2/RCHY1/VCP/RFC1/SPRTN/POLD4/UBA52/TRIM25/POLDIP2/REV1/RFC3/POLK/POLD3/UBB/PCNA/RPA3/REV3L/ZBTB1/RFC2/RFC5/MAD2L2/PRIMPOL/POLD1/RFC4/UBE2L6/POLI/PARP10/DTL/POLE2	36
BP	GO:0006360	transcription by RNA polymerase I	51/8027	66/18866	9.29569e-09	1.59062e-07	1.14642e-07	NCL/POLR1B/PWP1/MNAT1/ERCC3/GTF2H1/TBP/WDR43/MTOR/UBTF/GTF2H3/ZMPSTE24/BAZ2A/HEATR1/SMARCB1/EIF2AK3/NOL11/SMARCA4/POLR1A/POLR2E/DHX33/ERCC2/TTF1/RRN3/UTP15/TCOF1/CCNH/MAPK3/TAF1B/TAF1/POLR1C/PHF8/CDK7/POLR2L/WDR75/TAF1A/MAF1/PIH1D1/POLR2K/POLR1E/TAF1D/ERCC6/DDX11/SIRT7/GTF2H5/FLNA/IPPK/ATF4/TAF1C/POLR2H/GTF2H4	51
BP	GO:0007031	peroxisome organization	61/8027	83/18866	1.00991e-08	1.71993e-07	1.23961e-07	UBC/ZFAND6/UBE2D2/PEX11B/GNPAT/PEX5/AGPS/USP9X/RAB8B/FIS1/PEX10/RPS27A/UBE2D3/PEX19/PEX16/TMEM135/PEX26/CAT/ABCD4/IDH1/ABCD3/PEX13/SCP2/HMGCL/PEX14/HACL1/PEX2/IDE/MLYCD/UBA52/ECI2/MFF/ACAA1/UBE2D1/DNM1L/PEX11A/HSD17B4/ACOX1/PEX1/MAVS/CRAT/CROT/UBB/PEX7/PEX3/TYSND1/PHYH/ACOT8/PEX6/NUDT19/ACOX3/PECR/ECH1/PEX12/EHHADH/AMACR/GSTK1/ACOT4/DDO/ABCD1/PAOX	61
BP	GO:0042594	response to starvation	128/8027	206/18866	1.01047e-08	1.71993e-07	1.23961e-07	BECN1/WIPI2/AMBRA1/LARP1/STK24/EIF2S1/NFE2L2/HSPA5/PIK3R4/ZFYVE1/GNPAT/USP33/RRAGC/MAPK1/MTOR/RRP8/PRKAG1/MAX/HNRNPL/RALB/FOXK1/IMPACT/EIF2AK3/MYBBP1A/FBXO22/EIF2AK2/VPS41/EIF2A/HNRNPA1/GABARAPL2/TBL2/WDR45B/FOXK2/SH3GLB1/BMPR2/ATG5/PIK3C3/GABARAP/EHMT2/HIGD1A/CBL/ATG14/SEH1L/EIF2AK4/TBC1D5/SIK2/HMGCL/ADSL/MAPK3/ACAT1/MAP1LC3B/FOXO1/KLF10/EIF2AK1/MAPK8/ATG7/PPM1D/WRN/WDR59/CLEC16A/DHODH/GAS2L1/RR…	128
BP	GO:0007091	metaphase/anaphase transition of mitotic cell cycle	46/8027	58/18866	1.14234e-08	1.92912e-07	1.39039e-07	CUL3/ZW10/ANAPC5/ZNF207/DYNC1LI1/CDC23/IK/TPR/CDC27/ANAPC7/RIOK2/CDC26/PCID2/CDK5RAP2/LCMT1/PSMG2/RAD21/MAD1L1/ATM/ANAPC15/NSMCE2/BUB3/CDC16/APC/FBXO5/MAD2L2/MAD2L1/ANAPC11/DUSP1/XRCC3/SPDL1/KLHL22/RB1/ANAPC4/BUB1/BUB1B/GEN1/NEK6/CCNB1/PLK1/TTK/CDC6/HECW2/CDT1/TRIP13/DLGAP5	46
BP	GO:1902099	regulation of metaphase/anaphase transition of cell cycle	46/8027	58/18866	1.14234e-08	1.92912e-07	1.39039e-07	CUL3/ZW10/ANAPC5/ZNF207/DYNC1LI1/CDC23/IK/TPR/CDC27/ANAPC7/RIOK2/CDC26/PCID2/CDK5RAP2/LCMT1/PSMG2/RAD21/MAD1L1/ATM/ANAPC15/NSMCE2/BUB3/CDC16/APC/FBXO5/MAD2L2/MAD2L1/ANAPC11/DUSP1/XRCC3/SPDL1/KLHL22/RB1/ANAPC4/BUB1/BUB1B/GEN1/NEK6/CCNB1/PLK1/TTK/CDC6/HECW2/CDT1/TRIP13/DLGAP5	46
BP	GO:1903749	positive regulation of establishment of protein localization to mitochondrion	46/8027	58/18866	1.14234e-08	1.92912e-07	1.39039e-07	HUWE1/YWHAB/YWHAQ/SAE1/YWHAZ/RNF31/ATG13/USP36/CSNK2A2/NPEPPS/LEPROT/NMT1/PPP3CC/UBE2D3/ARIH2/SH3GLB1/TP53BP2/YWHAG/GSK3A/PPP3R1/PINK1/TFDP1/UBE2J2/MAPK8/HTRA2/BAP1/YWHAH/TFDP2/YWHAE/SREBF2/PRKAA1/VPS11/UBE2L3/CASP8/HPS4/HSPA1L/TP53/FZD5/BAD/PPP1R13B/BID/MICALL2/E2F1/RHOU/FBXW7/PDCD5	46
BP	GO:1903747	regulation of establishment of protein localization to mitochondrion	55/8027	73/18866	1.21434e-08	2.04535e-07	1.47416e-07	HUWE1/YWHAB/YWHAQ/SAE1/YWHAZ/RNF31/ATG13/USP36/CSNK2A2/NPEPPS/LEPROT/NMT1/DNAJA1/PPP3CC/UBE2D3/ARIH2/SH3GLB1/HAX1/LMAN1/TP53BP2/YWHAG/GSK3A/BNIP3L/PPP3R1/PINK1/BAG4/TFDP1/UBE2J2/PARL/MAPK8/HTRA2/BAP1/YWHAH/TFDP2/YWHAE/SREBF2/PRKAA1/VPS11/SIRT4/UBE2L3/CASP8/HPS4/HSPA1L/TP53/FZD5/BAD/PPP1R13B/BID/BAG3/MICALL2/E2F1/RHOU/C11orf65/FBXW7/PDCD5	55
BP	GO:0034502	protein localization to chromosome	62/8027	85/18866	1.24747e-08	2.09568e-07	1.51043e-07	CCT4/ZW10/CCT6A/XRCC5/CTCF/TINF2/TERF2/BOD1/CCT7/IK/TNKS2/PPHLN1/GNL3/SETD2/CCT2/RPA1/CCT5/CCT8/POT1/RPA2/TERF1/GNL3L/CHMP7/MCM9/SPIDR/LEMD2/MSH2/CARM1/MAU2/TNKS/NABP2/RAD21/NIPBL/ATM/CHAMP1/TERF2IP/PIH1D1/BUB3/CENPQ/RCC2/MIS12/ATR/TRAPPC12/SPDL1/MCM8/RB1/ATRX/HDAC8/WRAP53/RUVBL2/EZH2/TPP1/PINX1/ACD/CDCA5/PARP3/PLK1/TTK/MTBP/ESCO2/CDT1/BRCA2	62
BP	GO:0016239	positive regulation of macroautophagy	52/8027	68/18866	1.25878e-08	2.10373e-07	1.51624e-07	HUWE1/RAB3GAP1/SMURF1/LARP1/HIF1A/UVRAG/PAFAH1B2/RAB3GAP2/SPTLC2/MFN2/SMCR8/RALB/SPTLC1/CALCOCO2/WAC/MAP3K7/TSC2/GNAI3/SH3GLB1/SUPT5H/IKBKG/CDC37/VPS13D/BNIP3L/MAPK3/PINK1/EPM2A/TBK1/PIP4K2C/RAB12/CLEC16A/TRIM13/PIP4K2B/VPS13C/SESN2/HDAC6/OPTN/SIRT1/FYCO1/HTT/LRSAM1/RIPK2/BNIP3/SCOC/SESN1/BAG3/PIP4K2A/NOD1/PIM2/TSC1/C9orf72/ULK1	52
[truncated: 2,135 more rows]

## Sheet: S7
Table-S7: The changes of m6Aclusters, survival time and m6Ascore
id	futime	fustat	m6Ascore	group
TCGA-OR-A5JJ	1.34247	1	-34.5382	Low
TCGA-OR-A5LT	1.50411	0	19.8708	High
[truncated: 100 more rows]
